# Supplementary material for: Impacts of medical and non-medical cannabis on the health of older adults: Findings from a scoping review of the literature
Source: PLoS One. 2023 Feb 17;18(2):e0281826. doi: 10.1371/journal.pone.0281826 (PMC9937508; doi:10.1371/journal.pone.0281826)
Supplement: S1 Dataset — (XLSX) [file pone.0281826.s001.xlsx]

## Sheet: Manuscript and demo data
Author/year	Author	Year	Country	Funding	Funding_comment	Search year	SR or Overview of reviews	Designs -> Systematic Review/Meta-Analysis	Objective	Demographic detail	Patient condition (for synthesis)	Recommendations/overall conclusions of the review If reported, provide the overall conclusions of the review regarding the use of cannabis. Report GRADE or other level of evidence for the overall recommendation, if reported.	Age range	Medical cannabis use?	Comments	Primary studies or SRs for which we extracted data (First author, Year)
Charernboon et al., 2021	Charernboon	2021	Thailand	NR		2019	SR	RCT	This systematic review examined the effectiveness of cannabinoids in the treatment of dementia covering a range of symptoms including cognition and behavioral and psychological symptoms of dementia (BPSD).	Dementia of any type	Alzheimer's disease/dementia	Overall, limited evidence existed to support the effectiveness of these agents in treating BPSD or cognitive symptoms. However, the safety profile was favorable.	NR	Yes, overseen by a physician		Walther 2011, van den Elsen 2015a and 2015b, Herrmann 2019, Volicer 1997
Bahji et al., 2020	Bahji	2020	Canada	Not funded		2019	SR	SR, RCT, Quasi-RCT or non-randomized trial, Prospective cohort, Retrospective Cohort	"To assess the efficacy and acceptability of cannabinoids for the treatment of NPS in individuals with dementia"	Neuropsychiatric symptoms of dementia	Alzheimer's disease/dementia	"At present, the use of cannabinoids in individuals with dementia should still be considered an experimental treatment until more clinical data are available." "This systematic review and meta-analysis found consistent evidence that cannabinoids are efficacious for the treatment of NPS associated with dementia and are well-tolerated for use in individuals with dementia. However, our findings were…	NR	Yes, overseen by a physician	There are 14 missing online appendices that may provide more detail about MAs and their methods. I have contacted the author, who is affiliated with Queen's. Regarding designs included, they report in the Methods, "Inclusion criteria for the study population comprised clinical trials of cannabinoid-based interventions to treat NPS (randomized or quasi-randomized controlled trials [RCTs]) where tr…	Volicer 1997, Walther 2006, Walther 2011, Woodward 2014, van den Elsen 2015a, van den Elsen 2015b, van den Elsen 2014 (SR), Shelef 2016, Herrmann 2019
Boland et al., 2020	Boland	2020	UK	Not funded		2018	SR	RCT	To determine the beneficial and adverse effects of cannabinoids compared with placebo or other active agents for the treatment of cancer-related pain in adults from RCTs	Any type of cancer, including haematological and solid tumours	Cancer	Based on evidence with a low risk of bias, cannabinoids cannot be recommended for the treatment of cancer-related pain.	NR	Yes, overseen by a physician	Lynch 2014 was excluded in the RCTs silo -- chemotherapy induced pain - so did not extract any syntheses with this study	Fallon, 2017 (1) Fallon, 2017 (2) Johnson, 2010 Lichtman, 2018 Portenoy, 2012
Braud et al., 2020	Braud	2020	France	NR		2019	SR	RCT	"...to assess the effects of palliative and curative interventions on taste recovery in light of recent literature."	Taste disorder	Taste disorder	Further research is needed to assess the clinical benefit of palliative cannabinoid use in dysgeusic patients.	Intervention: 67.06 (10.9) Control: 65.56 (8.0)	Yes, overseen by a physician		Brisbois, 2011
Fisher et al., 2020	Fisher	2020	UK	Funded	Unclear sources	2019	SR	RCT	This review is part of the Task Force and aimed to provide a comprehensive summary of the evidence from primary randomised controlled trials (RCTs) of cannabinoids, cannabis, and CBM in clinical acute and chronic pain management, across the lifespan.	Cancer pain (other types of pain included but not age relevant)	Cancer	The current available evidence provides us with no confidence that a defined cannabinoid, cannabis, or CBM product, at a defined dose, using a defined route of administration, reduces pain intensity in any condition, nor do we fully understand the long-term implications of taking cannabinoids, cannabis, and CBM.	NR	Yes, overseen by a physician		Jochimsen 1978 Noyes 1975 Fallon 2017 Johnson 2010 Lichtman 2018 Portenoy 2012
Montero-Oleas et al., 2014	Montero-Oleas	2014	Ecuador	Funded	Universidad UTE	2017	Overview	Systematic Review/Meta-Analysis	"to identify the clinical questions about efficacy of medical cannabis assessed in the scientific literature, as well as to give an overview about their potential benefits and harms."	Includes cancer, Alzheimer's and Parkinson's patients	Multiple	In conclusion, the evidence on medical uses of cannabis is broad and highly heterogeneous. However, due to methodological limitations, conclusions were reported as “probably beneficial” and “unclear” in most of the assessed comparisons.	NR	Yes, overseen by a physician	no age data multiple SRs on cancer included however none are explicitly described as advanced or end-stage; one SR is of "Children and young people receiving chemotherapy" and the rest are described in table 2 as studying those on chemotherapy (which we did not include during screening without age data), additional cancer pain studies are likely embedded in the SRs described as reporting on pain …	Bega, 2014 Koppel, 2014 Krishnan, 2009 Mucke, 2016 Van den Elsen, 2014 Campbell, 2001
Suraev et al., 2020	Suraev	2020	Australia	Funded	"Lambert Initiative for Cannabinoid Therapeutics, a philanthropically-funded center at the University of Sydney. AS was supported by the Australian Government Research Training Program (RTP) and the Vice-Chancellor’s Research Scholarship (VCRS) at the University of Sydney. DM, MJB, and ISM were supported by the Lambert Initiative for Cannabinoid Therapeutics at the University of Sydney. CMH was s…	2019	SR	Case-Series	"to synthesise the extant research on cannabinoids as therapeutics for sleep in a manner that informs policy, research priorities, and clinical decision-making"	Parkinson's disease (sleep disorder)	Parkinson's disease	For all studies (not just Parkinson's...younger adults included): "At present, there is limited evidence to support the clinical use of cannabinoid therapies for the treatment of any sleep disorder given the dearth of published research and the moderate-to-high risk of bias identiﬁed within the majority of clinical and preclinical studies completed to-date." Regarding the Chagas findings specific…	63.5 (5.3)	Yes, overseen by a physician	The overall review recommendations incorporate the findings from many preclinical and clinical studies that were not focused on older adults. Only the single study on Parkinson's disease is relevant to our objectives.	Chagas 2014: Chagas MH, Eckeli A, Zuardi AW, Pena-Pereira MA, Sobreira-Neto MA, Sobreira E, et al. Cannabidiol can improve complex sleep-related behaviours associated with rapid eye movement sleep behaviour disorder in Parkinson's disease patients: a case series. J Clin Pharm Therapeut 2014;39(5):564e6.
Gaisl et al., 2019	Gaisl	2019	Switzerland	Not funded		2018	SR	RCT	The speciﬁc aims of this systematic review were to (1) summarize all available evidence from randomised controlled trials (RCTs) on the efﬁcacy of pharmacotherapy in OSA (obstructive sleep apnea), (2) examine the underlying mechanisms of pharmacotherapy in OSA, and (3) ascertain the research activity in this ﬁeld to create a framework for future research on this topic.	Obstructive sleep apnea	OSA	NR	56 (7)	Yes, overseen by a physician	One study had data on dronabinol: [31] Carley DW, Prasad B, Reid KJ, Malkani R, Attarian H, Abbott SM, et al. Pharmacotherapy of apnea by cannabimimetic enhancement, the PACE clinical trial: effects of dronabinol in obstructive sleep apnea. Sleep 2018;41(1).	Carley 2018
Ghasemiesfe et al., 2019	Ghasemiesfe	2019	USA	Funded	National Heart, Lung, and Blood Institute of the National Institutes of Health, and National Cancer Institute	2019	SR	Prospective cohort	We conducted a systematic review and meta-analysis to improve the understanding of the association of marijuana use with developing cancers.	None: general population	General older public	There are no recommendations specific to older adults. "Low-strength evidence in the present systematic review and meta-analysis suggests that more than 10 years of marijuana use (joint-years were not reported) is associated with the development of TGCT. There was insufficient evidence to support an association between ever having used marijuana and other types of cancer."	62.2 (13.5) for the one study that we extracted	No	q3 - original search in 2018, updated in 2019 * it is not specified whether the weekly or monthly marijuana smoking had to be recent ROB assessment for this study states: "Participants filled a questionnaire on ever versus never use of marijuana. Users were categorized based on the frequency of marijuana use as: never (reference group) and ever users (less than once a month or at least once a mon…	Efrid, 2004 They also report data for three other studies that meet our age criteria, but they weren't synthesized in the Results section, only reported in the supplement: Berthiller, 2008 (lung cancer) Liang, 2009 (HNSCC) Gillison, 2008 (HNSCC)
Gouveia et al., 2019	Gouveia	2019	Brazil	Funded	grants from the Foundation for Research and Technological Innovation Support of the State of Sergipe (Fundação de Apoio à Pesquisa e Inovação Tecnológica do Estado de Sergipe FAPITEC/SE) and the National Council of Technological and Scientific Development (Conselho Nacional de Desenvolvimento Científico e Tecnológico - CNPq/Brazil) and Coordenação de Aperfeiçoamento de Pessoal de Nível Superior (…	2018	SR	RCT	we aimed to summarize current knowledge about the analgesic profile of NPs (natural products) for cancer pain. Our survey sought to summarize the articles studying new proposals with NPs for the management of oncological pain. Hence, the substances that are clinically validated and already used in clinical practice were not the focus.	Cancer patients with pain	Cancer	NR	NR	Yes, overseen by a physician	The narrative summary said the one study showed efficacy and safety and that these findings corroborated the previous two studies.	Noyes 1975 (a and b), Portenoy 2012
Hauser et al., 2019	Hauser	2019	Germany	NR		2018	SR	RCT	to assess the efﬁcacy, tolerability, and safety of medical cannabis and cannabis-based medicines (plant-based, synthetic) compared to placebo or conventional drugs for cancer pain in patients of any age.	Cancer patients with pain	Cancer	No evidence-based argument can be made for the use of medical cannabis or nabilone. This absence of evidence should be clearly explained to persons requesting these treatments in jurisdictions where they are allowed, e. g. Canada, Germany and Israel. The quality of evidence for all outcomes is very low.	58-61 (range of mean ages)	Yes, overseen by a physician		Fallon 2017, Johnson 2010, Lichtman 2018, Portenoy 2012
Hoch et al., 2019	Hoch	2019	Germany	Funded	German Ministry of Health	2018	SR	Systematic Review/Meta-Analysis, RCT	to assess the efficacy and safety of cannabis-based medicines as a treatment of mental disorders	Alzheimer's disease	Alzheimer's disease/dementia	THC- and CBD-based medicines were associated with improvements of several symptoms of mental disorders, but not with remission. Side effects can occur, but severe AEs were mentioned in single cases only. The overall confidence in the evidence is low.	NR	Yes, overseen by a physician		1 SR (Mucke 2016) of 1 RCT (Volicer 1997) 3 additional RCTs: Ahmed 2015 van den Elsen 2015a (Tetrahydrocannabinol in behavioral disturbances in dementia: a crossover randomized controlled trial) van den Elsen 2015b (Efficacy and safety of delta-9-tetrahydrocannabinol in behavioral disturbances in dementia: a randomized controlled trial) van den Elsen 2015c (Conference abstract...not sure which th…
Millar et al., 2019	Millar	2019	UK	Funded	Mixed funding: Artelo Biosciences; Biotechnology and Biological Sciences Research Council (S.M. and N.S.), Grant/Award Number: BB/M008770/1	2018	SR	RCT, Case-Series	"...to comprehensively collate all published data relating to CBD administration in clinical populations to describe the range of CBD doses assessed across different pathological states"	Parkinson's disease	Parkinson's disease	"Results are mixed with Parkinson's studies." (i.e., unclear) Generally for CBD across conditions for all age groups: "However, it is vital to note that no conclusions can be drawn on the efficacy of CBD as larger phase III and conclusive efficacy trials have not been conducted, with exception of epilepsy."	NR	Yes, overseen by a physician	Study designs are of the four studies reporting Parkinson's disease data. Three of these four studies were case series/reports (i.e., single-arm) and so not a lot of weight should be placed in their findings.	Chagas 2014a: Chagas MH, Zuardi AW, Tumas V, et al. Effects of cannabidiol in the treatment of patients with Parkinson's disease: an exploratory double‐blind trial. J Psychopharmacol (Oxford, England). 2014;28(11): 1088‐1098. https://doi.org/10.1177/0269881114550355 Chagas 2014b: Chagas MH, Eckeli AL, Zuardi AW, et al. Cannabidiol can improve complex sleep‐related behaviours associated with rapid…
Ruthirakuhan et al., 2019	Ruthirakuhan	2019	Canada	Funded	Alzheimer's Drug Discovery Foundation, Alzheimer Society of Canada, and Canadian Consortium on Neurodegeneration in Aging provided support for the nabilone study (NCT02351882).	2018	SR	RCT,Quasi-RCT or non-randomized trial	To investigate he efficacy of cannabinoids on agitation and aggression in patients with Alzheimer's disease (AD)	Alzheimer's disease	Alzheimer's disease/dementia	The results of this meta-analysis provide little evidence of efficacy for the effect of cannabinoids on agitation in AD. While our findings suggest that THC for the treatment of agitation has been consistently negative, results with synthetic cannabinoids are inconclusive due to substantial heterogeneity.	72.7 (4.9) to 87.3 (10.2)	Yes, overseen by a physician		van den Elsen 2015a (Tetrahydrocannabinol for neuropsychiatric symptoms in dementia: a randomized controlled trial), van den Elsen 2015b (Tetrahydrocannabinol in behavioral disturbances in dementia: a crossover randomized controlled trial), Walther 2011, Walther 2006, Volicer 1997, Lanctot 2018 (conference abstract)
Wang et al., 2019	Wang	2019	China	Funded	the Natural Science Foundation of China, grant number 81573003	2017	SR	RCT	to "assess the positive and negative effects of cannabinoid in the treatment of cancer cachexia"	Cancer cachexia	Cancer	From the abstract: "Our analysis showed cannabinoid is effective in increasing appetite in cancer patients. However, it declines the quality of life, which may be due to the side effects of cannabinoid." Main text: "The results show that the clinical application of cannabinoid in the treatment of patients with CCA may be at the expense of declining QOL."	NR	Yes, overseen by a physician	There was no reporting of the stats methods used to meta-analyze the data. The approach to reduce heterogeneity by removing one of the three studies, which happened to be the largest study, is borderline selective outcome reporting, given the small number of studies included.	Brisbois 2011 Johnson 2010 Strasser 2006
Allan et al., 2018	Allan	2018	Canada	Not funded		2017	Overview	Systematic Review/Meta-Analysis	to provide evidence for a medical cannabinoid prescribing guideline...to have clear guidance for prescribers and their patients, as well as to provide adequate information to promote shared, informed decision making.	Cancer patients with pain	Cancer	"In cancer pain, the results of two systematic reviews are unclear."	NR	Yes, overseen by a physician	AMSTAR results of the included reviews were not included in the supplement as stated in the text. Neither of the synthesized cancer pain SRs were included in the supplement.	Primary studies NR SRs = Lobos Urbina 2016, Tateo 2017
Hauser et al., 2018	Hauser	2018	Germany	Not funded		2017	Overview	Systematic Review/Meta-Analysis	...to summarize the efﬁcacy, tolerability and safety of cannabis-based medicines as a treatment for chronic pain (non-cancer and cancer pain) in patients of all ages compared to placebo or other analgesics as assessed by SRs of randomized controlled trials (RCT)	Cancer	Cancer	The available evidence comparing patient outcomes following cannabis-based medicines treatment versus placebo appears insufﬁcient to make well-founded conclusions about the clinical advantage and use of cannabis-based medicines for the management of cancer and non-cancer pain.	NR	Yes, overseen by a physician		2 SRs (RCTs not reported): Mucke 2016 and Whiting 2015 (Mucke 2016 was the SR that reported AE data from 4 RCTs)
Mucke et al., 2018	Mucke	2018	Germany	Funded	the Commonwealth Department of Health, the NSW Government Centre for Medicinal Cannabis Research and Innovation, the Victorian Department of Health and Human Services and the Queensland Department of Health, NHMRC research fellowship #1041472. The National Drug and Alcohol Research Centre at the University of NSW is supported by funding from the Australian Government under the Substance Misuse Pr…	2017	SR	RCT	to evaluate the efﬁcacy, tolerability, and safety of cannabinoids as an adjunct or complementary therapy in palliative medicine	Cancer (one set of syntheses) Alzheimers (second set of syntheses)	Multiple	Following the GRADE methodology, no recommendations can be made for the use of cannabinoids in palliative care treatment for cancer, HIV–AIDS, or dementia.	58-82	Yes, overseen by a physician		Brisbois 2011, Johnson 2010, Portenoy 2012, Strasser 2006, Jatoi 2002, Volicer 1997
Goldenberg et al., 2017	Goldenberg	2017	USA	Not funded		2015	SR	RCT	To evaluate the relationship between cannabis and cannabinoids used for medical conditions and HRQoL	Cancer	Cancer	Our systematic review and meta-analysis of studies evaluating cannabis or cannabinoids for medical conditions does not reveal a main effect on HRQoL. However, there are speciﬁc disease states, such as pain, that separate from the overall trend.	NR	Yes, overseen by a physician	The two studies included in our extraction were both RCTs, but the review included other designs	Portenoy 2012 Cannabis In Cachexia Study Group et al. 2006 (Comparison of orally administered cannabis extract and delta-9-tetrahydrocannabinol in treating patients with cancer-related anorexia-cachexia syndrome: a multicenter, phase III, randomized, double-blind, placebo-controlled clinical trial from the Cannabis-In-Cachexia-Study-Group)
Hauser et al., 2017	Hauser	2017	Germany	NR		2017	Overview	Systematic Review/Meta-Analysis	to identify potential indications for, but also risks of cannabinoids in pain management and palliative medicine, based on systematic reviews of RCTs and prospective long-term (= 6 months) observational studies.	Cancer	Multiple	● According to the quality criteria of evidence-based medicine, the available evidence for cannabinoids is inadequate for the indications of loss of appetite in patients with cancer or HIV/AIDS, fibromyalgia syndrome, Crohn’s disease, musculoskeletal pain, rheumatoid arthritis, chronic pancreatitis, and cancer pain. ● The use of cannabinoids in pain management and palliative medicine should be re…	NR	Yes, overseen by a physician	● Approval of medical marijuana as a prescribable medicinal product in Germany was granted even though the approval requirements of the European Medicines Agency (EMA) for medicinal products intended for pain management (at least 2 controlled studies with adequate power and a duration of at least 12 weeks) were not met.	Mucke 2016 Whiting 2015
Lim et al., 2017	Lim	2017	Singapore	Funded	the Singapore Ministry of Health’s National Medical Research Council under the Centre Grant Programme (Grant No.: NMRC/CG/004/2013). Dr. Jimmy Lee is supported by the National Healthcare Group’s Clinician Scientist Career Scheme.	2017	SR	RCT	to provide an in-depth evaluation of the efficacy of medical cannabinoids by appraising the quality of evidences from clinical studies across a broad range of neurodegenerative disorders and psychiatric conditions.	Alzheimer's, dementia, and Parkinson's disease patients (separately)	Multiple	Although results were inconsistent, there appears to be some low quality evidence of cannabinoids for anorexia nervosa, anxiety, PTSD, psychotic symptoms, agitation in Alzheimer’s disease and dementia, Huntington’s disease, and Tourette syndrome, and dyskinesia in Parkinson’s disease.	range of means: 67-78.4, but not all studies reported age	Yes, overseen by a physician		Alzheimer's dz (1): Volicer 1997 Dementia (3): Walther 2011, van den Elsen 2015a, van den Elsen 2015b Parkinson's dz (3): Sieradzan 2001, Carroll 2004, Chagas 2014
Nielsen et al., 2017	Nielsen	2017	Australia	Funded	NHMRC Research Fellowship (#1013803). The National Drug and Alcohol Research Centre at the University of New South Wales is supported by funding from the Australian Government under the Substance Misuse Prevention and Service Improvements Grant Fund.	2015	SR	RCT,Quasi-RCT or non-randomized trial	to examine the strength of existing evidence demonstrating the opioid-sparing effect of cannabinoids in the context of analgesia.	Cancer patients with pain	Cancer	Not stated specifically for cancer pain. Generally, they said that "the findings from clinical trials are inconsistent, with some studies found to have important limitations such as a lack of placebo control. An opioid-sparing effect of cannabinoids in chronic pain patients was observed in only one very-low-quality clinical study."	NR	Yes, overseen by a physician		Johnson 2010, Lissoni 2014, Portenoy 2012, Seeling 2006
Nugent et al., 2017	Nugent	2017	USA	Funded	U.S. Department of Veterans Affairs, VeteransHealthAdministration,OfﬁceofResearchandDevelopment, Quality Enhancement Research Initiative	2017	SR	RCT	to assess the efﬁcacy of cannabis for treating chronic pain and to provide a broad overview of the short- and long-term physical and mental health effects of cannabis use in chronic pain and general patient populations	Cancer patients with pain	Cancer	Insufficient evidence, given the small number of studies and their methodological limitations.	NR	Yes, overseen by a physician		Johnson 2010, Noyes 1975, Portenoy 2012
van den Beuken-van Everdingen et al., 2017	van den Beuken-van Everdingen	2017	Netherlands	NR		2014	SR	Systematic Review/Meta-Analysis, RCT	To update our guidelines for the treatment of pain in patients with cancer, we performed a systematic review on the use of adjuvant analgesics in pain in cancer	Cancer patients with pain	Cancer	"Consider the use of cannabinoids (combination tetrahydrocannabinol/cannabidiol [THC/CBD]) in patients with cancer when pain cannot be treated sufﬁciently with opioids and/or the other adjuvant analgesics" GRADE = 2D (weak recommendation based on expert opinion)	NR	Yes, overseen by a physician	Only one SR and one RCT included for cannabinoids	Johnson 2013 (the RCT with 177 patients) SR with 5 RCTs addressing cancer pain: Campbell 2001. We excluded this SR because it was unclear if only older adults were included.
Whiting et al., 2015	Whiting	2015	UK	Funded	Swiss Federal Office of Public Health (FOPH) under grant agreement 14.001443/204.0001/-1257	2015	SR	RCT	to evaluate the evidence for the benefits and adverse events (AEs) of medical cannabinoids across a broad range of indications	Cancer	Cancer	Based on the GRADE approach, there was moderate-quality evidence to suggest that cannabinoids maybe beneficial for the treatment of chronic neuropathic or cancer pain (smoked THC and nabiximols) and spasticity due to MS (nabiximols, nabilone, THC/CBD capsules, and dronabinol).	NR	Yes, overseen by a physician		Johnson 2010 Portenoy 2012
Bao et al., 2014	Bao	2014	China	Funded	This work was partially supported by the National Natural Science Foundation of China (no. 81273718 and no. 81302961).	2014	Overview	Systematic Review/Meta-Analysis	To appraise the evidence level for the use of complementary and alternative medicine on adult cancer pain	Cancer	Cancer	Based on all evidence we collected, we could not recommend any CAM interventions for adult cancer pain because of small sample size, high heterogeneity across studies, and high risk of bias for primary studies. Based on available evidence, psychoeducational interventions, music interventions, acupuncture plus drug therapy, Chinese herbal medicine plus cancer therapy, compound kushen injection, re…	NR	Yes, overseen by a physician		Martin-Sanchez 2009 (SR...RCTs within it were not listed...this SR was not found by our search)
van den Elsen et al., 2014	van den Elsen	2014	Netherlands	Funded	European Regional Development Fund (ERDF)	2013	SR	RCT	to provide broader evidence on the safety and efﬁcacy of medical cannabinoids in older subjects, independent of the reasons for prescription or the patients’ cognitive status	Patients with dementia, Parkinson's disease, chemotherapy-induced nausea and vomiting, or COPD	Multiple	Our review shows that there is a lack of evidence concerning the use of cannabinoids speciﬁcally in older patients, resulting in scarcity of data to guide treatment decisions.	Range of means: 47 to 78 years	Yes, overseen by a physician		Alzheimer's dz (2): Volicer 1997, Walther 2011 Parkinson's dz: Carroll 2004 COPD: Pickering 2011

## Sheet: AMSTAR SRs
Author/year	1. PICO criteria?	2. A priori design?	3. Did the review authors explain their selection of the study designs for inclusion in the review?	4. Comprehensive literature search?	5. Duplicate study selection?	6. Duplicate data extraction?	7. List of excluded studies and justification?	8. Detailed description of included studies?	9. a. Satisfactory assessment of ROB of included RCTS?	9. b. Satisfactory assessment of ROB of included NRSs?	9. c. Satisfactory quality assessment of SRs?	10. Funding reported?	11. a. Methods used to combine the findings of studies appropriate?	12. Assessment of potential impact of ROB on findings?	13. Accounted for ROB in interpretation of findings?	14. Heterogeneity discussed adequately?	15. Adequate investigation of publication bias and discussion of impact?	16. Conflicts of interest and funding discussed?	Overall AMSTAR-2 rating
Charernboon et al., 2021	Yes	Yes	No	Partial Yes	Yes	No	No	Yes	Partial Yes	Partial Yes	Includes only primary studies	No	No metaanalysis conducted	No meta-analysis conducted	No	Yes	No	Yes	Critically low
Bahji et al., 2020	No	No	Yes	Partial Yes	Yes	Yes	Partial Yes	Partial Yes	Partial Yes	Includes only RCTs and/or SRs	Includes only primary studies	No	Yes	No	Yes	Yes	Yes	Yes	Low
Boland et al., 2020	No	Yes	No	Partial Yes	Yes	Yes	Partial Yes	Partial Yes	Includes only NRSs and/or SRs	Partial Yes	Includes only primary studies	Yes	No	Yes	Yes	Yes	Yes	No	Low
Braud et al., 2020	No	Partial Yes	Yes	Partial Yes	Yes	Yes	Yes	Partial Yes	Includes only NRSs and/or SRs	Includes only RCTs and/or SRs	Yes	No	No metaanalysis conducted	No meta-analysis conducted	No	Yes	No	Yes	Critically low
Fisher et al., 2020	Yes	No	No	Partial Yes	No	Yes	Yes	Partial Yes	Yes	Includes only RCTs and/or SRs	Includes only primary studies	No	No metaanalysis conducted	No meta-analysis conducted	Yes	Yes	Yes	Yes	Low
Suraev et al., 2020	No	No	No	Partial Yes	Yes	Yes	No	Partial Yes	Yes	No	Includes only primary studies	No	No metaanalysis conducted	No meta-analysis conducted	Yes	No	No	No	Critically low
Gaisl et al., 2019	Yes	Partial Yes	No	Partial Yes	Yes	Yes	No	Partial Yes	Yes	Includes only RCTs or SRs	Includes only primary studies	Yes	No	No	Yes	No	Yes	No	Critically low
Ghasemiesfe et al., 2019	No	No	No	Partial Yes	No	Yes	No	Partial Yes	Yes	No	Includes only primary studies	No	No metaanalysis conducted	No meta-analysis conducted	No	Yes	Yes	No	Critically low
Gouveia et al., 2019	No	No	No	Partial Yes	Yes	Yes	No	No	Partial Yes	Includes only RCTs or SRs	Includes only primary studies	No	No metaanalysis conducted	No meta-analysis conducted	No	No	No	Yes	Critically low
Hauser et al., 2019	Yes	Partial Yes	No	Yes	Yes	Yes	Yes	Yes	Yes	Includes only RCTs or SRs	Includes only primary studies	Yes	Yes	No	Yes	Yes	No	Yes	Low
Hoch et al., 2019	Yes	Yes	No	Partial Yes	Yes	Yes	Yes	Yes	Yes	Includes only RCTs or SRs	Includes only primary studies	Yes	No metaanalysis conducted	No meta-analysis conducted	Yes	Yes	No	Yes	Low
Millar et al., 2019	Yes	No	No	Partial Yes	Yes	Yes	No	Yes	Yes	Includes only RCTs and/or SRs	Includes only primary studies	No	No	No	No	Yes	Yes	Yes	Critically low
Ruthirakuhan et al., 2019	Yes	No	No	Partial Yes	Yes	Yes	No	Yes	Yes	No	Includes only primary studies	No	No	No	No	No	No	No	Critically low
Wang et al., 2019	No	No	No	Partial Yes	Yes	Yes	No	Partial Yes	Yes	No	Includes only primary studies	No	No metaanalysis conducted	No meta-analysis conducted	Yes	No	No	No	Critically low
Mucke et al., 2018	Yes	No	No	Yes	Yes	No	No	Partial Yes	Yes	Includes only RCTs or SRs	Includes only primary studies	No	Yes	Yes	Yes	No	No	Yes	Critically low
Goldenberg et al., 2017	No	No	No	Partial Yes	No	Yes	No	Yes	Yes	No	Includes only primary studies	No	No	No	Yes	Yes	No	Yes	Critically low
Lim et al., 2017	Yes	No	Yes	Partial Yes	No	Yes	No	Yes	Yes	Includes only RCTs or SRs	Includes only primary studies	No	No metaanalysis conducted	No meta-analysis conducted	Yes	Yes	No	No	Critically low
Nielsen et al., 2017	No	No	No	Partial Yes	Yes	Yes	No	Yes	No	No	Includes only primary studies	No	Yes	No	Yes	Yes	Yes	Yes	Critically low
Nugent et al., 2017	No	Yes	Yes	Partial Yes	Yes	Yes	No	Yes	Yes	Yes	Includes only primary studies	No	Yes	Yes	Yes	Yes	No	Yes	Critically low
van den Beuken-van Everdingen et al., 2017	Yes	Yes	Yes	Yes	Yes	Yes	Yes	Yes	Yes	Yes	Includes only primary studies	Yes	No metaanalysis conducted	No meta-analysis conducted	Yes	Yes	No	Yes	Low
Whiting et al., 2015	Yes	Yes	Yes	Partial Yes	Yes	Yes	Partial Yes	Yes	Yes	Includes only RCTs or SRs	Includes only primary studies	No	Yes	Yes	Yes	Yes	Yes	Yes	Moderate
Montero-Oleas et al., 2014	Yes	Yes	Yes	Yes	Yes	Yes	No	Yes	Yes	Includes only RCTs and/or SRs	Includes only primary studies	No	Yes	Yes	Yes	Yes	Yes	Yes	Low
van den Elsen et al., 2014	Yes	Partial Yes	Yes	Partial Yes	Yes	No	No	Partial Yes	Yes	Includes only RCTs or SRs	Includes only primary studies	No	No metaanalysis conducted	No meta-analysis conducted	Yes	Yes	No	Yes	Critically low

## Sheet: Cancer SRs
Review	Author	Year	Synthesis type	Intervention compared to placebo unless otherwise specified	Outcome cat	Outcome	Outcome definition	# of studies in synthesis (# of patients)	Direction of effect	Direction of effect (symbol)	Significance	Level of heterogeneity	I^2	Level of evidence		Findings from sensitivity analyses	Notes	Primary studies
Boland, 2020	Boland	2020	Multiple study narrative summary	Sativex, THC:CBD (unnamed) or THC (unnamed)	Adverse Events	Adverse Events	Adverse events	NR (NR)	Increased (bad)	−	Not applicable (narrative summary of multiple studies)			NR			"In general, cannabinoids were reported to have a higher risk of adverse events compared with placebo." Included likely: Fallon, 2017 (1)Fallon, 2017 (2)Johnson, 2010Portenoy, 2012Lichtman, 2018	NR
Boland, 2020	Boland	2020	MA	Sativex, THC:CBD (unnamed) or THC (unnamed)	Adverse Events	Drop out due to AEs	Dropouts due to adverse events	5 (1301)	Increased (bad)	−	Not significant	Low	16%	NR				Fallon, 2017 (1) Fallon, 2017 (2) Johnson, 2010 Portenoy, 2012 Lichtman, 2018
Boland, 2020	Boland	2020	Multiple study narrative summary	Sativex, THC:CBD (unnamed) or THC (unnamed)	Death	Death	Treatment-related deaths	5 (1745)	No association/change	~	Not applicable (narrative summary of multiple studies)			NR			"No treatment- related deaths were reported in any study." Technically could include Lynch but this study is not relevant to us	Fallon, 2017 (1) Fallon, 2017 (2) Johnson, 2010 Portenoy, 2012 Lichtman, 2018
Boland, 2020	Boland	2020	MA	Sativex, THC:CBD (unnamed) or THC (unnamed)	Dizziness	Dizziness	Dizziness	4 (1095)	Increased (bad)	−	Not significant	Low	0%	NR			The lower CI was 0.99, so this result was borderline significant.	Fallon, 2017 (1) Johnson, 2010 Portenoy, 2012 Lichtman, 2018
Boland, 2020	Boland	2020	MA	Sativex, THC:CBD (unnamed) or THC (unnamed)	Nausea/vomiting	Nausea	Nausea	4 (1095)	Increased (bad)	−	Not significant	Low	0%	NR				Fallon, 2017 (1) Johnson, 2010 Portenoy, 2012 Lichtman, 2018
Boland, 2020	Boland	2020	MA	Sativex, THC:CBD (unnamed) or THC (unnamed)	Nausea/vomiting	Vomiting	Vomiting	4 (1095)	Increased (bad)	−	Not significant	Low	0%	NR				Fallon, 2017 (1) Johnson, 2010 Portenoy, 2012 Lichtman, 2018
Boland, 2020	Boland	2020	Single study narrative summary	Sativex	Pain	Cancer pain	30% reduction in baseline pain	1 (263)	No association/change	~	Not significant			NR				Portenoy, 2012
Boland, 2020	Boland	2020	MA	Sativex, THC:CBD (unnamed) or THC (unnamed)	Pain	Cancer pain	change in pain intensity, measured as average NRS pain scores	5 (1442)	Decreased (good)	+	Not significant	Moderate	59%	NR		Phase III studies only: non-significant decrease in pain scores; 0% heterogeneity		Fallon, 2017 (1)Fallon, 2017 (2)Johnson, 2010Lichtman, 2018Portenoy, 2012
Boland, 2020	Boland	2020	MA	Sativex, THC:CBD (unnamed) or THC (unnamed)	Somnolence/Sedation	Somnolence/Sedation	Somnolence	4 (904)	Increased (bad)	−	Significant	Low	0%	NR				Fallon, 2017 (1) Fallon, 2017 (2) Johnson, 2010 Portenoy, 2012
Fisher, 2020	Fisher	2020	MA	Sativex or THC	Pain	Cancer pain	30% pain reduction after 2-5 weeks treatment duration	2 (477)	Increased (good)	+	Not significant	Moderate	57%	NR			Increase = improvement on meds	Johnson, 2010 Portenoy, 2012
Fisher, 2020	Fisher	2020	Single study narrative summary	Benzopyran peridine (a THC congener)	Pain	Cancer pain	30% pain reduction up to 7 days treatment duration	1 (105)	Increased (good)	+	Not significant			Very low quality (GRADE)			Increase = improvement	Jochimsen 1978 Jochimsen PR, Lawton RL, VerSteeg K, Noyes R Jr. Effect of benzopyranoperidine: a DELTA-9-THC congener, on pain. Clin Pharmacol Ther 1978;24:223–7.
Fisher, 2020	Fisher	2020	MA	Benzopyran peridine (a THC congener) or THC (10 and 20 mg)	Pain	Cancer pain	50% pain reduction up to 7 days treatment duration	2 (207)	Increased (good)	+	Not significant	High	87%	Very low quality (GRADE)				Jochimsen 1978 and Noyes 1975 Jochimsen PR, Lawton RL, VerSteeg K, Noyes R Jr. Effect ofbenzopyranoperidine: a DELTA-9-THC congener, on pain. ClinPharmacol Ther 1978;24:223–7. Noyes R Jr, Brunk SF, Avery DA, Canter AC. The analgesic properties of delta-9-tetrahydrocannabinol and codeine. Clin Pharmacol Ther 1975; 18:84–9.
Fisher, 2020	Fisher	2020	MA	Sativex or THC	Pain	Cancer pain	Mean change in pain intensity (0-10 scale) from baseline up to 2-5 weeks treatment duration	4 (1259)	Decreased (good)	+	Not significant	Moderate	54%	Very low quality (GRADE)			Decrease = improvement	Fallon 2017, Johnson 2010, Lichtman 2018, Portenoy 2012 Fallon MT, Albert Lux E, McQuade R, Rossetti S, Sanchez R, Sun W, Wright S, Lichtman AH, Kornyeyeva E. Sativex oromucosal spray as adjunctive therapy in advanced cancer patients with chronic pain unalleviated by optimized opioid therapy: two double-blind, randomized, placebo-controlled phase 3 studies. Br J Pain 2017;11: 119–33. Johnson JR, …
Fisher, 2020	Fisher	2020	Single study narrative summary	Sativex	Pain	Cancer pain	NR	1 (NR)	No association/change	~	Not significant			NR				Fallon 2017 (second study)Fallon MT, Albert Lux E, McQuade R, Rossetti S, Sanchez R, Sun W, Wright S, Lichtman AH, Kornyeyeva E. Sativex oromucosal spray as adjunctive therapy in advanced cancer patients with chronic pain unalleviated by optimized opioid therapy: two double-blind, randomized, placebo-controlled phase 3 studies. Br J Pain 2017;11: 119–33.
Gouveia 2019	Gouveia	2019	Single study narrative summary	THC orally or oromucusal nabiximols of varying doses	Adverse Events	Safety	NR	1 (263)	No association/change	~	NR							Portenoy, 2012
Gouveia 2019	Gouveia	2019	Multiple study narrative summary	THC orally or oromucusal nabiximols of varying doses	Pain	Cancer pain	Efficacy - pain reduction	3 (380)	Increased (good)	+	NR			NR				Noyes 1975 (a and b), Portenoy 2012
Hauser, 2019	Hauser	2019	MA	THC:CBD (oromucosal) or THC (one study) of varying doses	Adverse Events	Drop-out due to AEs		4 (1,332)	Increased (bad)	−	Significant	Low		Very low				Fallon 2017, Lichtman 2018, Johnson 2010, Portenoy 2012
Hauser, 2019	Hauser	2019	MA	THC:CBD (oromucosal) or THC (one study) of varying doses	Adverse Events	Gastrointestinal AEs		4 (1,330)	Increased (bad)	−	Significant	Low		Very low				Fallon 2017, Lichtman 2018, Johnson 2010, Portenoy 2012
Hauser, 2019	Hauser	2019	MA	THC:CBD (oromucosal) or THC (one study) of varying doses	Adverse Events	Nervous system disorder AEs		4 (1,330)	Increased (bad)	−	Significant	Low		Very low				Fallon 2017, Lichtman 2018, Johnson 2010, Portenoy 2012
Hauser, 2019	Hauser	2019	MA	THC:CBD (oromucosal) or THC (one study) of varying doses	Adverse Events	Psychiatric disorder adverse events		4 (1,330)	Increased (bad)	−	Not significant	Low		Very low				Fallon 2017, Lichtman 2018, Johnson 2010, Portenoy 2012
Hauser, 2019	Hauser	2019	MA	THC:CBD (oromucosal) or THC (one study) of varying doses	Adverse Events	SAEs		4 (1,330)	Increased (bad)	−	Not significant	Low		Very low				Fallon 2017, Lichtman 2018, Johnson 2010, Portenoy 2012
Hauser, 2019	Hauser	2019	Single study narrative summary	THC:CBD (oromucosal)	Pain	Cancer pain	Combined responder: clinically significant decrease in pain intensity compared with baseline at primary analysis time point and overall analgesic use is either decreased or stable	1 (397)	Increased (good)	+	Not significant			Very low				Lichtman 2018
Hauser, 2019	Hauser	2019	MA	THC:CBD (oromucosal) or THC (one study) of varying doses	Pain	Cancer pain	Mean pain intensity	4 (1,331)	Decreased (good)	+	Not significant	Low		Very low				Fallon 2017, Lichtman 2018, Johnson 2010, Portenoy 2012
Hauser, 2019	Hauser	2019	MA	THC:CBD (oromucosal) or THC (one study) of varying doses	Pain	Cancer pain	Pain relief of 30% or more	4 (1,333)	Increased (good)	+	Not significant	Low		Very low				Fallon 2017, Lichtman 2018, Johnson 2010, Portenoy 2012
Hauser, 2019	Hauser	2019	MA	THC:CBD (oromucosal) or THC (one study) of varying doses	Pain	Cancer pain	Pain relief of 50% or more	4 (1,333)	No association	~	Not significant	Low		Very low				Fallon 2017, Lichtman 2018, Johnson 2010, Portenoy 2012
Hauser, 2019	Hauser	2019	MA	THC:CBD (oromucosal) of varying doses	Pain	Cancer pain	Patient impression to be much or very much improved	2 (710)	Increased (good)	+	Significant	Low		Very low				Fallon 2017 and Lichtman 2018
Hauser, 2019	Hauser	2019	MA	THC:CBD (oromucosal) or THC (one study) of varying doses	Pain	Use of opioids	Mean breakthrough opioid therapy dose at end of treatment	3 (971)	Decreased (good)	+	Not significant	Low		Very low				Fallon 2017, Lichtman 2018, Johnson 2010
Hauser, 2019	Hauser	2019	MA	THC:CBD (oromucosal) or THC (one study) of varying doses	Pain	Use of opioids	Mean maintenance opioid therapy dose at end of treatment	3 (970)	Increased (bad)	−	Not significant	Low		Very low				Fallon 2017, Lichtman 2018, Johnson 2010
Hauser, 2019	Hauser	2019	MA	THC:CBD (oromucosal) or THC (one study) of varying doses	Sleep	Sleep	Sleep problems	3 (971)	Increased (bad)	−	Not significant	Low		Very low				Fallon 2017, Lichtman 2018, Johnson 2010
Wang, 2019	Wang	2019	MA	THC	Appetite/weight	Appetite	NR	3 (NR)	Increased (good)	+	Not significant	NR	76%	NR		Sensitivity analysis without Strasser (large study) to reduce heterogeneity: Increased and no significant effect; I^2 NR	No stats methods reported	Brisbois 2011 Johnson 2010 Strasser 2006
Wang, 2019	Wang	2019	MA	THC or THC:CBD	Appetite/weight	Appetite	NR	3 (330)	Increased (good)	+	Not significant	High	76%	NR		Sensitivity analysis without Strasser (large study) to reduce heterogeneity: Increased and significant effect; I^2 = 3%...but the main effect to report is that with the full dataset because Strasser was such a highly weighted study	No statistical methods reported. They amalgamated THC and THC:CBD arms from two trials and there probably should have been a random effect to account for study, but they don't report this.	Brisbois 2011 Johnson 2010 Strasser 2006
Wang, 2019	Wang	2019	MA	THC:CBD	Appetite/weight	Appetite	NR	3 (NR)	Increased (good)	+	Not significant	NR	76%	NR		Sensitivity analysis without Strasser (large study) to reduce heterogeneity: Increased and significant effect; I^2 NR	No stats methods reported	Brisbois 2011 Johnson 2010 Strasser 2006
Wang, 2019	Wang	2019	MA	THC or THC:CBD	Quality of life	Quality of life	"Overall quality of life"	2 (NR)	Decreased (bad)	−	Significant	Moderate	52%	NR			No stats methods reported	Brisbois 2011Johnson 2010
Allan 2018	Allan	2018	MA in an overview of reviews	Cannabinoids (medical)	Adverse Events	Adverse Events	Overall adverse events	NR	Increased (bad)	−	Significant	Low		Modified amstar score of 1			Very little detail is reported on this SR	Primary studies NR, but the findings came from the SR Lobos Urbina 2016
Allan 2018	Allan	2018	MA in an overview of reviews	Cannabinoids (medical)	Pain	Cancer pain	At least 30% reduction in pain	1 SR, with 2 RCTs (290)	Increased (good)	+	Not significant	NR		Modified amstar score of 1			Very little detail is reported on this SR	Primary studies NR, but the findings came from the SR Lobos Urbina 2016
Allan 2018	Allan	2018	Narrative summary of SRs	Cannabinoids (medical)	Pain	Cancer pain	NR, although they state that there were inconsistently reported outcomes in one SR and >=30% pain reduction was used in the other SR	2 SRs with 6 and 8 RCTs each, but there may be overlap (973)	Equivocal	~	Not applicable (narrative summary of multiple studies)	NA		Modified amstar scores: 1 and 3			The two SRs could not be synthesized due to inconsistently reported outcomes in Tateo 2017	Lobos Urbina 2016, Tateo 2017
Hauser, 2018	Hauser	2018	MA in an overview of reviews	Dronabinol orally or oromucosal THC:CBD	Adverse Events	Drop out due to AEs	Tolerability	1 SR reporting 4 studies (825)	Increased (bad)	−	Not significant	NA		Moderate and high risk of bias according to the Cochrane risk of bias tool (risk of bias of the two RCTs included in the two SRs)				Mucke 2016
Hauser, 2018	Hauser	2018	MA in an overview of reviews	Dronabinol or oromucosal THC:CBD	Adverse Events	SAEs	NR	1 SR reporting 4 studies (825)	Increased (bad)	−	Not significant	NA		NR				Mucke 2016
Hauser, 2018	Hauser	2018	MA in an overview of reviews	Dronabinol or oromucosal THC:CBD	Pain	Cancer pain	Pain relief of 30% or more	2 SRs, with the same 2 RCTs (387)	Increased (good)	+	Not significant	NR		Insufficient				SRs: Mucke 2018, Whiting 2015
Mucke, 2018	Mucke	2018	Single study narrative summary	Dronabinol orally vs oral megestrol acetate	Adverse Events	Drop out due to AEs	Dropout due to AEs	1 (NR)	Increased (bad)	−	Significant			Very low				Jatoi 2002
Mucke, 2018	Mucke	2018	MA	Dronabinol orally, oral or oromucosal THC:CBD, or oral or oromucosal THC of varying doses	Adverse Events	Drop-out due to AEs		4 (825)	Increased (bad)	−	Not significant	Low		Very low				Brisbois 2011, Johnson 2010, Portenoy 2012, Strasser 2006
Mucke, 2018	Mucke	2018	MA	Dronabinol orally, oral or oromucosal THC:CBD, or oral or oromucosal THC of varying doses	Adverse Events	New symptoms of dizziness		4 (823)	Increased (bad)	−	Not significant	Low		Very low				Brisbois 2011, Johnson 2010, Portenoy 2012, Strasser 2006
Mucke, 2018	Mucke	2018	Single study narrative summary	Dronabinol orally vs oral megestrol acetate	Adverse Events	SAEs	Serious adverse events	1 (NR)	Increased (bad)	−	Not significant			Very low				Jatoi 2002
Mucke, 2018	Mucke	2018	MA	Dronabinol orally or oral or oromucosal THC:CBD or THC of varying doses	Adverse Events	SAEs		4 (825)	Increased (bad)	−	Not significant	Low		Very low				Brisbois 2011, Johnson 2010, Portenoy 2012, Strasser 2006
Mucke, 2018	Mucke	2018	Single study narrative summary	Dronabinol orally vs oral megestrol acetate	Appetite/weight	Appetite	Increasing appetite	1 (NR)	Decreased (bad)	−	Significant			Very low				Jatoi 2002
Mucke, 2018	Mucke	2018	MA	Dronabinol orally, oral or oromucosal THC, or oral or oromucosal THC:CBD of varying doses	Appetite/weight	Appetite		3 (441)	Increased (good)	+	Not significant	High		Very low				Brisbois 2011, Johnson 2010, Strasser 2006
Mucke, 2018	Mucke	2018	Single study narrative summary	THC:CBD orally or THC	Appetite/weight	Change in weight	Average loss of bodyweight	1 (243)	No association/change	~	Not significant			Low				Strasser 2006
Mucke, 2018	Mucke	2018	Single study narrative summary	Dronabinol orally vs oral megestrol acetate	Appetite/weight	Change in weight	Producing weight gain >10% of baseline	1 (NR)	Decreased (bad)	−	Significant			Very low				Jatoi 2002
Mucke, 2018	Mucke	2018	Single study narrative summary	Dronabinol orally	Appetite/weight	Dietary intake	Caloric intake	1 (21)	Increased (good)	+	Not significant			Very low				NR
Mucke, 2018	Mucke	2018	MA	Dronabinol orally or oromucosal THC:CBD or THC of varying doses	Depression	Depression	Development of depression or a change in emotional function	3 (582)	Decreased (good)	+	Not significant	Low		Very low				Brisbois 2011, Johnson 2010, Portenoy 2012
Mucke, 2018	Mucke	2018	Single study narrative summary	THC orally	Depression	Depression	Improvement of depressed mood	1 (NR)	Decreased (bad)	−	Not significant			Very low				Strasser 2006
Mucke, 2018	Mucke	2018	Single study narrative summary	THC:CBD orally	Depression	Depression	Improvement of depressed mood	1 (NR)	Decreased (bad)	−	Not significant			Very low				Strasser 2006
Mucke, 2018	Mucke	2018	Single study narrative summary	THC:CBD orally or oral THC	Depression	Depression	Improvement of depressed mood	1 (NR)	Decreased (bad)	−	Not significant			Very low				Strasser 2006
Mucke, 2018	Mucke	2018	Single study narrative summary	THC:CBD orally vs oral THC	Depression	Depression	Improvement of depressed mood	1 (NR)	Increased (good)	+	Not significant			Very low				Strasser 2006
Mucke, 2018	Mucke	2018	Single study narrative summary	THC:CBD (oromucosal) or THC of varying doses	Nausea/vomiting	Nausea and vomiting (combined)	assessed through a self-report quality of life questionnaire; however, did not distinguish between chemotherapy-induced nausea and vomiting and non-chemotherapy-related nausea and vomiting	1 (177)	Increased (bad)	−	Not significant			Low				Johnson 2010
Mucke, 2018	Mucke	2018	Single study narrative summary	THC orally	Nausea/vomiting	Vomiting	Decreased vomiting	1 (NR)	Increased (good)	+	Not significant			NR				Strasser 2006
Mucke, 2018	Mucke	2018	Single study narrative summary	THC:CBD orally	Nausea/vomiting	Vomiting	Decreased vomiting	1 (NR)	Increased (good)	+	Not significant			NR				Strasser 2006
Mucke, 2018	Mucke	2018	Single study narrative summary	THC:CBD orally or THC	Nausea/vomiting	Vomiting	Decreased vomiting	1 (243)	Increased (good)	+	Not significant			NR				Strasser 2006
Mucke, 2018	Mucke	2018	Single study narrative summary	THC:CBD orally vs oral THC	Nausea/vomiting	Vomiting	Decreased vomiting	1 (NR)	Increased (good)	+	Not significant			NR				Strasser 2006
Mucke, 2018	Mucke	2018	MA	THC:CBD (oromucosal) or THC of varying doses	Pain	Cancer pain	Pain relief of 30% or more	2 (537)	Increased (good)	+	Not significant	Low		Low				Johnson 2010, Portenoy 2012
Mucke, 2018	Mucke	2018	Single study narrative summary	Dronabinol orally vs oral megestrol acetate	Quality of life	Quality of life	Health-related QOL	1 (NR)	Decreased (bad)	−	Significant			Very low				Jatoi 2002
Mucke, 2018	Mucke	2018	MA	THC:CBD (oral or oromucosal) or THC of varying doses	Quality of life	Quality of life	Health-related QoL	2 (420)	Increased (good)	+	Not significant	Low		Very low				Johnson 2010, Strasser 2006
Mucke, 2018	Mucke	2018	MA	Dronabinol orally or oromucosal THC:CBD or THC	Sleep	Sleep	Sleep promotion	2 (203)	Decreased (bad)	−	Not significant	NR		Very low				Brisbois 2011, Johnson 2010
Goldenberg 2017	Goldenberg	2017	Multiple study narrative summary	THC:CBD or oral cannabis extract or THC	Quality of life	Quality of life	Health-related QoL measured on the QLQ-C30	2 (506)	No association/change	~				NR				Portenoy 2012 and Strasser 2006
Hauser, 2017	Hauser	2017	Narrative summary of SRs	Unclear, but either oral dronabinol or oromucosal THC:CBD	Appetite/weight	Dietary intake	Calorie intake	1 SR reporting 1 RCT (21)	Increased (good)	+	Not significant	NA		NR				Mucke 2016
Hauser, 2017	Hauser	2017	Narrative summary of SRs	Unclear, but either oral dronabinol or oromucosal THC:CBD	Nausea/vomiting	Nausea and vomiting (combined)	NA	1 (177)	Increased (bad)	−	Not significant	NA		NR				Mucke 2016
Hauser, 2017	Hauser	2017	MA in an overview of reviews	Dronabinol orally or oromucosal THC:CBD	Adverse Events	Drop-out due to AEs		1 SR, with 4 RCTs (825)	Increased (bad)	−	Not significant	NR		NR				SR: Mucke 2018
Hauser, 2017	Hauser	2017	MA in an overview of reviews	Dronabinol orally or oromucosal THC:CBD	Adverse Events	SAEs		1 SR, with 4 RCTs (825)	Increased (bad)	−	Not significant	NR		NR				SR: Mucke 2018
Hauser, 2017	Hauser	2017	MA in an overview of reviews	Dronabinol orally or oromucosal THC:CBD	Appetite/weight	Appetite		1 SR, with 3 RCTs (441)	Increased (good)	+	Not significant	NR		NR				Mucke 2018
Hauser, 2017	Hauser	2017	MA in an overview of reviews	Dronabinol orally or oromucosal THC:CBD	Appetite/weight	Change in weight		1 SR, with 3 RCTs (441)	No change (effect size NR)	~	Not significant	NR		NR				Mucke 2018
Hauser, 2017	Hauser	2017	MA in an overview of reviews	Dronabinol orally or oromucosal THC:CBD	Pain	Cancer pain	Pain relief of 30% or more	2 SRs, with the same 2 RCTs (387)	Increased (good)	+	Not significant	NR		Insufficient				SRs: Mucke 2018, Whiting 2015
Nielsen 2017	Nielsen	2017	Multiple study narrative summary	THC:CBD	Pain	Cancer pain	Analgesia (reductions in NRS pain score)	2 (537)	Increased (good)	+	Significant differences in analgesia for only lowest doses of THC:CBD vs placebo. NSD between higher doses of THC:CBD and placebo.			GRADE rating "high" for both studies individually			Significant differences in analgesia for only lowest doses of THC:CBD vs placebo. NSD between higher doses of THC:CBD and placebo.	Johnson 2010, Portenoy 2012
Nielsen 2017	Nielsen	2017	Multiple study narrative summary	Nabiximols	Pain	Cancer pain	Analgesia measured in two different ways. One study: achieved pain control without opioid dose increase. Two studies: improved analgesia, measured as reduction in pain NRS from baseline	3 (563)	Equivocal	~				NR across studies. GRADE rating "high" for both Johnson and Portenoy, and "low" for Lissoni			Two studies using NRS found significant analgesia, while third study using the number of patients that achieved pain control was not different between groups.	Johnson 2010, Lissoni 2014, Portenoy 2012
Nugent 2017	Nielsen	2017	Multiple study narrative summary	Nabiximols and THC. Multiarm multi-dose studies; control unclear	Pain	Cancer pain	At least 30% reduction in pain (2 studies); the outcome for the third study was NR	3 (488 (cannabinoid arms only))	Equivocal	~				Insufficient evidence. Two studies with unclear ROB, one study with high ROB.			No results reported for one study. Other two studies had more patients with >=30% pain reduction in lowest dose intervention than control (significance not reported), but the proportion of patients achieving >=30% pain reduction in higher doses was not as great. Similarly, it appears NRS pain score was significantly lower than control at lower doses, but NSD at higher doses.	Johnson 2010, Noyes 1975, Portenoy 2012
Nielsen 2017	Nielsen	2017	Multiple study narrative summary	THC:CBD	Pain	Use of opioids	Change in median amount of breakthrough opioid medication	2 (537)	No association/change	~				GRADE rating "high" for both studies individually				Johnson 2010, Portenoy 2012
Nielsen 2017	Nielsen	2017	Single study narrative summary	Dronabinol	Pain	Use of opioids	Median dose of post-op self-administered opioid	1 (105)	No association/change	~	Not significant			GRADE rating "high"				Seeling 2006
van den Beuken-van Everdingen, 2017	van den Beuken-van Everdingen	2017	Single study narrative summary	THC:CBD	Pain	Cancer pain	At least 30% decrease in pain score	1 (177)	Increased (good)	+	Significant			NR				Johnson, 2013
van den Beuken-van Everdingen 2017	van den Beuken-van Everdingen	2017	Multiple study narrative summary	Benzopyranoperidine orally, THC, or nitrogen analogue THC of varying doses	Pain	Cancer pain	Nociceptive pain	5 (124)	Equivocal	~				Very low			Pain relief similar to placebo (2 studies), pain relief better than placebo and similar to codeine (3 studies) Multiple control arms in most studies: Codeine (3 studies), secobarbital (1 study), placebo (5 studies)	SR: Campbell 2001 that included the following RCTs: Jochimsen 1978, Noyes 1975a and b, Staquet 1978a and b
van den Beuken-van Everdingen, 2017	van den Beuken-van Everdingen	2017	Single study narrative summary	THC:CBD	Pain	Use of medication for breakthrough pain	NA	1 (177)	No association/change	~	Not significant			NR				Johnson, 2013
Whiting, 2015	Whiting	2015	MA	THC:CBD (oromucosal; THC arm of Johnson et al., 2010, not included in forest plot)	Pain	Cancer pain	Pain relief of 30% or more	2 (537)	Increased (good)	+	Not significant	NR		NR				Johnson, 2010 and Portenoy, 2012
Bao, 2014	Bao	2014	Narrative summary of SRs	Cannabis (specifics not reported)	Pain	Cancer pain	Beneficial effects on adult cancer pain	1 SR of 5 RCTs (290)	Increased (good)	+	Not reported	NA		Low			The SR evaluated in this paper did not make a recommendation for cannabis for cancer pain and had a low level of evidence.	Martin-Sanchez, 2009
Montero-Oleas, 2014	Montero-Oleas	2014	Single study narrative summary	Cannabinoids	Appetite/weight	Appetite	Cancer-related anorexia	1 SR (3 RCTs) (758)	No association/change	~	Not reported			NR			"In relation to anorexia associated with cancer, cannabinoids were compared with placebo in one SR (three RCTs), the conclusion was stated as “no effect” [56]." Also, from Supplement Table 4: "No effect"	Mucke, 2016
Montero-Oleas, 2014	Montero-Oleas	2014	Single study narrative summary	Dronabinol vs Megestrol acetate	Appetite/weight	Appetite	Cancer-related anorexia	1 SR (1 RCT) (469)	Increased (bad)	−	Not reported			NR			"in one SR Dronabinol was compared with Megestrol with data from one RCT, the conclusion was “probably harmful” effect"	Mucke, 2016
Montero-Oleas, 2014	Montero-Oleas	2014	Single study narrative summary	Benzopyranoperidine (analogue of dronabinol)	Pain	Cancer pain	Cancer pain	1 SR (1 RCT) (37)	No association/change	~	Not reported			NR			One RCT compared benzopyranoperidine to both placebo and codeine and found no effect against either.	Campbell, 2001
Montero-Oleas, 2014	Montero-Oleas	2014	Single study narrative summary	THC orally	Pain	Cancer pain	Cancer pain	1 SR (2 RCTs) (NR)	Decreased (good)	+	Not reported			NR			Two RCTs compared oral THC to both placebo and codeine and found it to be "probably beneficial" compared to placebo and "no effect" compared to codeine. The main text says 2 RCTs comparing placebo, but the supplement 4 says 4 studies and 46 patients, so the number of patients was reported as NR.	Campbell, 2001
Montero-Oleas, 2014	Montero-Oleas	2014	Single study narrative summary	Synthetic nitrogen analogue of THC	Pain	Cancer pain	Cancer pain	1 SR (2 RCTs) (45)	Increased (bad)	−	Not reported			NR			Two RCTs compared to placebo and found intervention to be "probably harmful." One RCT compared to codeine and found the effect to be "probably harmful." One RCT compared to secobarbital and found the effect to be "probably harmful."	Campbell, 2001
Montero-Oleas, 2014	Montero-Oleas	2014	Single study narrative summary	Oromucosal cannabis spray	Pain	Cancer pain	Refractory cancer pain	1 SR (2 RCTs) (NR)	Decreased (good)	+	Not reported			NR			"For refractory cancer pain, one SR concluded as “probably beneficial” when compared oromucosal cannabis spray with placebo (two RCT) [56]." **supplement table 4 - seems like the reporting is 2 RCTs and the subsequent column indicates the 2 were parallel but then in the total No. studies column they reported 4 studies and 537 participants - so unclear and does not match what is reported in text s…	Mucke, 2016

## Sheet: Alz Dz SRs
Review	Author	Year	Condition	Type of synthesis	Intervention compared to placebo unless otherwise stated	Outcome cat	Outcome	Outcome definition	# of studies in MA (# of patients)	Direction of effect	Direction of effect (symbol)	Significance	Level of heterogeneity	I^2	Level of evidence	Sensitivity analyses	Notes	Primary studies
Charernboon, 2021	Charernboon	2021	Alzheimer's/dementia	Single study narrative summary	Dronabinol	Adverse Events	SAEs	Seizure	1 (12)	Increased (bad)	−	Not reported	NA		NR	NA	One seizure reported as a SAE in a single patient in the dronabinol group.	Volicer 1997
Charernboon, 2021	Charernboon	2021	Alzheimer's/dementia	Single study narrative summary	Dronabinol	Adverse Events	Adverse Events	Tiredness, somnolence and euphoria	1 (12)	Increased (bad)	−	Not reported	NA		NR	NA	"Other adverse events included tiredness, somnolence and euphoria. These were observed more frequently during the dronabinol phase than the placebo phase (Volicer et al., 1997)."	Volicer 1997
Charernboon, 2021	Charernboon	2021	Alzheimer's/dementia	Single study narrative summary	THC 4.5 mg	Cardiac outcomes	Heart rate	Heart rate	1 (50)	No association/change	~	Not significant	NA		NR	NA		van den Elsen 2015a van den Elsen, G. A., Ahmed, A. I., Verkes, R. J., Kramers, C., Feuth, T., Rosenberg, P. B., … Olde Rikkert, M. G. (2015a). Tetrahydrocannabinol for neuropsychiatric symptoms in dementia: A randomized controlled trial. Neurology, 84 (23), 2338–2346. doi:10.1212/WNL.0000000000001675
Charernboon, 2021	Charernboon	2021	Alzheimer's/dementia	Single study narrative summary	THC 4.5 mg	Cardiac outcomes	Electrocardiogram measures	Electrocardiogram	1 (50)	No association/change	~	Not significant	NA		NR	NA		van den Elsen 2015a van den Elsen, G. A., Ahmed, A. I., Verkes, R. J., Kramers, C., Feuth, T., Rosenberg, P. B., … Olde Rikkert, M. G. (2015a). Tetrahydrocannabinol for neuropsychiatric symptoms in dementia: A randomized controlled trial. Neurology, 84 (23), 2338–2346. doi:10.1212/WNL.0000000000001675
Charernboon, 2021	Charernboon	2021	Alzheimer's/dementia	Single study narrative summary	THC 4.5 mg	Cardiac outcomes	Blood pressure	Blood pressure	1 (50)	No association/change	~	Not significant	NA		NR	NA		van den Elsen 2015avan den Elsen, G. A., Ahmed, A. I., Verkes, R. J., Kramers, C., Feuth, T., Rosenberg, P. B., … Olde Rikkert, M. G. (2015a). Tetrahydrocannabinol for neuropsychiatric symptoms in dementia: A randomized controlled trial. Neurology, 84 (23), 2338–2346. doi:10.1212/WNL.0000000000001675
Charernboon, 2021	Charernboon	2021	Alzheimer's/dementia	Single study narrative summary	Nabilone	Somnolence/Sedation	Somnolence/Sedation	Sedation	1 (38)	Increased (bad)	−	Significant	NA		NR	NA	No significant differences in the incidences of falls or other AEs reported.	Herrmann 2019
Charernboon, 2021	Charernboon	2021	Alzheimer's/dementia	Single study narrative summary	Dronabinol 2 mg	Appetite	Change in weight	Anorexia, which was measured as a change in body weight	1 (12)	Increased (good)	+	Significant	NA		Very low quality (GRADE)	NA	During the first treatment period, participants on dronabinol 2 mg gained 7.0 (SD 1.5) lbs. and those on placebo gained 4.6 (SD 1.3) lbs. (Volicer et al., 1997). However, when considering only the first period of treatment, there were only six participants per arm (Table 4).	Volicer 1997
Charernboon, 2021	Charernboon	2021	Alzheimer's/dementia	Single study narrative summary	Dronabinol 2.5 mg (one study), THC 4.5 mg/d (one study), THC 1.5 and 3 mg/d (one study), nabilone 1-2 mg (one study)	Agitation	Agitation	Agitation and aggression measured by NPI or CMAI	4 (112)	Equivocal	~	Not applicable (narrative summary of multiple studies)	NA		Low quality (GRADE)	NA	Dronabinol study was too small and had no washout period (Walther); 4.5 mg/d THC study by van den Elsen showed no significant reduction in agitation/aggression; 1.5 and 3 mg/d also showed no effect (van den Elsen); nabilone 1-2 mg significantly improved agitation (Herrmann)	Wather 2011, van den Elsen 2015a and 2015b, Herrmann 2019
Charernboon, 2021	Charernboon	2021	Alzheimer's/dementia	Single study narrative summary	THC (4.5 mg, 1.5 mg/d, or 3 mg/d)	Adverse Events	Adverse Events	Somnolence, dizziness, falls, and euphoric mood	2 (72)	No association/change	~	Not significant	NA		NR	NA		van den Elsen 2015a and b
Bahji 2020	Bahji	2020	Alzheimer's/dementia	MA	Dronabinol (5 studies), THC (3 studies), or nabilone (1 study)	Neuropsychiatric symptoms	Neuropsychiatric symptoms	Measured with CMAI	9 (348)	Decreased (good)	+	Significant	High	85%	NR	Meta-regressions: baseline MMSE and Year of study were significantly associated with efficacy of cannabinoids, but agent (synthetic vs THC), dose, % male, baseline age, % with AD, region (NA vs Europe), and design (RCT vs qRCT) were not significantly associated with efficacy. Greater MMSE and earlier studies were associated with great effect sizes. Leave-out-one MA: Removal of Volicer 1997 caused…	The number of patients in the forest plot (n = 348) does not match what was reported in the text (n = 208)	Volicer 1997Walther 2006Walther 2011Woodward 2014van den Elsen 2015avan den Elsen 2015 bvan den Elsen 2015cShelef 2016Herrmann 2019
Bahji 2020	Bahji	2020	Alzheimer's/dementia	MA	Any cannabinoid	Nighttime Motor Activity	Nighttime Motor Activity	Nocturnal motor activity as measured by actigraphy	5 (NR)	Decreased (good)	+	Significant	Low	40%	NR	Meta-regressions: No factors were significantly associated with efficacy of cannabinoids, including agent (synthetic vs THC), dose, baseline MMSE, % male, baseline age, % with AD, region (NA vs Europe), design (RCT vs qRCT), and Year of study. That said, they report in the text that there WAS an association between year of study and efficacy, with earlier studies being associated with greater eff…	The online appendices with the details of the secondary MAs for this review are not available. I have contacted the author.	NR
Bahji 2020	Bahji	2020	Alzheimer's/dementia	MA	Any cannabinoid	Cognitive Functioning	Cognitive Functioning	Cognition measured with the Mini-Mental Status Examination (MMSE)	3 (NR)	Increased (good)	+	Significant	Low	3%	NR	NA	The online appendices with the details of the secondary MAs for this review are not available. I have contacted the author.	NR
Bahji 2020	Bahji	2020	Alzheimer's/dementia	MA	Any cannabinoid	Neuropsychiatric symptoms	Neuropsychiatric symptoms	NPI total	7 (NR)	Decreased (good)	+	Significant	Moderate	67%	NR	Meta-regressions: Dose and Design (RCT vs qRCT) were significantly associated with efficacy of cannabinoids, but agent (synthetic vs THC), baseline MMSE, % male, baseline age, % with AD, region (NA vs Europe), and Year of study were not significantly associated with efficacy. Higher total daily doses of cannabinoids and qRCTs were associated with greater effect sizes. Leave-out-one MA: no impacts…	The online appendices with the details of the secondary MAs for this review are not available. I have contacted the author.	The supplemental data sheet reports only 6 studies reporting NPI, but apparently 7 were included in the MA. These are the 6 from the data sheet: Walther 2006 van den Elsen 2015a van den Elsen 2015 b van den Elsen 2015c Shelef 2016 Herrmann 2019
Bahji 2020	Bahji	2020	Alzheimer's/dementia	MA	Dronabinol (1 study), THC (4 studies), Nabilone (1 study)	Agitation	Agitation	NPI-Agitation subscore	6 (NR)	Decreased (good)	+	Significant	Moderate	50%	NR	Meta-regressions: Design (RCT vs qRCT) was significantly associated with efficacy of cannabinoids, but agent (synthetic vs THC), baseline MMSE, dose, % male, baseline age, % with AD, region (NA vs Europe), and Year of study were not significantly associated with efficacy. qRCTs were associated with greater effect sizes. Leave-out-one MA: no change in effect significance Cumulative MA (chronologic…	The online appendices with the details of the secondary MAs for this review are not available. I have contacted the author.	From the supplemental data sheet:Walther 2006van den Elsen 2015avan den Elsen 2015 bvan den Elsen 2015cShelef 2016Herrmann 2019
Bahji 2020	Bahji	2020	Alzheimer's/dementia	MA	Any cannabinoid	Efficacy	Efficacy	Clinical Global Impression (CGI)	3 (NR)	Decreased (good)	+	Significant	Moderate	70%	NR	NA	The online appendices with the details of the secondary MAs for this review are not available. I have contacted the author.	NR
Bahji 2020	Bahji	2020	Alzheimer's/dementia	MA	Any cannabinoid	Appetite	Change in weight	NR	NR (NR)	No association/change	~	Not significant	NR		NR	NA	Missing online appendix with details of this analysis	NR
Bahji 2020	Bahji	2020	Alzheimer's/dementia	MA	Any cannabinoid	Appetite	Blood pressure	Systolic blood pressure	NR (NR)	No association/change	~	Not significant	NR		NR	NA	Missing online appendix with details of this analysis	NR
Bahji 2020	Bahji	2020	Alzheimer's/dementia	MA	Any cannabinoid	Cardiac outcomes	Blood pressure	Diastolic blood pressure	NR (NR)	No association/change	~	Not significant	NR		NR	NA	Missing online appendix with details of this analysis	NR
Bahji 2020	Bahji	2020	Alzheimer's/dementia	MA	Any cannabinoid	Adverse Events	SAEs	Occurrence of serious adverse drug events	NR (NR)	No association/change	~	Not significant	NR		NR	NA	Missing online appendix with details of this analysis	NR
Hoch 2019	Hoch	2019	Alzheimer’s disease	Multiple study narrative summary	Dronabinol or oral THC		Change in weight	Weight gain	2 (73)	Equivocal	~	NA	NA		NR			Volicer 1997, van den Elsen 2015a
Hoch 2019	Hoch	2019	Alzheimer’s disease	Multiple study narrative summary	Dronabinol or oral THC		Mental health symptoms	Reduction in negative affect (anger, anxiety, and sadness) or the Neuropsychiatric Inventory	3 (123)	Equivocal	~	NA	NA		NR			Volicer 1997, van den Elsen 2015 (a and b)
Hoch 2019	Hoch	2019	Alzheimer’s disease	Single study narrative summary	Oral THC		Activitites of Daily Life	Barthel Index	1 (50)	No association/change	~	Not significant			NR			van den Elsen 2015b
Hoch 2019	Hoch	2019	Alzheimer’s disease	Single study narrative summary	Oral THC		Adverse Events	Mild or moderate AEs	1 (50)	Increased (bad)	−	Not significant			NR			van den Elsen 2015b
Hoch 2019	Hoch	2019	Alzheimer’s disease	Single study narrative summary	Oral THC		Adverse Events	NR	1 (22)	No association/change	~	Not significant			NR			van den Elsen 2015a
Hoch 2019	Hoch	2019	Alzheimer’s disease	Single study narrative summary	Oral THC		Agitation	Cohen-Mansfield Agitation Inventory	1 (22)	No association/change	~	Not significant			NR			van den Elsen 2015a
Hoch 2019	Hoch	2019	Alzheimer’s disease	Single study narrative summary	Oral THC		Agitation	Cohen-Mansfield Agitation Inventory	1 (50)	No association/change	~	Not significant			NR			van den Elsen 2015b
Hoch 2019	Hoch	2019	Alzheimer’s disease	Single study narrative summary	Oral THC		Change in weight	NR	1 (50)	No association/change	~	Not significant			NR			van den Elsen 2015b
Hoch 2019	Hoch	2019	Alzheimer’s disease	Single study narrative summary	Dronabinol		Change in weight	Weight gain	1 (51)	Increased (good)	+	Unclear			Low			Volicer, 1997
Hoch 2019	Hoch	2019	Alzheimer’s disease	Single study narrative summary	Dronabinol		Dietary intake	Caloric intake	1 (51)	No association/change	~	Not significant			Low			Volicer, 1997
Hoch 2019	Hoch	2019	Alzheimer’s disease	Single study narrative summary	Oral THC		Memory	Episodic memory	1 (50)	No association/change	~	Not significant			NR			van den Elsen 2015b
Hoch 2019	Hoch	2019	Alzheimer’s disease	Single study narrative summary	Dronabinol		Negative affect	Reduction in anger, anxiety, and sadness	1 (51)	Increased (good)	+	Not significant			Low			Volicer, 1997
Hoch 2019	Hoch	2019	Alzheimer’s disease	Single study narrative summary	Oral THC		Neuropsychiatric symptoms	Neuropsychiatric inventory	1 (22)	No association/change	~	Not significant			NR			van den Elsen 2015a
Hoch 2019	Hoch	2019	Alzheimer’s disease	Single study narrative summary	Oral THC		Neuropsychiatric symptoms	NPI-total	1 (50)	No association/change	~	Not significant			NR			van den Elsen 2015b
Hoch 2019	Hoch	2019	Alzheimer’s disease	Single study narrative summary	THC (single arm)		Pharmacokinetic parameter	Absorption	1 (10)	Rapid absorption		NA			NR			Ahmed, 2015
Hoch 2019	Hoch	2019	Alzheimer’s disease	Single study narrative summary	THC (single arm)		Pharmacokinetic parameter	Dose-linear pharmacokinetics	1 (10)	THC had dose-linear pharmacokinetics with considerable variation		NA			NR			Ahmed, 2015
Hoch 2019	Hoch	2019	Alzheimer’s disease	Single study narrative summary	Oral THC		Quality of life	Quality of Life– Alzheimer’s Disease Scale	1 (50)	No association/change	~	Not significant			NR			van den Elsen 2015b
Hoch 2019	Hoch	2019	Alzheimer’s disease	Single study narrative summary	Oral THC		Vital signs	NR	1 (50)	No association/change	~	Not significant			NR			van den Elsen 2015b
Ruthirakuhan, 2019	Ruthirakuhan	2019	Alzheimer’s disease	MA	Dronabinol or THC		Adverse events		5 (210) but only 4 citations	Increased (bad)	−	Not significant	Low		NR			van den Elsen 2015 (a and b), Walther 2006, Walther 2011
Ruthirakuhan, 2019	Ruthirakuhan	2019	Alzheimer’s disease	MA	Dronabinol, nabilone, or THC		Agitation	Cohen Mansfield Agitation Inventory and Neuropsychiatric Inventory [NPI] agitation subscale	6 (NR)	Decreased (good)	+	Not significant	High		NR			van den Elsen 2015 (a and b), Walther 2006, Walther 2011, Lanctot 2018
Ruthirakuhan, 2019	Ruthirakuhan	2019	Alzheimer’s disease	MA	Dronabinol, nabilone, or THC		BMI		3 (144)	Increased (good)	+	Not significant	Moderate		NR			van den Elsen 2015a, Volicer and Lanctot 2018
Ruthirakuhan, 2019	Ruthirakuhan	2019	Alzheimer’s disease	MA	Dronabinol, nabilone, or THC		Drop-out due to AEs		NR (152)	Increased (bad)	−	Not significant	Low		NR			van den Elsen 2015 (a and b), Walther 2006, Walther 2011, Lanctot 2018
Ruthirakuhan, 2019	Ruthirakuhan	2019	Alzheimer’s disease	MA	Dronabinol, nabilone, or THC		Neuropsychiatric symptoms	NPI total score	5 (229)	Increased (bad)	−	Not significant	Low		NR			van den Elsen 2015 (a and b), Walther 2006, Walther 2011, Lanctot 2018
Ruthirakuhan, 2019	Ruthirakuhan	2019	Alzheimer’s disease	MA	Dronabinol, nabilone, or THC		Sedation/ somnolence		4 (244)	Increased (bad)	−	Significant	Low		NR			van den Elsen 2015 (a and b), Volicer, Lanctot 2018
Mucke, 2018	Mucke	2018	Alzheimer’s disease	Single study narrative summary	Oral dronabinol		Change in weight	Weight gain	1 (15)	Increased (good)	+	Unclear			Very low			Volicer, 1997
Mucke, 2018	Mucke	2018	Alzheimer’s disease	Single study narrative summary	Oral dronabinol		Negative affect	Occurrence of anger, anxiety, sadness	1 (15)	Decreased (good)	+	Significant			Very low			Volicer, 1997
Hauser, 2017	Hauser	2017	Alzheimer's disease	Narrative summary of SRs	Dronabinol (but may be nabilone…text states dronabinol but table says nabilone)	Alzheimer's Disease Symptoms	Drop out due to AEs	Tolerability	2 SRs with the same 1 RCT (15)	Equivocal	~	Not significant	NA		No formal evaluation of the level of evidence, but the following statement was made: "...there is no evidence to recommend the use of cannabinoids in patients with dementia."			Krishnan 2009 and ? (they cite Mucke 2016, but it didn't include dementia patients)
Hauser, 2017	Hauser	2017	Alzheimer's disease	Narrative summary of SRs	Dronabinol (but may be nabilone…text states dronabinol but table says nabilone)		Efficacy	Calorie intake and body weight	2 SRs with the same 1 RCT (15)	Equivocal	~	Not significant	NA		No formal evaluation of the level of evidence, but the following statement was made: "...there is no evidence to recommend the use of cannabinoids in patients with dementia."			Krishnan 2009 and ? (they cite Mucke 2016, but it didn't include dementia patients)
Hauser, 2017	Hauser	2017	Alzheimer's disease	Narrative summary of SRs	Dronabinol (but may be nabilone…text states dronabinol but table says nabilone)		Safety	NR	2 SRs with the same 1 RCT (15)	Equivocal	~	Not significant	NA		No formal evaluation of the level of evidence, but the following statement was made: "...there is no evidence to recommend the use of cannabinoids in patients with dementia."			Krishnan 2009 and ? (they cite Mucke 2016, but it didn't include dementia patients)
Hauser, 2017	Hauser	2017	Dementia	Narrative summary of SRs	Dronabinol		Dizziness	NA	1 (18)	Increased (bad)	−	Not reported	NA		High ROB			Krishnan 2009
Hauser, 2017	Hauser	2017	Dementia	Narrative summary of SRs	Dronabinol		Euphoria	NA	1 (18)	Increased (bad)	−	Not reported	NA		High ROB			Krishnan 2009
Hauser, 2017	Hauser	2017	Dementia	Narrative summary of SRs	Dronabinol		Fatigue	NA	1 (18)	Increased (bad)	−	Not reported	NA		High ROB			Krishnan 2009
Lim 2017	Lim	2017	Alzheimer’s disease	Multiple study narrative summary	Oral dronabinol or THC		Neuropsychiatric symptoms	Nighttime agitation, NIP, CMAI, Barthel index, QoL-AD, CCGIC, ZBI	3 (78)	Equivocal	~	NA	NA		All trials had unclear ROB (Cochrane)			Walther 2011, van den Elsen 2015 a and b
Lim, 2017	Lim	2017	Alzheimer’s disease	Single study narrative summary	Dronabinol		Behavioural Disturbances	CMAI - Severity of disturbed behaviour	1 (12)	Decreased (good)	+	Not significant			Unclear ROB (Cochrane)			Volicer, 1997
Lim, 2017	Lim	2017	Alzheimer’s disease	Single study narrative summary	Dronabinol		Negative affect	NR	1 (12)	Decreased (good)	+	Significant			Unclear ROB (Cochrane)			Volicer, 1997
Lim, 2017	Lim	2017	Alzheimer’s disease	Single study narrative summary	Dronabinol		Positive Affect	NR	1 (12)	No association/change	~	Not significant			Unclear ROB (Cochrane)			Volicer, 1997
Montero-Oleas, 2014	Montero-Oleas	2014	Alzheimer's/dementia	Multiple review narrative summary	Dronabinol	Efficacy	Alzheimer's Disease Symptoms	Anorexia, disturbed behaviour and agitation (it's unclear if these were three separate outcomes or lumped together, but Figure 4 has them lumped together as a composite outcome)	3 SRs (2 RCTs) (17)	Equivocal	~	Not applicable (narrative summary of multiple studies)			NR		"Three SRs (two RCTs) evaluated Dronabinol compared with placebo to treat anorexia, disturbed behavior and agitation in patients with Alzheimer’s disease. The conclusions of the authors were “probably beneficial” in two SRs [32, 56] and “unclear” in one SR. [58] " unclear which outcomes came from which SRs so had to report as a composite outcome -- was not sure how to categorize in q3 ^added Alzh…	Krishnan, 2009 Van den Elsen, 2014 Mucke, 2016
van den Elsen 2014	van den Elsen	2014	Dementia, Parkinson's disease, chemotherapy-induced nausea and vomiting, or COPD	Multiple study narrative summary	Oral dronabinol, THC or THC:CBD, or oromucosal THC:CBD		SAEs	NA	4 (46)	No association/change	~				Moderate to high ROB		None of the studies reported cannabinoid related severe adverse effects, although one subject developed a grand mal seizure after first administration of 2.5 mg dronabinol and was withdrawn (Volicer et al., 1997). The authors stated that it was not clear whether this event was related to dronabinol or progression of Alzheimer’s disease.	Volicer 1997, Carroll 2004, Pickering 2011, Walther 2011
van den Elsen, 2014	van den Elsen	2014	Alzheimer’s disease	Single study narrative summary	Dronabinol (although listed as THC in table)		Behavioural Disturbances	CMAI	1 (15)	Decreased (good)	+	Not reported			High risk of bias			Volicer, 1997
van den Elsen, 2014	van den Elsen	2014	Alzheimer’s disease	Single study narrative summary	Oral THC		Behavioural Disturbances	NPI	1 (2)	Equivocal: one patient responded in either direction	~	Not reported			Moderate to high ROB in several domains			Walther 2011
van den Elsen, 2014	van den Elsen	2014	Alzheimer’s disease	Single study narrative summary	Dronabinol (although listed as THC in table)		Change in weight	Weight gain	1 (15)	Increased (good)	+	Not reported			High ROB			Volicer, 1997
van den Elsen, 2014	van den Elsen	2014	Alzheimer’s disease	Single study narrative summary	Dronabinol (although listed as THC in table)		Dietary intake	Caloric intake	1 (15)	No association/change	~	Not significant			High ROB			Volicer, 1997
van den Elsen, 2014	van den Elsen	2014	Alzheimer’s disease	Single study narrative summary	Dronabinol (although listed as THC in table)		Negative affect	Lawton Observed Affect Scale-Past	1 (15)	Decreased (good)	+	Not reported			High ROB			Volicer, 1997
van den Elsen, 2014	van den Elsen	2014	Alzheimer’s disease	Single study narrative summary	Oral THC		Nighttime Motor Activity	Wrist actigraphy	1 (2)	Equivocal: one patient responded in either direction	~	Not reported			Moderate to high ROB in several relevant domains			Walther 2011
van den Elsen, 2014	van den Elsen	2014	Alzheimer’s disease	Single study narrative summary	Dronabinol		Positive Affect	Lawton Observed Affect Scale-Past	1 (15)	No association/change	~	Not reported			High ROB			Volicer, 1997
van den Elsen, 2014	van den Elsen	2014	Alzheimer’s disease	Single study narrative summary	Dronabinol		Triceps Skin Fold Thickness	NR	1 (15)	No association/change	~	Not significant			NR			Volicer, 1997

## Sheet: P Dz SRs
Review	Author	Year	Condition	Type of synthesis	Intervention vs placebo	Outcome	Outcome definition	# of studies in MA (# of patients)	Direction of effect	Direction of effect (symbol)	Significance	Level of evidence	Primary studies in synthesis	Notes
Suraev 2020	Suraev	2020	Parkinson's disease (Sleep disorder)	Single study narrative summary	Single arm compared to baseline: CBD (oral capsules) 75-300 mg/day	Sleep	Frequency of rapid eye movement sleep behaviour disorder events (patient and carer self-report)	1 (4)	Decreased (bad)	−	Not reported	NR	Chagas 2014	"Overall risk level" was High “Prompt, substantial and persistent reduction in RBD events after 6 weeks”
Millar, 2019	Millar	2019	Parkinson's disease	Single study narrative summary	Single arm compared to baseline: THC 75 mg/d; 1.25 mg/kg/d	Sleep	Rapid eye movement sleep behaviour disorder	1 (4)	Decreased (bad)	−	Not reported	NR	Chagas, 2014: Chagas MH, Eckeli AL, Zuardi AW, et al. Cannabidiol can improve complex sleep‐related behaviours associated with rapid eye movement sleep behaviour disorder in Parkinson's disease patients: a case series. J Clin Pharm Ther. 2014;39(5):564‐566. https://doi.org/10.1111/ jcpt.12179	"Substantial" decrease, but significance not reported
Millar, 2019	Millar	2019	Parkinson's disease	Single study narrative summary	Single arm compared to baseline: THC 400 mg/d; 7 mg/kg/d	Psychotic disorder	Psychotic symptoms	1 (6)	Decreased (good)	+	Not reported	NR	Zuardi, 2009
Millar, 2019	Millar	2019	Parkinson's disease	Single study narrative summary	Single arm compared to baseline: THC 400 mg/d; 7 mg/kg/d	Parkinson's Disease Symptoms	Parkinson's disease rating compared to baseline	1 (6)	Decreased (good)	+	Not reported	NR	Zuardi, 2009
Millar, 2019	Millar	2019	Parkinson's disease	Single study narrative summary	Single arm compared to baseline: THC 100-400 mg/d; 3.3 mg/kg/d	Dyskinesia	NR	1 (1)	Equivocal	~	Not reported	NR	Snider 1985	This is a case report (one patient) in which CBD improved dyskinesia scores up to 200 mg/d but then worsening of symptoms with 300-400 mg/d dosing
Millar, 2019	Millar	2019	Parkinson's disease	Single study narrative summary	THC 300 mg/d (5 mg/kg/d) vs Usual care	Quality of life	Well being and QoL scores	1 (21)	Increased (good)	+	Not reported	NR	Chagas, 2014: Chagas MH, Zuardi AW, Tumas V, et al. Effects of cannabidiol in the treatment of patients with Parkinson's disease: an exploratory double‐blind trial. J Psychopharmacol (Oxford, England). 2014;28(11): 1088‐1098. https://doi.org/10.1177/0269881114550355	Improved scores...assumed to be significant because other outcomes reported as "no effect"
Millar, 2019	Millar	2019	Parkinson's disease	Single study narrative summary	THC 75 or 300 mg/d (1.25 or 5 mg/kg/d) vs Usual care	Motor symptoms	Motor and general symptoms	1 (21)	No association/change	~	Not significant	NR	Chagas, 2014: Chagas MH, Zuardi AW, Tumas V, et al. Effects of cannabidiol in the treatment of patients with Parkinson's disease: an exploratory double‐blind trial. J Psychopharmacol (Oxford, England). 2014;28(11): 1088‐1098. https://doi.org/10.1177/0269881114550355
Lim 2017	Lim	2017	Parkinson's disease	Multiple study narrative summary	Nabilone or THC:CBD (cannador)	Dyskinesia	Rush dyskinesia disability scale (1 trial)Unified Parkinson's Disease Rating Scale (UPDRS) dyskinesia items (2 trials)	2 (28)	Equivocal	~		Both trials had unclear ROB (Cochrane)	Sieradzan, 2001 and Carroll, 2004
Lim, 2017	Lim	2017	Parkinson's disease	Single study narrative summary	Cannador	Activitites of Daily Life	PDQ-39, particularly the activities of daily living	1 (21)	Increased (good)	+	Significant	Unclear ROB (Cochrane)	Chagas, 2014
Lim, 2017	Lim	2017	Parkinson's disease	Single study narrative summary	Cannador	Disease severity	Unified Parkinson's Disease Rating Scale (UPDRS) total score	1 (21)	No association/change	~	Not significant	Unclear ROB (Cochrane)	Chagas, 2014
Lim, 2017	Lim	2017	Parkinson's disease	Single study narrative summary	THC:CBD (cannador)	Motor symptoms	Unified Parkinson's Disease Rating Scale (UPDRS) motor symptoms items	1 (19)	No association/change	~	Not significant	Unclear ROB (Cochrane)	Carroll, 2004
Lim, 2017	Lim	2017	Parkinson's disease	Single study narrative summary	THC:CBD (cannador)	Quality of life	Parkinson’s disease questionnaire, PDQ-39	1 (19)	No association/change	~	Not significant	Unclear ROB (Cochrane)	Carroll, 2004
Lim, 2017	Lim	2017	Parkinson's disease	Single study narrative summary	CBD	Stigma	Unified Parkinson's Disease Rating Scale (UPDRS) stigma subscale items	1 (21)	Increased (good)	+	Significant	Unclear ROB (Cochrane)	Chagas, 2014	Significantly improved
Montero-Oleas, 2014	Montero-Oleas	2014	Parkinson's disease	Single review narrative summary	Cannabis and cannabinoids	Involuntary Movement	involuntary movement conditions	1 SR (2 RCTs) (26)	Equivocal	~	Not reported	NR	Bega, 2014	1 SR, results are from 2 RCTs low quality for the SR as a whole, no level of evidence attached to the outcome specifically, supplement table 4 makes it seem like there was 1 observational study also included in the determination of "unclear" but went with what was reported in the text (DW: I think there must've been an observational study included in the SR for this outcome but it probably wasn't…
Montero-Oleas, 2014	Montero-Oleas	2014	Parkinson's disease	Multiple review narrative summary	Oral THC / CBD	Dyskinesia	Levodopa Induced Dyskinesia	2 SRs (1 RCT) (NR)	No association/change	~	Not applicable (narrative summary of multiple studies)	NR	Koppel, 2014 Van den Elsen, 2014	2 SRs reporting on the same one RCT table 2 does not disaggregate the parkinsons studies from the rest of the studies included in the SRs so could not use N values "For levodopa-induced dyskinesia, two SRs (one RCT) compared oral THC / CBD versus placebo and stated a “no effect” conclusion" *supplemental table 4 makes it seem like there are 2 SRs with 1 RCT and 1 cross over but I went with what i…
van den Elsen 2014	van den Elsen	2014	Dementia, Parkinson's disease, chemotherapy-induced nausea and vomiting, or COPD	Multiple study narrative summary	Oral dronabinol, THC or THC:CBD, or oromucosal THC:CBD	SAEs	NA	4 (46)	No association/change	~		Moderate to high ROB	Volicer 1997, Carroll 2004, Pickering 2011, Walther 2011	None of the studies reported cannabinoid related severe adverse effects, although one subject developed a grand mal seizure after first administration of 2.5 mg dronabinol and was withdrawn (Volicer et al., 1997). The authors stated that it was not clear whether this event was related to dronabinol or progression of Alzheimer’s disease.
van den Elsen, 2014	van den Elsen	2014	Parkinson's disease	Single study narrative summary	Oral THC:CBD	Disease severity	UPDRS total score	1 (12)	No association/change	~	Not significant	NR	Carroll, 2004	NSD before or after levodopa challenge
van den Elsen, 2014	van den Elsen	2014	Parkinson's disease	Single study narrative summary	Oral THC:CBD	Dyskinesia	UPDRS Part IV (dyskinesia items)	1 (25)	No association/change	~	Not significant	Moderate to high ROB in several relevant domains	Carroll, 2004
van den Elsen, 2014	van den Elsen	2014	Parkinson's disease	Single study narrative summary	Oral THC:CBD	Pharmacokinetic parameter	Cmax	1 (25)	The maximum concentration (Cmax) of THC was reached within 2 h after ingestion of cannabis extract in most patients. Cmax varied from 0.25 to 5.4 ng/mL THC. There was no clear dose response. In subjects taking the same dose of THC:CBD, a wide variability in blood concentration was seen.		NA	NR	Carroll, 2004

## Sheet: Other px conditions SRs
Review	Author	Year	Condition	Type of synthesis	Intervention compared to placebo unless otherwise stated	Outcome	Outcome definition	# of studies in MA (# of patients)	Direction of effect	Direction of effect (symbol)	Significance	Level of evidence	Notes		Primary studies in synthesis
Braud, 2020	Braud	2020	Taste disorder	Single study narrative summary	Dronabinol 2.5 mg, 5-20 mg/d	Sense of Taste	"chemosensory complaints" measured using the questionnaire "Taste and smell survey" (Heald, 1997)	1 (21)	Decreased (good)	+	Not significant	NR. The quality of the study was assessed to score a 7 (77.8%) on the Delphi list, but this isn't the level of evidence.			Brisbois, 2011
Braud, 2020	Braud	2020	Taste disorder	Single study narrative summary	Dronabinol 2.5 mg, 5-20 mg/d	Sense of Taste	chemosensory improvement (tallying "yes it is better" responses to “Taste and smell survey” (Heald 1996).)	1 (21)	Increased (good)	+	Significant	NR. The quality of the study was assessed to score a 7 (77.8%) on the Delphi list, but this isn't the level of evidence.			Brisbois, 2011
Gaisl, 2019	Gaisl	2019	Obstructive sleep apnea	Single study narrative summary	Oral dronabinol	Sleep apnea	Apnea-hypopnea index (lower is better)	1 (66)	Decreased (good)	+	Significant	NR			Carley 2018
Ghasemiesfe, 2019	Ghasemiesfe	2019	None: general population	Single study narrative summary	Weekly marijuana smoking vs no marijuana use	Cancer	malignant primary adult-onset glioma	1 (6002)	Increased (bad)	−	Significant	Insufficient (AHRQ)	Moderate ROB for study		Efird, 2004
Ghasemiesfe, 2019	Ghasemiesfe	2019	None: general population	Single study narrative summary	Weekly marijuana smoking vs no marijuana use	Cancer	malignant primary adult-onset glioma	1 (4669)	Increased (bad)	−	Significant	Insufficient (AHRQ)	Moderate ROB for study. Also reported similar results for >= once a month marijuana smoking in supplement. This is defined as current use, whereas the weekly and monthly use frequencies may not be current. It's hard to interpret.		Efird, 2004
van den Elsen, 2014	van den Elsen	2014	Chronic obstructive pulmonary disease	Single study narrative summary	Oromucosal THC:CBD	Breathlessness	Minute ventilation, PetCO2, Visual Analog Scale	1 (11)	No association/change	~	Not significant	Moderate to high ROB in several relevant domains			Pickering, 2011
