# Supplementary material for: Impacts of medical and non-medical cannabis on the health of older adults: Findings from a scoping review of the literature
Source: PLoS One. 2023 Feb 17;18(2):e0281826. doi: 10.1371/journal.pone.0281826 (PMC9937508; doi:10.1371/journal.pone.0281826)
Supplement: S2 Dataset — (XLSX) [file pone.0281826.s002.xlsx]

## Sheet: Study and demo data
Author/year	Author	Year	Conditions for inclusion (synthesis)	Conditions for inclusion	NCT#	Country	Funding	Govt or industry funded?	Funding_comment	Study design	Cross over?	Objective	Older adult total sample size	Age range	% Male	% Male numeric	Race	Marital status	Employment status	Primary residence	Accommodation status	Types of use	Cannabis products	Modes of consumption	THC:CBD ratios	THC and/or CBD concentrations	Daily dose	Frequency of use	Follow-up for non-experimental studies (weeks)	Duration of use/follow-up	Current use definition	Recommendations	Comments
Abdallah, 2018	Abdallah	2018	COPD	Chronic Obstructive Pulmonary Disorder (Stage 3-4)	NCT03060993	Canada	Funded	Mixed	Supported by a Ph.D Recruitment ward , a Ruth Hoyt fellowship, a Max Bell Fellowship, and a Federick Banting Graduate Scholership- Doctoral Award from the Canadian Institute of Health Research, a Chercheurs-Boursiers Cliniciens Junior 1 Salary award from the Fonds de Recherche du Quebec-Sante, and a Chercheurs-Boursiers Junior 1 salary award from the Fonds de Recherche due Quebec-Sante, a William…	RCT	Crossover	To test the hypothesis that inhaled vaporized cannabis would alleviate exertional breathlessness and improve exercise endurance by enhancing static and dynamic airway function in COPD.	16	Mean (SD): 65.4 (7.7)	62.5%	62.5	NR	NR	NR	NR	NR	Experimental (immediate effects in lab)	Whole Sativa plant/natural and extracts : Tilray House Blend (THC: CBD)	Vaping	NR	THC:CBD - Intervention 18.2% : <1% THC:CBD - Control 0.33% : 0.99%	35 mg:~1.9 mg once	1 use		NR, cross-over study	Single time use	Inhaled 18.2% THC has no clinically relevant positive or negative effect on exertional breathlessness, exercise endurance, or airway function in symptomatic elderly adults with COPD.
Ahmed, 2015	Ahmed	2015	Alzheimer's disease/dementia	Dementia, Clinically significant agitation and/or aggression in the past 30 days (Neuropsychiatric Inventory Score >=10)	NCT01302340	Netherlands	Funded	Non-industry	Grant from the European Union, the European Fund for Regional Development, and the Dutch province of Gelderland (Grant no. 2009-019329)	RCT	Crossover	To evaluate the safety, pharmacodynamics, and pharmacokinetics of multiple oral doses of THC in older persons with dementia	10	Mean (SD): 77.3 (5.6)	70%	70	Caucasian: 90% Other: 10%	NR	NR	NR	NR	Medical, overseen by a physician	Synthetic THC/THC analogue, or CBD : Namisol (THC)	Oral pills (or other oral medical use)	NR	NR	Period A: 1.5/day; Period B: 3mg/day	twice daily	12	12 weeks. Two treatment periods (A, B). Each period consisted of 3 treatment blocks, resulting in a total of six blocks (period A, blocks 1 to 3; period B: blocks 4 to 6). Each block lasted 2 weeks.	Daily/almost daily use	"Our findings suggest that low THC doses are safe and well tolerated by frail older persons with dementia."
Ahmed, 2014	Ahmed	2014	Healthy	None/NA/NR	NCT01740960	Netherlands	Funded	Non-industry	European Union, the European Fund for Regional Development, and the Dutch province Gelderland (Grant no. 2009-019329)	RCT	Crossover	To assess the safety and tolerability of three oral doses of THC (3 mg, 5 mg, and 6.5 mg) in healthy older subjects, to evaluate the pharmacokinetics of THC in older people, and to investigate the relationship between the drug's pharmacodynamic effects and the plasma concentrations of THC and its active metabolites 11-hydroxy-delta 9-THC (11‐OH‐THC) and 11-nor-9-carboxydelta 9-tetrahydrocannabino…	12	Mean (SD); [Range] 72.1 (5); [65-80]	50%	50	100% Caucasian	NR	NR	NR	NR	Experimental (immediate effects in lab)	Synthetic THC/THC analogue, or CBD : Namisol	Oral pills (or other oral medical use)	NR	NR	Arm A: 3 mg Arm B: 5 mg Arm C: 6.5 mg	One time use for each assigned intervention.		Unclear. each subject got 1 dose of the assigned intervention, then had to go through 2 week washout before they got the next assigned intervention.	Not reported	Namsiol (THC) in tablet form is well tolerated and safe to be used by healthy, older individuals; further study on its effect on frail older adults with multiple comorbidities is recommended.	Adverse events were reported in frequency, only total values were compared. For heart rate and blood pressure both doses and active comparator to placebo were compared together. Attentional performance (reaction time) and body sway were only compared pre- post-. While the body sway values in relation to increasing plasma THC concentration were significant, the differences in body sway was not sig…
Beaulieu, 2006	Beaulieu	2006	Surgery patients	None/NA/NR	NR	Canada	Funded	Mixed	Canadian Institutes of Health Research (Grant # MCT-64678) and from Valeant Pharmaceuticals Inc. Dr. Beaulieu held a research salary grant from the Fonds de la recherche en santé du Québec and received start-up funding from the Research Centre of the CHUM.	RCT	Parallel	To explore the effects of nabilone on postoperative pain.	41	Note: There appears to be differences between treatment groups but the authors did not test for differences in demographic data between groups. Group A Nabilone 2mg: Mean(SD): 53 (4) Group B Nabilone 1 mg: Mean(SD): 53 (2) Group C Ketoprofen: Mean(SD): 44 (3) Group D Placebo: Mean (SD): 60 (4)	19.5 Nabilone 2mg: 11% Nabilone 1mg: 20% Ketoprofen: 10% Placebo: 40%	19.5	NR	NR	NR	NR	NR	Medical, overseen by a physician	Synthetic THC/THC analogue, or CBD : Nabilone	Oral pills (or other oral medical use)	NR	NR	Group A: 6 mg Nabilone Group B: 3 mg Nabilone	3 times in one day	0.14	24 hours	Not reported	2 mg of Nabilone is associated with a significant increase in pain at rest and on movement scores compared to placebo, ketoprofen, and nabilone 1mg. Therefore, 2 mg of Nabilone may have potential in relieving chronic pain in elderly patients with post-operative pain.
Blake, 2006	Blake	2005	Rheumatoid arthritis	Rheumatoid arthritis	NR	United Kingdom	Funded	Industry	GW Pharmaceuticals.	RCT	Parallel	To assess the efficacy of a cannabis-based medicine in the treatment of pain due to rheumatoid arthritis	58	Sativex: Mean(SD): 60.9 (10.6) Placebo: 64.9 (8.5) Total: 62.8 (9.8)	21% Sativex:26% Placebo:15%	21	NR	NR	NR	NR	NR	Medical, overseen by a physician	Whole Sativa plant/natural and extracts : Sativex	Oromucosal spray	2.7 mg THC : 2.5 mg CBD	NR	Mean (SD): 5.4 (0.84) sprays per day	Daily	5	5 weeks	Daily/almost daily use	Sativex was well tolerated by elderly participants with rheumatoid arthritis and saw significant improvements in pain scores compared to placebo.	Adverse events are reported but not compared
Brisbois, 2011	Brisbois	2011	Cancer	Cancer, >=2 on Taste and Smell Survey, Decreased food intake for >=2 weeks, Life expectancy >2 months	NCT00316563	Canada	Funded	Non-industry	Canadian Institutes of Health Research (CIHR) (MOP 85060, MOP 86497) and the Alberta Cancer Board (ACB) (0051- 71790124); Alberta Heritage Foundation for Medical Research, Natural Sciences and Engineering Research Council of Canada, CIHR, and ACB (T.D.B.).	RCT	Parallel	To determine if THC can improve taste and smell (chemosensory) perception as well as appetite, caloric intake, and quality of life for cancer patients with chemosensory alterations	46	THC: 67.0 (10.9) Placebo: 65.6 (8.0)	57.1 THC: 64% Placebo: 50%	57.1	NR	NR	NR	NR	NR	Medical, overseen by a physician	Synthetic THC/THC analogue, or CBD : Marinol	Oral pills (or other oral medical use)	NR	NR	First 3 days: 2.5 mg Fourth day: 5.0 mg Fifth and on: Increase as tolerated/chosen	twice daily: 73% three times daily: 27%	2.6	18 days	Daily/almost daily use	THC may improve and enhance chemosensory perception, altered macronutrient preference, appeal of savory foods, appetite, relaxation, and quality of sleep for advanced cancer patients with chemosensory alterations.
Carroll, 2004	Carroll	2004	Parkinson's disease	Parkinson's disease, Levodopa induced dyskinesia	NR	United Kingdom	Not reported	NA		RCT	Crossover	To examine the effect of cannabis extract on the severity and duration of dyskinesia in Parkinson's disease and to assess the effect of cannabis extract on the impact of dyskinesia on function, pathophysiologic indicators of dyskinesia, duration of dyskinesia, and quality of life, sleep and pain related to Parkinson's disease, as well as overall parkinsonism.	19	Mean(Range): 67 (51-78)	63%	63	NR	NR	NR	NR	NR	Medical, overseen by a physician	Whole Sativa plant/natural and extracts : Cannador, an ethanolic extract of cannabis sativa	Oral pills (or other oral medical use)	2.5 mg THC / 1.25 mg CBD per capsule	Based on weight, cannabis was dosed up to maximum of 0.25 mg/kg THC per day.	Mean (Range): 0.146 (0.032 - 0.25) mg/kg/day	twice daily	4	two treatment phases, 4 weeks each, separated by 2 week washout period	Daily/almost daily use	Cannabis does not have a therapeutic role in the treatment of dyskinesia in patients with PD.	Adverse events were recorded but not statistically compared.
Chagas, 2014	Chagas	2014	Parkinson's disease	Parkinson's disease	NR	Brazil	Not funded	NA		RCT	Parallel	To assess the effects of CBD in Parkinson's disease globally, including neurological assessments of motor and functional symptoms, a psychiatric assessment and complementary tests (brain-derived neurotrophic factor plasma levels and H1-MRS).	21	CBD 75 mg/day, Mean(SD) [Range]: 65.86 (10.59) [51-82] CBD 300 mg/day, Mean(SD) [Range]: 63.43 (6.48) [53-71] Placebo, Mean(SD) [Range]: 67.29 (7.23) [57-75]	CBD 75 mg/day: 71.4% CBD 300 mg/day: 71.4% Placebo: 71.4%	71.4	NR	NR	NR	NR	NR	Medical, overseen by a physician	Unclear: CBD was provided in powdered form with 99.9% purity by THC-Pharma (Frankfurt, Germany)	Oral pills (or other oral medical use)	NR	NR	75 mg per day or 300 mg per day	Once daily	6	6 weeks	Daily/almost daily use	CBD may be able to improve the QOL of PD patients without psychiatric comorbidities, but it had no significant impact with regards to motor symptoms of PD.
Conte, 2009	Conte	2009	Multiple sclerosis	Multiple Sclerosis	NR	Italy	Funded	Unclear	e grant was supported as a Project of University Research (ex-quota 60%) – year 2004 – by the University ‘‘Sapienza” of Rome.	RCT	Crossover	To acquire objective neurophysiological information on how cannabinoids modulate human pain perception in multiple sclerosis patients	11	Mean(SD): 51.1 (1.2)	33.3%	33.3	NR	NR	NR	NR	NR	Medical, overseen by a physician	Whole Sativa plant/natural and extracts : Sativex	Oromucosal spray	2.7 mg THC : 2.5 mg CBD	NR	Meadian (range): 8.0 (2.7 - 12.5)	Daily	3	3 weeks. includes 3 weeks of treatment, 2 weeks washout and 3 weeks crossover treatment	Daily/almost daily use	Sativex may act as a appropriate analgesics through its alterations to the RIII reflex in patients with MS-related spasticity.	Adverse events reported but not compared
Cote, 2016	Cote	2016	Cancer	Head and neck cancer, Treated by radiotherapy alone, postoperative radiotherapy, radiochemotherapy along, or postoperative radiochemotherapy	NR	Canada	Funded	Non-industry	Canadian Institutes of Health Research and the Fonds de rescherche en sante du Quebec. ICN valeant Pharmaceuticals provided the nabilone and their placebo pills	RCT	Parallel	To assess the efficacy of nabilone in improving quality of life, especially pain, appetite, and nausea, of patients treated by radiotherapy for head and neck squamous cell carcinomas	56	Mean: Exposed: 63.5 Unexposed: 63.8	82.1 Exposed: 93% Unexposed: 71%	82.1	NR	NR	NR	NR	NR	Medical, overseen by a physician	Synthetic THC/THC analogue, or CBD : Nabilone	Oral pills (or other oral medical use)	NR	NR	1st week: 0.5mg/day 2nd week: 2 mg/day 3rd week until end of radiotherapy: dose adjusted by radio-oncologist for a max of 2mg/day	1st week: once daily 2nd week until end of radiotherapy: twice daily	10	Ranged from 9 to 11 weeks	Daily/almost daily use	"Even though nabilone was not potent enough to improve patients' quality of life over placebo, we can undoubtedly conclude that nabilone's toxicity is limited and that this medication is well tolerated by patients receiving radiotherapy treatments."
de Faria, 2020	de Faria	2020	Parkinson's disease	Parkinson's disease	NR	Brazil	Funded	Non-industry	scholarship from FAPESP (State of São Paulo Research Assistance Foundation; process: 2016/06561-2). This study was funded by CNPq (National Council for Scientific and Technological Development; process: 422208/2016-7)	RCT	Crossover - immediate	"to evaluate the impacts of acute CBD administration at a dose of 300 mg on anxiety measures and tremors induced by a Simulated Public Speaking Test (SPST) in individuals with Parkinson's Disease"	24	64.13 (9.72)	92%	92	NR	92%	Employed: 21% Retired: 79%	Community: 100%	NR	Experimental	Synthetic THC/THC analogue, or CBD : CBD powder dissolved in corn oil and packaged in capsules (BSPG-Pharm, Sandwich, UK)	Oral pills (or other oral medical use)	0:1 THC: CBD	99.9% CBD	300 mg	Once		Approximately 2 hours	Single time use	"Acute CBD administration at a dose of 300 mg decreased anxiety in patients with Parkinson's Disease, and there was also decreased tremor amplitude in an anxiogenic situation."
Fallon, 2017 (2)	Fallon	2017	Cancer	Diagnosis of cancer related pain that was unalleviated by an optimized maintenece dose of step 3 opioid therapy, Advanced, incurable cancer	NCT01424566	UK, Australia, Belgium, Bulgaria, Czech Republic, Estonia, Germany, Hungary, India, Israel, Italy, Latvia, Lithuania, Poland, Romania, Spain, Taiwan, USA	Funded	Industry	Otsuka Pharmaceutical Development & Commercialization, Inc., Rockville, MD, USA	EERW RCT	Parallel	To assess the analgesic efficacy of adjunctive Sativex in advanced cancer patients with chronic pain unalleviated by optimized opioid therapy.	206	Treatment: 61.4 (10.4) Placebo: 61.6 (11.8)	57.3 Treatment: 61.2% Control: 53.4%	57.3	White/Black/Asian/Other Treatment: 95.1/0.0/1.9/0.0% Placebo: 98.1/0.0/3.4/0.0%	NR	NR	NR	NR	Medical, overseen by a physician	Whole Sativa plant/natural and extracts : Sativex	Oromucosal spray	NR	Initial dose of Sativex (THC:CBD) - (27 mg/mL : 25 mg/mL)	Study 2: Enriched enrollment design Average daily dose in first week: Sativex: 3.6 sprays Average daily dose in following 5-week double-blind treatment: Sativex: 6.5 sprays Placebo: 6.3 sprays	Titrated spray: same for study 1 and 2 Day 1: 1 spray in the evening Day 2- onward: increase spray by 1 per day until unacceptable side effects were experienced, reached adequate pain relief, or reached the max dosage of 10 sprays/d	5	Study 2: Enriched enrollment design: 10 day titration period of Sativex (single blind). Those who responded to treatment were included and received 4 days of titrated dose, then randomized and followed for 5 weeks.	Daily/almost daily use	While sativex is a safe medication to use, it did not show any significant effect on lowering average pain NRS scores.	Adverse events were reported but not compared.
Fallon, 2017 (1)	Fallon	2017	Cancer	Diagnosis of cancer related pain that was unalleviated by an optimized maintenece dose of step 3 opioid therapy, Advanced, incurable cancer	NCT01361607	UK, Australia, Belgium, Bulgaria, Czech Republic, Estonia, Germany, Hungary, India, Israel, Italy, Latvia, Lithuania, Poland, Romania, Spain, Taiwan, USA	Funded	Industry	Otsuka Pharmaceutical Development & Commercialization, Inc., Rockville, MD, USA	RCT	Parallel	To assess the analgesic efficacy of adjunctive Sativex in advanced cancer patients with chronic pain unalleviated by optimized opioid therapy.	399	Exposed: 60.0 (11.0) Placebo: 59.6 (11.0)	50.9 Exposed: 53% Control: 48.7%	50.9	White/Black/Asian/Other Exposure: 96./1.5/0.5/1.5% Control: 90.5/4.0%/1.0/4.5	NR	NR	NR	NR	Medical, overseen by a physician	Whole Sativa plant/natural and extracts : Sativex	Oromucosal spray	NR	Initial dose of Sativex (THC:CBD) - (27 mg/mL : 25 mg/mL)	Study 1: Average daily dose in first week: 3.7 sprays (both treatment groups) Average daily dose in final 4 weeks: Sativex: 7.4 sprays Placebo: 6.3 sprays	Titrated spray: same for study 1 and 2 Day 1: 1 spray in the evening Day 2- onward: increase spray by 1 per day until unacceptable side effects were experienced, reached adequate pain relief, or reached the max dosage of 10 sprays/d	5	Study 1: 2 weeks of titration, 5 weeks of use	Daily/almost daily use	While sativex is a safe medication to use, it did not show any significant effect on lowering average pain NRS scores.	Adverse events were reported but not compared.
Frytak, 1979	Frytak	1979	Cancer	Cancer	NR	United States	Not reported	NA		RCT	Parallel	To compare the antiemetic effects and side-effects of THC with those of prochlorperazine in cancer patients undergoing chemotherapy	98	Median age: 61 years	60.3 Placebo: 73% Prochloroperazine: 51.2% THC: 57.9%	60.3	NR	NR	NR	NR	NR	Medical, overseen by a physician	Whole Sativa plant/natural and extracts : THC	Oral pills (or other oral medical use)	NR	NR	15 mg THC	daily	0.6	4 days	Daily/almost daily use	THC had significant antiemetic effects on elderly cancer patients in comparison to placebo when receiving emetic stimuli., but with it came significantly higher feelings of being "high" and discoordination.	Adverse events were reported and subjectively compared but not statistically.
Herrmann, 2019	Herrmann	2019	Alzheimer's disease/dementia	Alzheimer's disease, Score, Clinically significant agitation/aggression (Neuropsychiatric Inventory (NPI)- agitation/aggression subscore >=3), Stable dose of a cognitive enhancer (cholinesterase inhibitors or memantine) for >=3 months and psychotropics for >1 month prior to randomization	NCT02351882	Canada	Funded	Non-industry	Alzheimer's Drug Discovery Foundation (grant 1012358)/Cures Within Reach, and Alzheimer Society of Canada (grant 15-17), and the Canadian Consortium on Neurodegeneration in Aging (CCNA) Team11	RCT	Crossover	To investigate the efficacy and safety of nabilone for agitation in patients with moderate-to-severe Alzheimer's disease	38	Mean (SD): 87(10)	77%	77	NR	NR	NR	Inpatient: 72% Outpatient: 28%	NR	Medical, overseen by a physician	Synthetic THC/THC analogue, or CBD : Nabilone	Oral pills (or other oral medical use)	NR	NR	Total of 6 weeks: First 3 nights: 0.25 mg/day Next 4 days: 0.5mg/day Week 2: 1mg/day Weeks 3 &4: 1-2 mg/day based on tolerability. If not tolerable, decreased by 0.5mg increments. If not tolerable at 1mg/day, then discontinued. Week 6: tolerated dose, tapered down for 4 days. Day 4 & 5: 1mg/day. Day 6 & 7: 0.5/mg/day	once daily	14	14 weeks: 1 week placebo, 6 weeks of treatment, 1 week cross-over placebo, and 6 weeks other treatment.	Daily/almost daily use	"Our findings suggest that nabilone may be an effective treatment for agitation, with potential benefits on overall NPS, caregiver burden, and nutritional status."
Jadoon, 2016	Jadoon	2016	Diabetes	Diabetes Type 1 or 2	NCT01217112	United Kingdom	Funded	Industry	GW Research Ltd.	RCT	Parallel	To investigate the effects of CBD and THC on dyslipidemia and glycemic control in subjects with type 2 diabetes	62	CBD, Mean (SD) 56.8 (9.9) THCV, Mean (SD) 62.5 (12.6) 1:1 CBD/THCV, Mean (SD) 59.3 (8.8) 20:1 CBD/THCV, Mean (SD) 58.0 (8.1) Placebo, Mean (SD) 58.6 (7.7) Total. Mean (SD) 59.0 (9.4)	68% CBD 77% THCV 83% 1:1 CBD/THCV 55% 20:1 CBD/THCV 75% Placebo 50% Total 68%	68	NR	NR	NR	NR	NR	Medical, overseen by a physician	Whole Sativa plant/natural and extracts : D9-Tetrahydrocannabivarin (THCV, a naturally occurring analog of THC), CBD, and combinations of THCV and CBD	Not reported/unclear	arm 3: 1:1 CBD/THCV arm 4: 20:1 CBD/THCV	NR	arm 1: CBD: 200 mg arm 2: THCV: 10mg arm 3: 1:1 CBD: THCV: 10mg each. 20:1 CBD/THC: 200mg and 10mg Placebo: Matched	twice per day	13	13 weeks	Not reported	THCV improved glycemic control in elderly patients with diabetes. CBD did not show any significant metabolic effects even though it produced desirable changes in some adipokines and gut hormone concentrations.	Adverse events were reported. Only significant results were extracted. The following were outcomes with reported non-significant effects for CBD vs. Placebo; 1:1 CBD/THCV vs. Placebo, and 20:1 CBD/THCV vs. Placebo: HDL-C, Total Cholesterol, LDL-C, HDL/LDL-C ratio, VLDL-C, Triglyceride, Apolipoprotein A (ApoA), Apolipoprotein B (ApoB), ApoB/Apo A ratio, Nonesterified Fatty Acid (NEFA), Liver Trigl…
Jatoi, 2002b	Jatoi	2002	Cancer	Weight loss (>=5% over 6 months), Eastern Cooperative Oncology Group (ECOG) performance status, Incurable cancer, life expectancy, Self-reported weight loss of at least 5 pounds during preceeding 2 months and/or physician-estimated caloric intake of	NR	United States	Funded	Non-industry	Public Health Service grants CA-25224, CA-37404, CA-15083, CA-63849, CA-35195, CA-35272, CA-60276, CA-35269, CA-37417, CA-63849, CA-35448, CA-35101, CA-35195, CA-35415, CA-35103.	RCT	Parallel	To examine the orexigenic effects of megestrol acetate, the cannabinoid dronabinol, versus the combination of both for the treatment of cancer-associated anorexia and weight loss	85	Megestrol Acetate: Median (range): 69 (49-82) Dronabinol: Median (range): 65 (40-86) Dronabinol + Megestrol acetate: Median (range): 64 (37-94)	61.2 Megestrol Acetate: 54.5% Dronabinol: 63.6% Dronabinol + Megestrol acetate:66.6%	61.2	NR	NR	NR	NR	NR	Medical, overseen by a physician	Synthetic THC/THC analogue, or CBD : Dronabinol	Oral pills (or other oral medical use)	NR	NR	5.0 mg	twice daily	4	1 month	Not reported	Dronabinol did not significantly change serum IL-6 concentrations after 1 month of treatment and seurm IL-6 concentrations were not significantly associated with weight loss or global QOL.
Jatoi, 2002a	Jatoi	2002	Cancer	Eastern Cooperative Oncology Group (ECOG) performance status, Incurable cancer, life expectancy, Self-reported weight loss of at least 5 pounds during preceeding 2 months and/or physician-estimated caloric intake of	NR	United States	Funded	Non-industry	Grant numbers: CA-25224, CA-37404, CA-15083, CA-35195, CA-35272, CA-60276, CA-35269, CA-37417, CA-63849, CA-35448, CA-35101, CA-35195, CA-35415, CA-35103 from the United States Public Health Services	RCT	Parallel	To determine whether Dronabinol administered alone or with megestrol acetate was more, less, or equal in efficacy to single-agent megestrol acetate for palliating cancer-associated anorexia.	469	Dronabinol: Mean(SD): 67.0 (10.0) Megestrol: Mean(SD): 65.0 (11.0) Dronabinol + Megestrol: Mean(SD): 67.0 (10.0)	All groups: 66%	66	NR	NR	NR	NR	NR	Medical, overseen by a physician	Synthetic THC/THC analogue, or CBD : Dronabinol	Oral pills (or other oral medical use)	NR	NR	5.0 mg Dronabinol	twice daily	4	4 weeks	Daily/almost daily use	Dronabinol does not provide superior palliation of anorexia-related symptoms in elderly cancer patients and it does not provide any added benefit when used in conjunction with Megestrol acetate
Johnson, 2010	Johnson	2010	Cancer	Prescription opioid users, Advanced, incurable cancer, Pain severity score of 4 or above on a 0-10 Numerical Rating Scale (NRS) on both days of baseline period	NR	Various European Centres	Funded	Industry	GW Pharma Ltd	RCT	Parallel	To compare the efficacy of a THC:CBD extract, a nonopioid analgesic endocannabinoid system modulator, and a THC extract, with placebo, in relieving pain in patients with advanced cancer	177	Overall: 60.2 (12.3) THC:CBD group: 59.4 (12.1) THC: 61.3 (12.5) Placebo: 60.1 (12.3)	54% THC:CBD: 55% THC: 52% Placebo: 54%	54	Caucasian/Other Total: 98/2% THC:CBD: 98/2% THC: 98/2% Placebo: 98/2%	NR	NR	NR	NR	Medical, overseen by a physician	Whole Sativa plant/natural and extracts : Sativex, THC extract	Oromucosal spray	NR	each 100uL: THC: 2.7mg; CBD: 2.5mg	Patients self-titrated to their optimal dose over the 1st week, based on efficacy, tolerability, and the maximum permitted dose. Patients could increase the total number of sprays each day by a maximum of 50% until they had satisfactory relief of symptoms or unwanted side effects. 22-32 mg/day of THC and 20-30 mg/day CBD.	Daily mean number of sprays (SD): THC:CBD: 9.26 (5.53) THC extract: 8.47 (5.46) Placebo: 10.88 (5.81)	2	two weeks	Daily/almost daily use	THC is well tolerated in an elderly population suffering from cancer-related pain and shows promise in reducing pain for patients in which opioid treatments are inadequate.	The THC:CBD group's mean age falls below the mean of 50+ so only comparisons between placebo and the THC group were extracted. Adverse events reported but. not compared
Niiranen, 1985	Niiranen	1985	Cancer	Cancer	NR	Finland	Not reported	NA		RCT	Crossover	To evaluate the efficacy and safety of nabilone compared with prochlorperazine in the prophylaxis and treatment of cancer chemotherapy-induced emesis.	24	Mean (Range): 61 (48-78)	83%	83	NR	NR	NR	NR	NR	Medical, overseen by a physician	Synthetic THC/THC analogue, or CBD : Nabilone	Oral pills (or other oral medical use)	NR	NR	2 mg Nabilone	twice daily	NR	Length of chemo treatments not reported clearly.	Daily/almost daily use	Nabilone taken twice daily was more efficacious in creating an anti-emetic effect in chemotherapy-treated elderly cancer patients, but had an unpredictable occurrence of side effects/adverse events.	Adverse events/side effects were reported but not statistically compared.
Notcutt, 2012	Notcutt	2012	Multiple sclerosis	Cannabis use, Multiple Sclerosis	NR	United Kingdom	Funded	Industry	GW Pharma Ltd	RCT	Parallel	To evaluate the maintenance of efficacy of Sativex in subjects who have gained long-term symptomatic relief of spasticity in multiple sclerosis, and to assess the impact of sudden medicine withdrawal.	36	Exposed: 59.7 (9.0) Control: 54.4 (10.4)	41.6% Exposed: 50% Control: 33.3%	41.6	100% Caucasian	NR	NR	NR	NR	Medical, overseen by a physician	Whole Sativa plant/natural and extracts : Sativex	Oromucosal spray	NR	Each 100uL: 2.7mg THC and 2.5mg CBD	Subject dependent current effective dose level. Mean daily dose throughout study: Sativex: 7.3 (6.5); Placebo: 9.2 (6.0)	daily	5	5 weeks: 1 week open label (everyone gets Sativex), and 4 weeks randomized to Sativex or placebo.	Daily/almost daily use	Sativex may be efficacious in providing long-term maintenance of MS related spasticity in patients that have already been identified as responders to the treatment.	Adverse events were reported but not compared.
Peball, 2020	Peball	2020	Parkinson's disease	Parkinson's disease	NCT03769896 and EudraCT (2017-000192-86)	Austria	Funded	Mixed	AOP Orphan Pharmaceuticals AG for providing the investigational medicinal product and placebo and for compensation of in-person study visits and the independent monitoring conducted by the Clinical Trial Centre of the Medical University of Innsbruck	RCT	Parallel EERW	"to assess the efﬁcacy and safety of nabilone a synthetic tetrahydrocannabinol analogue, as a treatment for non-motor symptoms in Parkinson’s disease"	38	Mean (SD) 65.05 (8.12)	60%	60	White: 100%	NR	NR	NR	NR	Medical, overseen by a physician	Synthetic THC/THC analogue, or CBD : Nabilone	Oral pills (or other oral medical use)	1:0 THC:CBD	NR	0.91 (0.40) mg [mean (SD)] at randomization/ baseline of phase II for nabilone group	Twice daily	4	28 days Actual mean (SD) = 28.37 (3.23) days	Daily/almost daily use	"Our ﬁndings show an improvement of overall NMS burden with nabilone, especially reﬂected by amelioration of anxiety and sleeping problems. The treatment was well tolerated. This study adds to the limited evidence of safety and efﬁcacy of cannabinoid-based treatment in patients with PD with troublesome NMS. Further and larger controlled trials assessing the effects of cannabinoids on PD symptoms …	In addition to the outcomes extracted, they also reported all items and subscales of the various rating scales used. There were no significant differences in any of the items/subscales that were not extracted.
Pickering, 2011	Pickering	2011	COPD	COPD	NR	United Kingdom	Funded	Non-industry	Breathlessness Research Charitable Trust; Cromwell Hospital, London	RCT	Immediate - crossover	To explore the effect of cannabinoids on ventilation and breathlessness in COPD patients	9	Total Mean: 62.1 COPD Mean: 67 Normal Mean: 58.2	66.6%	66.6	NR	NR	NR	NR	NR	Experimental (immediate effects in lab)	Whole Sativa plant/natural and extracts : Sativex	Oromucosal spray	2.7 mg THC/ 2.5 mg CBD	NR	average 2.8 sprays per day	Single day use		1 day	Single time use	There was a lack of effect of cannabinoids on simulated breathlessness using CO2 loads in normal and COPD subjects when intensity was rated on unidimensional VAS or VRS scaled.	Only outcomes mentioned in first paragraph of discussion are recorded due to ambiguous and confusing reporting of data, p values. Adverse events were recorded by not compared between cannabis and placebo
Riva, 2019	Riva	2019	Amyotrophic lateral sclerosis	Amyotrophic lateral sclerosis, Spasticity	NCT01776970	Italy	Funded	Non-industry	Italian Research Foundation for Amyotrophic Lateral Sclerosis	RCT	Parallel	"to explore the safety and effects of a standardised oromucosal spray (nabiximols) containing a defined combination of THC and cannabidiol on spasticity related to motor neuron disease."	59	58.4 (10.6) nabiximols 57.2 (13.8) placebo	0.576	57.6	NR	NR	NR	NR	NR	Medical, overseen by a physician	Whole Sativa plant/natural and extracts : Sativex	Oromucosal spray	2.7:2.5	THC: 2.7 mg/100 microlitre pump CBD: 2.5 mg/100 microlitre pump	Self-titrated to a mean (SD) of 22.4 mg (7.8) THC and 20.8 mg (7.3) CBD (min: 2.7 mg THC and 2.5 mg CBD; max: 32.4 mg THC and 30 mg CBD)	Up to 12 times per day	6	6 weeks (4 weeks on stable dose)	Daily/almost daily use	There were no recommendations specific to older adults. Here's what they wrote, generally: "Our results suggest that the study drug is well tolerated and provides first evidence of efficacy in terms of controlling spasticity in patients with motor neuron disease."
Selvarajah, 2010	Selvarajah	2010	Peripheral neuropathy (diabetic)	Diabetes Type 1 or 2, Neuropathy	NR	United Kingdom	Funded	Non-industry	Diabetes U.K. grant.	RCT	Parallel	To assess the efficacy of Sativex as adjuvant treatment in painful diabetic peripheral neuropathy	NR	Exposed: Mean (SD): 58.2 (8.8) Control: 54.4 (11.6)	63%	63	NR	NR	NR	NR	NR	Medical, overseen by a physician	Whole Sativa plant/natural and extracts : Sativex	Oromucosal spray	NR	THC/CBD: 27 mg/mL : 25 mg/mL	Mean (SD): 0.7 (0.38) mL Dose was titrated over 2 weeks followed by 10 week maintenance phase.	Daily	10	2 weeks titration + 10 weeks maintenance phase	Daily/almost daily use	Sativex failed to show any statistically significant improvements compared to placebo in painful diabetic neuropathic symptoms From 2021 update: "pain reduction can result with minimal cognitive effects at low plasma THC levels"
Sieradzan, 2001	Sieradzan	2001	Parkinson's disease	Parkinson's disease, Levodopa induced dyskinesia	NR	United Kingdom	Funded	Non-industry	Medical Research Council (UK). S.H.F. was the John Stopford Clinical Fellow	RCT	Crossover - immediate	To assess whether nabilone could reduce GABA reuptake in the globus pallidus by activation of cannabinoid receptors and reduce levodopa-induced dyskinesia in patients with Parkinson's disease	9	Range: 49-69	44%	44	NR	NR	NR	NR	NR	Experimental (immediate effects in lab)	Synthetic THC/THC analogue, or CBD : Nabilone	Oral pills (or other oral medical use)	NR	NR	0.06 mg/kg	Twice daily for one day		Crossover: drug was taken one day, cross-over, 2 weeks apart.	Not reported	Nabilone may be a viable method for producing an antidyskinetic effect in elderly patients with PD.	Adverse events are recorded and mentioned in some external supplementary material but are not compared.
Strasser, 2006	Strasser	2006	Cancer	Advanced, incurable cancer, Anorexia-cachexia syndrome, Weight loss (>=5% over 6 months), Eastern Cooperative Oncology Group (ECOG) performance status, life expectancy	NR	Germany, Switzerland, Netherlands	Funded	Non-industry	Institute for Clinical Research (Berlin, Germany)	RCT	Parallel	To compare the effects of cannabis extract, THC, and placebo on appetite and quality of life in patients with cancer-related anorexia-cachexia syndrome	289	Placebo: Mean(SD): 62 (10) Cannabis Extract: Mean(SD): 61 (12) THC: Mean(SD): 60 (12)	54.3 Placebo: 52% Cannabis Extract: 56% THC: 54%	54.3	NR	NR	NR	Cancer centers: 100%	NR	Medical, overseen by a physician	Whole Sativa plant/natural and extracts : THC:CBD extract and THC-only extract	Oral pills (or other oral medical use)	NR	CE - THC:CBD 2.5mg THC: 1mg CBD THC- 2.5 mg THC	CE: 5 mg THC, 2 mg CBD THC: 5 mg THC	twice daily	6	6 weeks	Daily/almost daily use	Cannabis extract is well tolerated by older patients but is associated with a higher hazard rate for AEs than placebo and THC doses. Additionally, THC and CE did not increase QOL or appetite in elderly patients with cancer more than placebo.
Tomida, 2006	Tomida	2006	Ocular hypertension	Occular hypertension OR early primary open angle glaucoma, Mild visual field defect (MD 24 and	NR	United Kingdom	Funded	Non-industry	Grampian Glaucoma Fund	RCT	Crossover	The purpose of this study was to assess the effect on intraocular pressure and the safety and tolerability of oromucosal administration of a low dose of THC and cannabidiol CBD	6	Mean(SD): 55.3 (5.0)	100%	100	NR	NR	NR	NR	NR	Medical, overseen by a physician	Whole Sativa plant/natural and extracts : THC and CBD	Oromucosal spray	NR for THC dose For CBD dose ratio THC:CBD is 1:21	NR	THC - 5 mg CBD - 20 mg CBD - 40 mg	once per week	4	4 weeks	Not reported	THC and CBD were well tolerated in an elderly population with glaucoma; low dose THC had a modest but not clinically significant effect on lowering intraocular pressure.	Only significant data for blood pressure and heart rate was extracted due to the article only providing visual representations and verbally reporting significant outcomes and time points. Adverse events are reported but not compared
Turcott, 2018	Turcott	2018	Cancer	Lung cancer, Anorexia	NCT02802540	Mexico	Not funded	NA	Nabilone and placebo were donated by vealent pharmaceutical without any further participation in the trial.	RCT	Parallel	To evaluate the effect of nabilone vs. placebo in lung cancer patients diagnosed with anorexia using the AC/S of the Functional Assessment of Anorexia Cachexia Therapy (FAACT) tool	47	Mean (SD): Exposed: 61.1 (10.6) Unexposed: 52.6 (11.8) Note: exposed is only one where 80% >=50. Control consists of mixed age.	Exposed: 21.4%; Unexposed: 21.1%	21.4	NR	NR	NR	NR	NR	Medical, overseen by a physician	Synthetic THC/THC analogue, or CBD : Nabilone	Oral pills (or other oral medical use)	NR	NR	0.5mg/day for 2 weeks; 1mg/day for next 6 weeks	daily	8	8 weeks	Daily/almost daily use	"Nabilone is an adequate and safe therapeutic option to aid in the treatment of patients diagnosed with anorexia."	Note: exposed group is only one where 80% >=50. Control consists of mixed age.
van den Elsen, 2017	van den Elsen	2017	Alzheimer's disease/dementia	Dementia, Clinically relevant and stable NPS (minimial Neuropsychiatric Inventory Score >=10)	NCT01302340	Netherlands	Funded	Non-industry	European Regional Development Fund and Province of Gelderland (Grant no. 2009-019329)	RCT	Crossover	To evaluate the effects of THC on mobility in dementia patients	18	Mean (SD): 77.0 (6.0)	83%	83	Caucasian: 94% Asian: 6%	NR	NR	NR	NR	Medical, overseen by a physician	Synthetic THC/THC analogue, or CBD : THC (Namisol)	Oral pills (or other oral medical use)	NR	NR	1.5 mg/day and 3.0mg/day. Gait and balance effects assessed with 3.0mg/day	twice daily. 12 week repeated cross-over. 3 days of THC and 4 day washout vs. 3 day of placebo with 4 day washout, then switch repeatedly.	12	12 weeks.	Daily/almost daily use	"This study showed that 3mg of THC per day has a benign adverse event profile regarding mobility and was well tolerated by community-dwelling dementia patients."
van den Elsen, 2015b	van den Elsen a	2015	Alzheimer's disease/dementia	Dementia, Clinically significant agitation and/or aggression in the past 30 days (Neuropsychiatric Inventory Score >=10), Clinically relevant and stable NPS (minimial Neuropsychiatric Inventory Score >=10)	NCT01302340	Netherlands	Funded	Non-industry	European Regional Development Fund (ERDF) and the Province of Gelderland	RCT	Crossover	To assess the efficacy and safety of oral THC in the treatment of neuropsychiatric symptoms in dementia.	22	Total: 76.4 (5.3) Hospital Admission: 77.3 (5.6) Ambulatory: 75.6 (5.2)	Total: 68% Hospital Admission: 70% Ambulatory: 67%	68	Caucasian/Other Total: 95.5/4.5% Hospital Admission: 90/10% Ambulatory: 100/0%	NR	NR	NR	NR	Medical, overseen by a physician	Synthetic THC/THC analogue, or CBD : Namisol	Oral pills (or other oral medical use)	NR	NR	Period A: 1.5 mg THC daily Period B: 3.0 mg THC daily	Period A: 0.75 mg twice daily for 3 days followed by a 4 day washout period Period B: 1.5 mg twice daily for 3 days followed by a 4 day washout period	6	6 weeks period A; 6 weeks period B=12 weeks	Daily/almost daily use	Both 0.75 and 1.5 mg of THC consumed twice daily was well tolerated by patients with dementia., but did not reduce behavioral disturbances in patients with dementia.	Adverse events were reported but not compared.
van den Elsen, 2015a	van den Elsen b	2015	Alzheimer's disease/dementia	Alzheimer's disease, Dementia, Clinically significant agitation and/or aggression in the past 30 days (Neuropsychiatric Inventory Score >=10), Clinically relevant and stable NPS (minimial Neuropsychiatric Inventory Score >=10)	NCT01608217	Netherlands	Funded	Non-industry	European Regional Development Fund and the Province of Gelderland	RCT	Parallel	To study the efficacy and safety of low-dose oral THC in the treatment of dementia-related neuropsychiatric symptoms	50	All: Mean (SD): 78.4 (7.4) THC: Mean (SD): 79.0 (8.0) Placebo: Mean (SD): 78.0 (7.0)	50.0% THC: 45.8% Placebo: 53.8%	50	100% Caucasian	NR	NR	All: Community dwelling: 48.0% Specialized dementia care unit: 26.0% Nursing home: 26.0% THC: Community dwelling: 54.2% Specialized dementia care unit: 16.7% Nursing home: 29.2% Placebo: Community dwelling: 42.3% Specialized dementia care unit: 34.6% Nursing home: 23.1%	NR	Medical, overseen by a physician	Synthetic THC/THC analogue, or CBD : Namisol	Oral pills (or other oral medical use)	NR	NR	4.5 mg THC	Daily	3	3 weeks	Daily/almost daily use	4.5 mg of oral THC showed no benefit in NPS, but was well-tolerated. This encourages the study of whether or not higher doses are efficacious and equally well-tolerated.
Volicer, 1997	Volicer	1997	Alzheimer's disease/dementia	Hospitalized, Dementia, Food refusal	NR	United States	Funded	Mixed	supported by the Department of Veterans Affairs, Roxane Laboratories, Inc., and the UNIMED Pharmaceuticals, Inc.	RCT	Crossover	To investigate the effect of dronabinol on food refusal in dementia patients and to assess the effect of dronabinol on disturbed behavior in Alzheimer's disease patients	15	Mean(SD) [Range]: 72.7(4.9) [65-82]	91.6%	91.6	NR	NR	NR	Hospitalized: 100%	NR	Medical, overseen by a physician	Synthetic THC/THC analogue, or CBD : Dronabinol	Oral pills (or other oral medical use)	NR	NR	5 mg Dronabinol	twice per day	6	12 weeks total (6 weeks dronabinol, 6 weeks placebo for each patient)	Daily/almost daily use	Dronabinol may be a useful addition to the drugs used for the treatment of elderly individuals with dementia of the Alzheimer's type (DAT).	Adverse events were recorded but not statistically compared.
Wallace, 2015	Wallace	2015	Peripheral neuropathy (diabetic)	Diabetes Type 1 or 2, Neuropathy	NCT00781001	United States	Funded	Mixed	Grant C00-SD-107 from the University of California Center for Medicinal Cannabis Research, La Jolla, California, United States of America	RCT	Immediate - crossover	To evaluate the effects of low, medium, and high-dose inhaled vaporized cannabis on the pain and hyperalgesia of diabetic neuropathy	16	Mean (SD): 56.9 (8.2)	56%	56	Black: 50% Caucasian: 44% Hispanic: 6%	NR	NR	NR	NR	Experimental (immediate effects in lab)	Whole Sativa plant/natural and extracts : THC	Vaping	NR	THC Concentrations: 1% (low), 4% (medium), 7% (high)	4, 16 or 28 mg of THC once	Single session intake of each dose.		8 weeks	Single time use	Cannabis may have analgesic effects in neuropathic pain syndromes, including patients with diabetic peripheral neuropathy.	For changes in spontaneous and evoked pain (von Frey and foam brush), only significant dosing and time points were recorded. For subjective highness scores at each time period and dosage, only significant results were extracted. For adverse events, only significant outcomes were extracted.
Xu, 2020	Xu	2020	Peripheral neuropathy	Peripheral Neuropathy	NR	United States	Not funded	NA		RCT	Crossover (partial - placebo crossed to intervention after four weeks)	"to investigate the effectiveness of topical CBD-enriched emu oil in the symptomatic treatment of chronic pain from peripheral neuropathy of the lower extremities"	29	68 (8.9); range: 35-79	0.621	62.1	NR	NR	NR	NR	NR	Medical, overseen by a physician	Synthetic THC/THC analogue, or CBD : topical Theramu Relieve CBD compound cream	Topical cream, applied to symptomatic areas	0:1 THC: CBD	83 mg CBD/fluid oz	NR	up to 4 times daily	4	4 weeks	Daily/almost daily use	"...transdermal application of CBD oil can achieve significant improvement in pain and other disturbing sensations in patients with peripheral neuropathy. The treatment product was well tolerated and may provide a more effective alternative compared to other current therapies in the treatment of peripheral neuropathy."
Zadikoff, 2011	Zadikoff	2011	Cervical dystonia	Cervical dystonia	NCT00418925	Canada	Funded	Non-industry	Dystonia Medical Research Foundation	RCT	Crossover	To determine the efficacy of dronabinol in cervical dystonia	9	Mean (SD): 60 (7)	0%	0	NR	NR	NR	NR	NR	Medical, overseen by a physician	Synthetic THC/THC analogue, or CBD : Dronabinol	Oral pills (or other oral medical use)	NR	NR	2.5 mg daily up to maximum 15 mg daily	once per day with potential to increase ever three days to twice per day over 12 days and maintained for 9 days At the end of the 3rd week, study drug was reduced to stop over 3 days followed by a 2 week wash out period and an identical titration and maintenance treatment for a second arm. 2 week wash out phase was considered adequate	4	4 weeks. 8 weeks total for cross-over	Daily/almost daily use	Dronabinol did not significantly reduce the symptoms of cervical dystonia in an elderly population.	Adverse events were reported for the Dronabinol group.

## Sheet: Interventions studied
Refid	Author	Year	Citation	Conditions for inclusion (synthesis)	Types of use	Cannabis products	Drug name (or components)	Modes of consumption	THC:CBD ratios	THC and/or CBD concentrations	Daily dose	Frequency of use	Duration of use/follow-up
de Faria, 2020	de Faria	2020	de Faria et al., 2020	Parkinson's disease	Experimental	Synthetic THC/THC analogue, or CBD : CBD powder dissoved in corn oil and packaged in capsules (BSPG-Pharm, Sandwich, UK)	CBD synthetic	Oral pills (or other oral medical use)	NR	99.9% CBD	300 mg	Single time use	Approximately 2 hours
Peball, 2020	Peball	2020	Peball et al., 2020	Parkinson's disease	Medical, overseen by a physician	Synthetic THC/THC analogue, or CBD : Nabilone	Nabilone	Oral pills (or other oral medical use)	NR	NR	0.91 mg	Twice daily	28 days
Xu, 2020	Xu	2020	Xu et al., 2020	Peripheral neuropathy	Medical, overseen by a physician	Synthetic THC/THC analogue, or CBD : topical Theramu Relieve CBD compound cream	CBD synthetic	topical cream, applied to symptomatic areas	NR	83 mg CBD/fluid oz	NR	up to 4 times daily	4 weeks
Herrmann, 2019	Herrmann	2019	Herrmann et al., 2019	Alzheimer's disease/dementia	Medical, overseen by a physician	Synthetic THC/THC analogue, or CBD : Nabilone	Nabilone	Oral pills (or other oral medical use)	NR	NR	Total of 6 weeks: First 3 nights: 0.25 mg/day, Next 4 days: 0.5mg/day, Week 2: 1mg/day, Weeks 3 &4: 1-2 mg/day based on tolerability. If not tolerable, decreased by 0.5mg increments. If not tolerable at 1 mg/day, then discontinued. Week 6: tolerated dose, tapered down for 4 days. Day 4 & 5: 1mg/day. Day 6 & 7: 0.5/mg/day	once daily	14 weeks: 1 week placebo, 6 weeks of treatment, 1 week cross-over placebo, and 6 weeks other treatment.
Riva, 2019	Riva	2019	Riva et al., 2019	Amyotrophic lateral sclerosis	Medical, overseen by a physician	Whole Sativa plant/natural and extracts : Sativex	Sativex	Oromucosal spray	NR	27 mg/mL THC + 25 mg/mL CBD	Self-titrated to a mean (SD) of 22.4 mg (7.8) THC and 20.8 mg (7.3) CBD (min: 2.7 mg THC and 2.5 mg CBD; max: 32.4 mg THC and 30 mg CBD)	Up to 12 times per day	6 weeks (4 weeks on stable dose)
Abdallah, 2018	Abdallah	2018	Abdallah et al., 2018	COPD	Experimental (immediate effects in lab)	Whole Sativa plant/natural and extracts : Tilray House Blend (THC: CBD)	THC:CBD extracts	Vaping	NR	Intervention 18.2%:<1% THC:CBD Control 0.33%:0.99% THC:CBD	35 mg THC once daily	1 use	NR, cross-over study
Turcott, 2018	Turcott	2018	Turcott et al., 2018	Cancer	Medical, overseen by a physician	Synthetic THC/THC analogue, or CBD : Nabilone	Nabilone	Oral pills (or other oral medical use)	NR	NR	0.5 mg/day for 2 weeks; 1 mg/day for next 6 weeks	daily	8 weeks
Fallon, 2017	Fallon	2017	Fallon et al., 2017	Cancer	Medical, overseen by a physician	Whole Sativa plant/natural and extracts : Sativex	Sativex	Oromucosal spray	NR	27 mg/mL THC + 25 mg/mL CBD	Study 1: Average daily dose in first week: 3.7 sprays (both treatment groups); Average daily dose in final 4 weeks: Sativex: 7.4 sprays, Placebo: 6.3 sprays Study 2: Average daily dose in first week: Sativex: 3.6 sprays; Average daily dose in following 5-week double-blind treatment: Sativex: 6.5 sprays, Placebo: 6.3 sprays	Titrated spray: same for study 1 and 2 Day 1: 1 spray in the evening Day 2- onward: increase spray by 1 per day until unacceptable side effects were experienced, reached adequate pain relief, or reached the max dosage of 10 sprays/d	Study 1: 2 weeks of titration, 5 weeks of use Study 2: 10 day titration period of Sativex (single blind) followed by 4 days of titrated dose, then randomized and followed for 5 weeks.
van den Elsen, 2017	van den Elsen	2017	van den Elsen et al., 2017	Alzheimer's disease/dementia	Medical, overseen by a physician	Synthetic THC/THC analogue, or CBD : THC (Namisol)	Namisol	Oral pills (or other oral medical use)	NR	NR	3.0 mg/day; this was part of the Van den Elsen 2015a study that evaluated both 1.5 and 3.0 mg/d…this paper just looked at the 3.0 mg/d dose. Gait and balance effects assessed with 3.0 mg/day	twice daily. 12 week repeated cross-over. 3 days of THC and 4 day washout vs. 3 day of placebo with 4 day washout, then switch repeatedly.	12 weeks.
Cote, 2016	Cote	2016	Cote et al., 2016	Cancer	Medical, overseen by a physician	Synthetic THC/THC analogue, or CBD : Nabilone	Nabilone	Oral pills (or other oral medical use)	NR	NR	1st week: 0.5 mg/day, 2nd week: 2 mg/day, 3rd week until end of radiotherapy: dose adjusted by radio-oncologist for a max of 2 mg/day	1st week: once daily 2nd week until end of radiotherapy: twice daily	Ranged from 9 to 11 weeks
Jadoon, 2016	Jadoon	2016	Jadoon et al., 2016	Diabetes	Medical, overseen by a physician	Whole Sativa plant/natural and extracts : D9-Tetrahydrocannabivarin (THCV, a naturally occurring analog of THC), CBD, and combinations of THCV and CBD	D9-Tetrahydrocannabivarin (THCV, a naturally occurring analog of THC), CBD, and combinations of THCV and CBD extracts	Not reported/unclear	arm 3 - 1:1 CBD:THCV, arm 4 - 20:1 CBD:THCV	NR	arm 1: CBD: 200 mg, arm 2: THCV: 10mg, arm 3: 1:1 CBD: THCV: 10mg each, arm 4 20:1 CBD/THC: 200mg and 10mg, Placebo: Matched	twice per day	13 weeks
Ahmed, 2015	Ahmed	2015	Ahmed et al., 2015	Alzheimer's disease/dementia	Medical, overseen by a physician	Synthetic THC/THC analogue, or CBD : Namisol (THC)	Namisol	Oral pills (or other oral medical use)	NR	NR	Period A: 1.5 mg/day; Period B: 3 mg/day	twice daily	12 weeks. Two treatment periods (A, B). Each period consisted of 3 treatment blocks, resulting in a total of six blocks (period A, blocks 1 to 3; period B: blocks 4 to 6). Each block lasted 2 weeks.
van den Elsen, 2015b	van den Elsen a	2015	van den Elsen a et al., 2015	Alzheimer's disease/dementia	Medical, overseen by a physician	Synthetic THC/THC analogue, or CBD : Namisol	Namisol	Oral pills (or other oral medical use)	NR	NR	4.5 mg THC	Daily	3 weeks
van den Elsen, 2015a	van den Elsen b	2015	van den Elsen b et al., 2015	Alzheimer's disease/dementia	Medical, overseen by a physician	Synthetic THC/THC analogue, or CBD : Namisol	Namisol	Oral pills (or other oral medical use)	NR	NR	Period A: 1.5 mg THC daily, Period B: 3.0 mg THC daily	Period A: 0.75 mg twice daily for 3 days followed by a 4 day washout period, Period B: 1.5 mg twice daily for 3 days followed by a 4 day washout period	6 weeks period A; 6 weeks period B=12 weeks
Wallace, 2015	Wallace	2015	Wallace et al., 2015	Diabetic neuropathy	Experimental (immediate effects in lab)	Whole Sativa plant/natural and extracts : THC	THC extract	Vaping	NR	THC Concentrations: 1% (low), 4% (medium), 7% (high)…CBD concentration <1% for all interventions	4, 16 or 28 mg of THC once	Single session intake of each dose.	8 weeks
Ahmed, 2014	Ahmed	2014	Ahmed et al., 2014	Healthy	Experimental (immediate effects in lab)	Synthetic THC/THC analogue, or CBD : Namisol	Namisol	Oral pills (or other oral medical use)	NR	NR	Arm A: 3 mg, Arm B: 5 mg, Arm C: 6.5 mg	One time use for each assigned intervention.	Unclear. each subject got 1 dose of the assigned intervention, then had to go through 2 week washout before they got the next assigned intervention.
Chagas, 2014	Chagas	2014	Chagas et al., 2014	Parkinson's disease	Medical, overseen by a physician	Unclear: CBD was provided in powdered form with 99.9% purity by THC-Pharma (Frankfurt, Germany)	Unclear (CBD powder)	Oral pills (or other oral medical use)	NR	NR	75 mg per day or 300 mg per day	Once daily	6 weeks
Notcutt, 2012	Notcutt	2012	Notcutt et al., 2012	Multiple sclerosis	Medical, overseen by a physician	Whole Sativa plant/natural and extracts : Sativex	Sativex	Oromucosal spray	NR	27 mg/mL THC + 25 mg/mL CBD	Mean daily dose throughout study: Sativex: 7.3 (6.5); Placebo: 9.2 (6.0). Subject dependent current effective dose level.	daily	5 weeks: 1 week open label (everyone gets Sativex), and 4 weeks randomized to Sativex or placebo.
Brisbois, 2011	Brisbois	2011	Brisbois et al., 2011	COPD	Experimental (immediate effects in lab)	Whole Sativa plant/natural and extracts : Sativex	Sativex	Oromucosal spray	NR	27 mg/mL THC + 25 mg/mL CBD	Average 2.8 sprays per day	Single day use	1 day
Pickering, 2011	Pickering	2011	Pickering et al., 2011	Cervical dystonia	Medical, overseen by a physician	Synthetic THC/THC analogue, or CBD : Dronabinol	Dronabinol	Oral pills (or other oral medical use)	NR	NR	2.5 mg daily up to maximum 15 mg daily	once per day with potential to increase ever three days to twice per day over 12 days and maintained for 9 days At the end of the 3rd week, study drug was reduced to stop over 3 days followed by a 2 week wash out period and an identical titration and maintenance treatment for a second arm. 2 week wash out phase was considered adequate	4 weeks. 8 weeks total for cross-over
Zadikoff, 2011	Zadikoff	2011	Zadikoff et al., 2011	Cancer	Medical, overseen by a physician	Synthetic THC/THC analogue, or CBD : Dronabinol	Dronabinol	Oral pills (or other oral medical use)	NR	NR	First 3 days: 2.5 mg, Fourth day: 5.0 mg, Fifth and on: Increase as tolerated/chosen	twice daily: 73% three times daily: 27%	18 days
Johnson, 2010	Johnson	2010	Johnson et al., 2010	Cancer	Medical, overseen by a physician	Whole Sativa plant/natural and extracts : Sativex, THC extract	Sativex, THC extract	Oromucosal spray	NR	27 mg/mL THC + 25 mg/mL CBD	22-32 mg/day of THC and 20-30 mg/day CBD: Patients self-titrated to their optimal dose over the 1st week, based on efficacy, tolerability, and the maximum permitted dose. Patients could increase the total number of sprays each day by a maximum of 50% until they had satisfactory relief of symptoms or unwanted side effects.	Daily mean number of sprays (SD): THC:CBD: 9.26 (5.53) THC extract: 8.47 (5.46) Placebo: 10.88 (5.81)	two weeks
Selvarajah, 2010	Selvarajah	2010	Selvarajah et al., 2010	Diabetic neuropathy	Medical, overseen by a physician	Whole Sativa plant/natural and extracts : Sativex	Sativex	Oromucosal spray	NR	27 mg/mL THC + 25 mg/mL CBD	Mean (SD): 0.7 (0.38) mL Dose was titrated over 2 weeks followed by 10 week maintenance phase.	Daily	2 weeks titration + 10 weeks maintenance phase
Conte, 2009	Conte	2009	Conte et al., 2009	Multiple sclerosis	Medical, overseen by a physician	Whole Sativa plant/natural and extracts : Sativex	Sativex	Oromucosal spray	NR	27 mg/mL THC + 25 mg/mL CBD	Median (range): 8.0 (2.7-12.5)	Daily	3 weeks each treatment: includes 3 weeks of treatment, 2 weeks washout and 3 weeks crossover treatment
Beaulieu, 2006	Beaulieu	2006	Beaulieu et al., 2006	Surgery patients	Medical, overseen by a physician	Synthetic THC/THC analogue, or CBD : Nabilone	Nabilone	Oral pills (or other oral medical use)	NR	NR	Group A: 6 mg Nabilone, Group B: 3 mg Nabilone	3 times in one day	24 hours
Strasser, 2006	Strasser	2006	Strasser et al., 2006	Cancer	Medical, overseen by a physician	Whole Sativa plant/natural and extracts : THC:CBD extract and THC-only extract	THC:CBD and THC extracts	Oral pills (or other oral medical use)	NR	Cannabis extract - 2.5 mg THC + 1 mg CBD THC- 2.5 mg THC	Cannabis extract: 5 mg THC + 2 mg CBD, THC: 5 mg THC	twice daily	6 weeks
Tomida, 2006	Tomida	2006	Tomida et al., 2006	Ocular hypertension	Medical, overseen by a physician	Whole Sativa plant/natural and extracts : THC and CBD	THC and CBD extracts	Oromucosal spray	CBD doses had a small amount of THC - THC:CBD = 1:21	NR	THC - 5 mg, CBD - 20 mg, CBD - 40 mg	once per week	4 weeks
Blake, 2006	Blake	2005	Blake et al., 2005	Rheumatoid arthritis	Medical, overseen by a physician	Whole Sativa plant/natural and extracts : Sativex	Sativex	Oromucosal spray	NR	27 mg/mL THC + 25 mg/mL CBD	Mean (SD): 5.4 (0.84) sprays per day	Daily	5 weeks
Carroll, 2004	Carroll	2004	Carroll et al., 2004	Parkinson's disease	Medical, overseen by a physician	Whole Sativa plant/natural and extracts : Cannador, an ethanolic extract of cannabis sativa	THC:CBD extract (Cannador)	Oral pills (or other oral medical use)	NR	2.5 mg THC + 1.25 mg CBD per capsule	Mean (Range): 0.146 (0.032 - 0.25) mg/kg/day	twice daily	two treatment phases, 4 weeks each, separated by 2 week washout period
Jatoi, 2002b	Jatoi	2002	Jatoi et al., 2002	Cancer	Medical, overseen by a physician	Synthetic THC/THC analogue, or CBD : Dronabinol	Dronabinol	Oral pills (or other oral medical use)	NR	NR	5.0 mg Dronabinol	twice daily	4 weeks
Jatoi, 2002a	Jatoi	2002	Jatoi et al., 2002	Cancer	Medical, overseen by a physician	Synthetic THC/THC analogue, or CBD : Dronabinol	Dronabinol	Oral pills (or other oral medical use)	NR	NR	5.0 mg Dronabinol	twice daily	1 month
Sieradzan, 2001	Sieradzan	2001	Sieradzan et al., 2001	Parkinson's disease	Experimental (immediate effects in lab)	Synthetic THC/THC analogue, or CBD : Nabilone	Nabilone	Oral pills (or other oral medical use)	NR	NR	0.06 mg/kg	Twice daily for one day	Crossover: drug was taken one day, cross-over, 2 weeks apart.
Volicer, 1997	Volicer	1997	Volicer et al., 1997	Alzheimer's disease/dementia	Medical, overseen by a physician	Synthetic THC/THC analogue, or CBD : Dronabinol	Dronabinol	Oral pills (or other oral medical use)	NR	NR	5 mg Dronabinol	twice daily	12 weeks total (6 weeks dronabinol, 6 weeks placebo for each patient)
Niiranen, 1985	Niiranen	1985	Niiranen et al., 1985	Cancer	Medical, overseen by a physician	Synthetic THC/THC analogue, or CBD : Nabilone	Nabilone	Oral pills (or other oral medical use)	NR	NR	2 mg Nabilone	twice daily	Length of chemo treatments not reported clearly.
Frytak, 1979	Frytak	1979	Frytak et al., 1979	Cancer	Medical, overseen by a physician	Whole Sativa plant/natural and extracts : THC	THC extract	Oral pills (or other oral medical use)	NR	NR	15 mg THC	daily	4 days

## Sheet: All outcome data
Author/year	Author	Year	Condition (for synthesis)	Types of use	Cannabis products	Modes of consumption	Outcome type	Outcome category I	Outcome category II	Outcome definition	Was the whole sample analysed for the outcome being reported?	Subgroup analysis?	Subgroup category	Cannabis comparison	Intervention vs Control	Direction of effect	Good/bad	+/−	Significance	Uni or multivariable	Comments:
de Faria, 2020	de Faria	2020	Parkinson's disease	Experimental	Synthetic THC/THC analogue, or CBD : CBD powder dissoved in corn oil and packaged in capsules (BSPG-Pharm, Sandwich, UK)	Oral pills (or other oral medical use)	Physical	Blood pressure/hypotension/hypertension	Blood pressure/hypotension/hypertension	Distolic Blood Pressure	Whole sample			Cannabis vs comparator	Use vs placebo	No association/change	No effect	~	Not significant	RCT Univariable
de Faria, 2020	de Faria	2020	Parkinson's disease	Experimental	Synthetic THC/THC analogue, or CBD : CBD powder dissoved in corn oil and packaged in capsules (BSPG-Pharm, Sandwich, UK)	Oral pills (or other oral medical use)	Physical	Blood pressure/hypotension/hypertension	Blood pressure/hypotension/hypertension	Systolic Blood Pressure	Whole sample			Cannabis vs comparator	Use vs placebo	No association/change	No effect	~	Not significant	RCT Univariable
de Faria, 2020	de Faria	2020	Parkinson's disease	Experimental	Synthetic THC/THC analogue, or CBD : CBD powder dissoved in corn oil and packaged in capsules (BSPG-Pharm, Sandwich, UK)	Oral pills (or other oral medical use)	Physical	Bradykinesia	Bradykinesia	tapping test	Whole sample			Cannabis vs comparator	Use vs Placebo	No association/change	No effect	~	Not significant	RCT Univariable
de Faria, 2020	de Faria	2020	Parkinson's disease	Experimental	Synthetic THC/THC analogue, or CBD : CBD powder dissoved in corn oil and packaged in capsules (BSPG-Pharm, Sandwich, UK)	Oral pills (or other oral medical use)	Physical	Discomfort	Discomfort	VAMS Discomfort Factor	Whole sample			Cannabis vs comparator	Use vs Placebo	No association/change	No effect	~	Not significant	RCT Univariable
de Faria, 2020	de Faria	2020	Parkinson's disease	Experimental	Synthetic THC/THC analogue, or CBD : CBD powder dissoved in corn oil and packaged in capsules (BSPG-Pharm, Sandwich, UK)	Oral pills (or other oral medical use)	Physical	Heart Rate	Heart Rate	Heart Rate	Whole sample			Cannabis vs comparator	Use vs placebo	No association/change	No effect	~	Not significant	RCT Univariable
de Faria, 2020	de Faria	2020	Parkinson's disease	Experimental	Synthetic THC/THC analogue, or CBD : CBD powder dissoved in corn oil and packaged in capsules (BSPG-Pharm, Sandwich, UK)	Oral pills (or other oral medical use)	Physical	Sedation/somnolence	Sedation/somnolence	VAMS physical sedation factor	Whole sample			Cannabis vs comparator	Use vs placebo	No association/change	No effect	~	Not significant	RCT Univariable
de Faria, 2020	de Faria	2020	Parkinson's disease	Experimental	Synthetic THC/THC analogue, or CBD : CBD powder dissoved in corn oil and packaged in capsules (BSPG-Pharm, Sandwich, UK)	Oral pills (or other oral medical use)	Physical	Tremors	Tremors	tremor frequency measured with accelerometer in PSE, PSPF variable	Whole sample			Cannabis vs comparator	Use vs Placebo	No association/change	No effect	~	Not significant	RCT Univariable
de Faria, 2020	de Faria	2020	Parkinson's disease	Experimental	Synthetic THC/THC analogue, or CBD : CBD powder dissoved in corn oil and packaged in capsules (BSPG-Pharm, Sandwich, UK)	Oral pills (or other oral medical use)	Physical	Tremors	Tremors	tremor amplitude measured with accelerometer in PSP variable	Whole sample			Cannabis vs comparator	Use vs Placebo	Decreased	Good	+	Significant	RCT Univariable
de Faria, 2020	de Faria	2020	Parkinson's disease	Experimental	Synthetic THC/THC analogue, or CBD : CBD powder dissoved in corn oil and packaged in capsules (BSPG-Pharm, Sandwich, UK)	Oral pills (or other oral medical use)	Mental	Anxiety	Anxiety	Social anxiety measured with the Self Statements during Public Speaking Scale (SSPS)	Whole sample			Cannabis vs comparator	Use vs placebo	No association/change	No effect	~	Not significant	RCT Univariable
de Faria, 2020	de Faria	2020	Parkinson's disease	Experimental	Synthetic THC/THC analogue, or CBD : CBD powder dissoved in corn oil and packaged in capsules (BSPG-Pharm, Sandwich, UK)	Oral pills (or other oral medical use)	Mental	Anxiety	Anxiety	Induced anxiety measured using Visual Analog Mood Scales (VAMS)	Whole sample			Cannabis vs comparator	Use vs placebo	Decreased	Good	+	Significant	RCT Univariable
de Faria, 2020	de Faria	2020	Parkinson's disease	Experimental	Synthetic THC/THC analogue, or CBD : CBD powder dissoved in corn oil and packaged in capsules (BSPG-Pharm, Sandwich, UK)	Oral pills (or other oral medical use)	Mental	Cognitive Functioning	Cognitive Functioning	VAMS Cognitive Impairment Factor	Whole sample			Cannabis vs comparator	Use vs Placebo	Not reported	Unclear	?	Not significant	RCT Univariable
de Faria, 2020	de Faria	2020	Parkinson's disease	Experimental	Synthetic THC/THC analogue, or CBD : CBD powder dissoved in corn oil and packaged in capsules (BSPG-Pharm, Sandwich, UK)	Oral pills (or other oral medical use)	Mental	Sedation/somnolence	Sedation/somnolence	VAMS mental sedation factor	Whole sample			Cannabis vs comparator	Use vs placebo	No association/change	No effect	~	Not significant	RCT Univariable
Peball, 2020	Peball	2020	Parkinson's disease	Medical, overseen by a physician	Synthetic THC/THC analogue, or CBD : Nabilone	Oral pills (or other oral medical use)	Physical	Adverse Events	Adverse Events	All-cause adverse events	Whole sample			Cannabis vs comparator	Use vs placebo	Decreased	Good	+	Not significant	RCT Univariable
Peball, 2020	Peball	2020	Parkinson's disease	Medical, overseen by a physician	Synthetic THC/THC analogue, or CBD : Nabilone	Oral pills (or other oral medical use)	Physical	Adverse Events	SAEs	severe AEs or suspected unexpected serious adverse reactions	Whole sample			Cannabis vs comparator	Use vs placebo	No association/change	No effect	~	Not significant	RCT Univariable	None occurred during follow-up in either group
Peball, 2020	Peball	2020	Parkinson's disease	Medical, overseen by a physician	Synthetic THC/THC analogue, or CBD : Nabilone	Oral pills (or other oral medical use)	Physical	Blood pressure	Blood pressure	Blood pressure readings, postural changes of systolic and diastolic blood pressure readings after 3 minutes in the standing position	Whole sample			Cannabis vs comparator	Use vs placebo	No association/change	No effect	~	Not significant	RCT Univariable
Peball, 2020	Peball	2020	Parkinson's disease	Medical, overseen by a physician	Synthetic THC/THC analogue, or CBD : Nabilone	Oral pills (or other oral medical use)	Physical	Blood test results	Blood test results	"laboratory measures"	Whole sample			Cannabis vs comparator	Use vs placebo	No association/change	No effect	~	Not significant	RCT Univariable
Peball, 2020	Peball	2020	Parkinson's disease	Medical, overseen by a physician	Synthetic THC/THC analogue, or CBD : Nabilone	Oral pills (or other oral medical use)	Physical	Efficacy	Efficacy	Change in the Clinical Global Impression of Improvement Scale (CGI-I)	Whole sample			Cannabis vs comparator	Use vs placebo	Decreased	Good	+	Significant	RCT Univariable	CGI-I was worse in the placebo group than the nabilone group. As well, 14 of 19 patients in the placebo group rated themselves as worsened, while only 7 of 19 patients in the nabilone group considered themselves worsened.
Peball, 2020	Peball	2020	Parkinson's disease	Medical, overseen by a physician	Synthetic THC/THC analogue, or CBD : Nabilone	Oral pills (or other oral medical use)	Physical	Heart Rate	Heart Rate	ECG recordings	Whole sample			Cannabis vs comparator	Use vs placebo	No association/change	No effect	~	Not significant	RCT Univariable
Peball, 2020	Peball	2020	Parkinson's disease	Medical, overseen by a physician	Synthetic THC/THC analogue, or CBD : Nabilone	Oral pills (or other oral medical use)	Physical	Motor symptoms	Motor symptoms	Change in the MDS-UPDRS-III	Whole sample			Cannabis vs comparator	Use vs placebo	Decreased	Good	+	Not significant	RCT Univariable	MDS-UPDRS-III went up (deterioration of symptoms) in both groups, but went up less in the nabilone group compared to placebo.
Peball, 2020	Peball	2020	Parkinson's disease	Medical, overseen by a physician	Synthetic THC/THC analogue, or CBD : Nabilone	Oral pills (or other oral medical use)	Physical	Motor symptoms	Motor symptoms	Change in the motor sum score of the MDS-UPDRS	Whole sample			Cannabis vs comparator	Use vs placebo	Decreased	Good	+	Not significant	RCT Univariable	MDS-UPDRS-III went up (deterioration of symptoms) in both groups, but went up significantly less in the nabilone group compared to placebo.
Peball, 2020	Peball	2020	Parkinson's disease	Medical, overseen by a physician	Synthetic THC/THC analogue, or CBD : Nabilone	Oral pills (or other oral medical use)	Physical	Non-motor symptoms	Non-motor symptoms	Change in the non-motor section of the MDS-UPDRS-II	Whole sample			Cannabis vs comparator	Use vs placebo	Decreased	Good	+	Not significant	RCT Univariable	MDS-UPDRS-II went up (deterioration of symptoms) in both groups, but went up less in the nabilone group compared to placebo.
Peball, 2020	Peball	2020	Parkinson's disease	Medical, overseen by a physician	Synthetic THC/THC analogue, or CBD : Nabilone	Oral pills (or other oral medical use)	Physical	Non-motor symptoms	Non-motor symptoms	Change in the NMS-Scale (NMSS): NMSs include autonomic nervous system dysfunction (orthostatic hypotension and obstipation), olfactory loss, disorders of mood and cognition, as well as sleep problems, such as insomnia, daytime sleepiness, or rapid-eyemovement (REM) sleep behavior disorder	Whole sample			Cannabis vs comparator	Use vs placebo	Decreased	Good	+	Not significant	RCT Univariable	NMSS went up (deterioration of symptoms) in both groups, but went up significantly less in the nabilone group compared to placebo. Placebo had a large and significant increase in NMSS in the 4 weeks of follow-up, whereas the increase in the nabilone group was not significant over the 4 weeks.
Peball, 2020	Peball	2020	Parkinson's disease	Medical, overseen by a physician	Synthetic THC/THC analogue, or CBD : Nabilone	Oral pills (or other oral medical use)	Physical	Non-motor symptoms	Non-motor symptoms	Change in the non-motor section of the MDS-UPDRS-I	Whole sample			Cannabis vs comparator	Use vs placebo	Decreased	Good	+	Significant	RCT Univariable	MDS-UPDRS-I went up (deterioration of symptoms) in both groups, but went up significantly less in the nabilone group compared to placebo. Placebo had a large and significant increase in MDS-UPDRS-I in the 4 weeks of follow-up, whereas the increase in the nabilone group was not significant over the 4 weeks.
Peball, 2020	Peball	2020	Parkinson's disease	Medical, overseen by a physician	Synthetic THC/THC analogue, or CBD : Nabilone	Oral pills (or other oral medical use)	Physical	Pain	Pain	Change in the VAS of pain	Whole sample			Cannabis vs comparator	Use vs placebo	Increased	Bad	−	Not significant	RCT Univariable
Peball, 2020	Peball	2020	Parkinson's disease	Medical, overseen by a physician	Synthetic THC/THC analogue, or CBD : Nabilone	Oral pills (or other oral medical use)	Physical	Pain	Pain	Change in the King's Parkingson's Disease Pain Scale (KPPS)	Whole sample			Cannabis vs comparator	Use vs placebo	Decreased	Unclear	?	Not significant	RCT Univariable
Peball, 2020	Peball	2020	Parkinson's disease	Medical, overseen by a physician	Synthetic THC/THC analogue, or CBD : Nabilone	Oral pills (or other oral medical use)	Physical	Quality of life	Quality of life	Change in the PDQ-39	Whole sample			Cannabis vs comparator	Use vs placebo	Decreased	Unclear	?	Not significant	RCT Univariable
Peball, 2020	Peball	2020	Parkinson's disease	Medical, overseen by a physician	Synthetic THC/THC analogue, or CBD : Nabilone	Oral pills (or other oral medical use)	Physical	Sleep	Sleep	Change in item 1.4 of the MDS-UPDRS-I (night-time sleeping problems)	Whole sample			Cannabis vs comparator	Use vs placebo	Decreased	Good	+	Significant	RCT Univariable
Peball, 2020	Peball	2020	Parkinson's disease	Medical, overseen by a physician	Synthetic THC/THC analogue, or CBD : Nabilone	Oral pills (or other oral medical use)	Physical	Somnolence/Sedation	Somnolence/Sedation	Change in the Epworth Sleepiness Scale (ESS)	Whole sample			Cannabis vs comparator	Use vs placebo	Increased	Unclear	?	Not significant	RCT Univariable
Peball, 2020	Peball	2020	Parkinson's disease	Medical, overseen by a physician	Synthetic THC/THC analogue, or CBD : Nabilone	Oral pills (or other oral medical use)	Physical	Tiredness	Tiredness	Change in the Fatigue Severity Scale (FSS)	Whole sample			Cannabis vs comparator	Use vs placebo	Decreased	Unclear	?	Not significant	RCT Univariable
Peball, 2020	Peball	2020	Parkinson's disease	Medical, overseen by a physician	Synthetic THC/THC analogue, or CBD : Nabilone	Oral pills (or other oral medical use)	Mental	Anxiety	Anxiety	Change in the Hospital Anxiety and Depression anxiety scale (HADS-A)	Whole sample			Cannabis vs comparator	Use vs placebo	Increased	Unclear	?	Not significant	RCT Univariable
Peball, 2020	Peball	2020	Parkinson's disease	Medical, overseen by a physician	Synthetic THC/THC analogue, or CBD : Nabilone	Oral pills (or other oral medical use)	Mental	Anxiety	Anxiety	Change in item 1.4 of the MDS-UPDRS-I (anxious mood)	Whole sample			Cannabis vs comparator	Use vs placebo	Decreased	Good	+	Significant	RCT Univariable
Peball, 2020	Peball	2020	Parkinson's disease	Medical, overseen by a physician	Synthetic THC/THC analogue, or CBD : Nabilone	Oral pills (or other oral medical use)	Mental	Cognitive Functioning	Cognitive Functioning	Change in the Montreal Cognitive Assessment (MoCA)	Whole sample			Cannabis vs comparator	Use vs placebo	Increased	Unclear	?	Not significant	RCT Univariable
Peball, 2020	Peball	2020	Parkinson's disease	Medical, overseen by a physician	Synthetic THC/THC analogue, or CBD : Nabilone	Oral pills (or other oral medical use)	Mental	Depression	Depression	Change in the Hospital Anxiety and Depression depression scale (HADS-D)	Whole sample			Cannabis vs comparator	Use vs placebo	Increased	Unclear	?	Not significant	RCT Univariable
Peball, 2020	Peball	2020	Parkinson's disease	Medical, overseen by a physician	Synthetic THC/THC analogue, or CBD : Nabilone	Oral pills (or other oral medical use)	Mental	Inappropriate behaviour	Inappropriate behaviour	Change in the Questionnaire for Impulsive-Compulsive Disorders in Parkinson's Disease (QUIP-RS): disturbing impulse control disorders as deﬁned by cut-off values of the Questionnaire for Impulsive-Compulsive Disorders in PD-Rating Scale (QUIP-RS, Gambling: 3, Sex: 5, Buying: 5, Eating: 4, Punding: 3, Hobbyism: 4, and PD Medication Use)	Whole sample			Cannabis vs comparator	Use vs placebo	Decreased	Unclear	?	Not significant	RCT Univariable
Peball, 2020	Peball	2020	Parkinson's disease	Medical, overseen by a physician	Synthetic THC/THC analogue, or CBD : Nabilone	Oral pills (or other oral medical use)	Mental	Suicidal behaviour or ideation	Suicidal behaviour or ideation	suicidality on the Columbia-Suicide Severity Rating Scale (C-SSRS)	Whole sample			Cannabis vs comparator	Use vs placebo	No association/change	No effect	~	Not significant	RCT Univariable	None occurred in any patient during follow-up
Xu, 2020	Xu	2020	Peripheral neuropathy	Medical, overseen by a physician	Synthetic THC/THC analogue, or CBD : topical Theramu Relieve CBD compound cream	Oil Cream, applied to symptomatic areas	Physical	Adverse Events	Adverse Events	any adverse events	Whole sample			Cannabis vs comparator	Use vs Placebo	No association/change	No effect	~	Not reported	RCT Univariable	No AEs during the trial
Xu, 2020	Xu	2020	Peripheral neuropathy	Medical, overseen by a physician	Synthetic THC/THC analogue, or CBD : topical Theramu Relieve CBD compound cream	Oil Cream, applied to symptomatic areas	Physical	Non-pain sensations	Non-pain sensations	Deep sensations were evaluated using the Neuropathic Pain Scale (NPS)	Whole sample			Cannabis vs comparator	Use vs placebo	Decreased	Good	+	Not significant	RCT Univariable
Xu, 2020	Xu	2020	Peripheral neuropathy	Medical, overseen by a physician	Synthetic THC/THC analogue, or CBD : topical Theramu Relieve CBD compound cream	Oil Cream, applied to symptomatic areas	Physical	Non-pain sensations	Non-pain sensations	sensations were evaluated using the Neuropathic Pain Scale (NPS)	Whole sample			Cannabis vs comparator	Use vs placebo	Decreased	Good	+	Not significant	RCT Univariable
Xu, 2020	Xu	2020	Peripheral neuropathy	Medical, overseen by a physician	Synthetic THC/THC analogue, or CBD : topical Theramu Relieve CBD compound cream	Oil Cream, applied to symptomatic areas	Physical	Non-pain sensations	Non-pain sensations	Hot sensations were evaluated using the Neuropathic Pain Scale (NPS)	Whole sample			Cannabis vs comparator	Use vs placebo	Decreased	Good	+	Not significant	RCT Univariable	Idiopathic peripheral neuropathy appeared to have a negative correlation with the scores in hot, sensitive and surface pain
Xu, 2020	Xu	2020	Peripheral neuropathy	Medical, overseen by a physician	Synthetic THC/THC analogue, or CBD : topical Theramu Relieve CBD compound cream	Oil Cream, applied to symptomatic areas	Physical	Non-pain sensations	Non-pain sensations	Sensitive sensations were evaluated using the Neuropathic Pain Scale (NPS)	Whole sample			Cannabis vs comparator	Use vs placebo	Decreased	Good	+	Not significant	RCT Univariable	Idiopathic peripheral neuropathy appeared to have a negative correlation with the scores in hot, sensitive and surface pain
Xu, 2020	Xu	2020	Peripheral neuropathy	Medical, overseen by a physician	Synthetic THC/THC analogue, or CBD : topical Theramu Relieve CBD compound cream	Oil Cream, applied to symptomatic areas	Physical	Non-pain sensations	Non-pain sensations	Surface sensations were evaluated using the Neuropathic Pain Scale (NPS)	Whole sample			Cannabis vs comparator	Use vs placebo	Decreased	Good	+	Not significant	RCT Univariable	Idiopathic peripheral neuropathy appeared to have a negative correlation with the scores in hot, sensitive and surface pain
Xu, 2020	Xu	2020	Peripheral neuropathy	Medical, overseen by a physician	Synthetic THC/THC analogue, or CBD : topical Theramu Relieve CBD compound cream	Oil Cream, applied to symptomatic areas	Physical	Non-pain sensations	Non-pain sensations	Unpleasant sensations were evaluated using the Neuropathic Pain Scale (NPS)	Whole sample			Cannabis vs comparator	Use vs placebo	Decreased	Good	+	Not significant	RCT Univariable
Xu, 2020	Xu	2020	Peripheral neuropathy	Medical, overseen by a physician	Synthetic THC/THC analogue, or CBD : topical Theramu Relieve CBD compound cream	Oil Cream, applied to symptomatic areas	Physical	Non-pain sensations	Non-pain sensations	Cold sensations were evaluated using the Neuropathic Pain Scale (NPS)	Whole sample			Cannabis vs comparator	Use vs placebo	Decreased	Good	+	Significant	RCT Univariable	presence of lower extremity edema was negatively correlated with the scores of cold
Xu, 2020	Xu	2020	Peripheral neuropathy	Medical, overseen by a physician	Synthetic THC/THC analogue, or CBD : topical Theramu Relieve CBD compound cream	Oil Cream, applied to symptomatic areas	Physical	Non-pain sensations	Non-pain sensations	Intense sensations were evaluated using the Neuropathic Pain Scale (NPS)	Whole sample			Cannabis vs comparator	Use vs placebo	Decreased	Good	+	Significant	RCT Univariable
Xu, 2020	Xu	2020	Peripheral neuropathy	Medical, overseen by a physician	Synthetic THC/THC analogue, or CBD : topical Theramu Relieve CBD compound cream	Oil Cream, applied to symptomatic areas	Physical	Non-pain sensations	Non-pain sensations	Sharp sensations were evaluated using the Neuropathic Pain Scale (NPS)	Whole sample			Cannabis vs comparator	Use vs placebo	Decreased	Good	+	Significant	RCT Univariable
Xu, 2020	Xu	2020	Peripheral neuropathy	Medical, overseen by a physician	Synthetic THC/THC analogue, or CBD : topical Theramu Relieve CBD compound cream	Oil Cream, applied to symptomatic areas	Physical	Pruritus	Non-pain sensations	Itchy sensations were evaluated using the Neuropathic Pain Scale (NPS)	Whole sample			Cannabis vs comparator	Use vs placebo	Decreased	Good	+	Significant	RCT Univariable	presence of lower extremity edema was positively correlated with the score of itchy
Herrmann, 2019	Herrmann	2019	Alzheimer's disease/dementia	Medical, overseen by a physician	Synthetic THC/THC analogue, or CBD : Nabilone	Oral pills (or other oral medical use)	Physical	Adverse Events	Adverse Events	Treatment emergent AEs	Whole sample			Cannabis vs comparator	use vs placebo	Increased	Bad	−	Significant	RCT Univariable	p=0.05 (authors say this is significant)
Herrmann, 2019	Herrmann	2019	Alzheimer's disease/dementia	Medical, overseen by a physician	Synthetic THC/THC analogue, or CBD : Nabilone	Oral pills (or other oral medical use)	Physical	Adverse Events	SAEs	NR	Whole sample			Cannabis vs comparator	use vs placebo	No association/change	No effect	~	Not significant	RCT Univariable
Herrmann, 2019	Herrmann	2019	Alzheimer's disease/dementia	Medical, overseen by a physician	Synthetic THC/THC analogue, or CBD : Nabilone	Oral pills (or other oral medical use)	Physical	Balance/Falls	Falls	Falls	Whole sample			Cannabis vs comparator	use vs placebo	No association/change	No effect	~	Not significant	RCT Univariable
Herrmann, 2019	Herrmann	2019	Alzheimer's disease/dementia	Medical, overseen by a physician	Synthetic THC/THC analogue, or CBD : Nabilone	Oral pills (or other oral medical use)	Physical	Efficacy	Efficacy	Assessed using the CGI and CGIC, a 7 point likert scale of global deterioration (1= normal; 7=among the most extremely ill). Scale requires the clinician to consider changes in cognitive, behavioral, and /or functional status of patient.	Whole sample			Cannabis vs comparator	use vs placebo	Increased	Good	+	Not significant	RCT Univariable
Herrmann, 2019	Herrmann	2019	Alzheimer's disease/dementia	Medical, overseen by a physician	Synthetic THC/THC analogue, or CBD : Nabilone	Oral pills (or other oral medical use)	Physical	Nutrition and weight	Change in weight or BMI	BMI	Whole sample			Cannabis vs comparator	use vs placebo	No association/change	No effect	~	Not significant	RCT Univariable
Herrmann, 2019	Herrmann	2019	Alzheimer's disease/dementia	Medical, overseen by a physician	Synthetic THC/THC analogue, or CBD : Nabilone	Oral pills (or other oral medical use)	Physical	Nutrition and weight	Change in weight or BMI	weight	Whole sample			Cannabis vs comparator	use vs placebo	No association/change	No effect	~	Not significant	RCT Univariable
Herrmann, 2019	Herrmann	2019	Alzheimer's disease/dementia	Medical, overseen by a physician	Synthetic THC/THC analogue, or CBD : Nabilone	Oral pills (or other oral medical use)	Physical	Nutrition and weight	Nutrition status	Nutrition status . Measured using the MNA-SF= categorized as malnourished, at risk of malnutrition, or normal nutritional status based on 6 questions taking into account recent changes in appetite, weight loss, mobility, psychological stress/acute disease, current neuropsychological problems and BMI.	Whole sample			Cannabis vs comparator	use vs placebo	Not reported	Good	+	Significant	RCT Univariable
Herrmann, 2019	Herrmann	2019	Alzheimer's disease/dementia	Medical, overseen by a physician	Synthetic THC/THC analogue, or CBD : Nabilone	Oral pills (or other oral medical use)	Physical	Pain	Pain	PAINAD scale: assesses breathing, vocalizations, facial expressions, body language and consolability	Whole sample			Cannabis vs comparator	use vs placebo	No association/change	No effect	~	Not significant	RCT Univariable
Herrmann, 2019	Herrmann	2019	Alzheimer's disease/dementia	Medical, overseen by a physician	Synthetic THC/THC analogue, or CBD : Nabilone	Oral pills (or other oral medical use)	Physical	Sedation/somnolence	Sedation/somnolence	Sedation	Whole sample			Cannabis vs comparator	use vs placebo	Increased	Bad	−	Significant	RCT Univariable
Herrmann, 2019	Herrmann	2019	Alzheimer's disease/dementia	Medical, overseen by a physician	Synthetic THC/THC analogue, or CBD : Nabilone	Oral pills (or other oral medical use)	Physical	Sedation/somnolence	Sedation/somnolence	Treatment-limited sedation	Whole sample			Cannabis vs comparator	use vs placebo	No association/change	No effect	~	Not significant	RCT Univariable
Herrmann, 2019	Herrmann	2019	Alzheimer's disease/dementia	Medical, overseen by a physician	Synthetic THC/THC analogue, or CBD : Nabilone	Oral pills (or other oral medical use)	Mental	Aggression	Aggression	CMAI IPA subdomain scores (physical aggression + physical nonaggression+ verbal aggression)	Whole sample			Cannabis vs comparator	use vs placebo	Decreased	Good	+	Significant	RCT Univariable
Herrmann, 2019	Herrmann	2019	Alzheimer's disease/dementia	Medical, overseen by a physician	Synthetic THC/THC analogue, or CBD : Nabilone	Oral pills (or other oral medical use)	Mental	Agitation	Agitation	Cohen-Mansfield Agitation Inventory (CMAI): - 29 item scale that measures 4 domains of agitation: physical aggression, physical nonaggression, verbal aggression, and verbal nonaggression. Scale from 1 (never) to 7 (several times an hour). Higher scores = greater agitation severity	Whole sample			Cannabis vs comparator	use vs placebo	Decreased	Good	+	Significant	RCT Univariable
Herrmann, 2019	Herrmann	2019	Alzheimer's disease/dementia	Medical, overseen by a physician	Synthetic THC/THC analogue, or CBD : Nabilone	Oral pills (or other oral medical use)	Mental	Agitation/aggression	Agitation/aggression	NPI-agitation/aggression subscore	Whole sample			Cannabis vs comparator	use vs placebo	Decreased	Good	+	Significant	RCT Univariable
Herrmann, 2019	Herrmann	2019	Alzheimer's disease/dementia	Medical, overseen by a physician	Synthetic THC/THC analogue, or CBD : Nabilone	Oral pills (or other oral medical use)	Mental	Cognitive Functioning	Cognitive Functioning	Measured using the Severe Impairment Battery. Lower score = greater impairment	Subgroup	Mental health condition	sMME <=15	Cannabis vs comparator	use vs placebo	Decreased	Bad	−	Significant	RCT Univariable
Herrmann, 2019	Herrmann	2019	Alzheimer's disease/dementia	Medical, overseen by a physician	Synthetic THC/THC analogue, or CBD : Nabilone	Oral pills (or other oral medical use)	Mental	Cognitive Functioning	Cognitive Functioning	Cognition: measured using the sMMSE. Lower scores indicate greater impairment.	Whole sample			Cannabis vs comparator	use vs placebo	Increased	Good	+	Significant	RCT Univariable
Herrmann, 2019	Herrmann	2019	Alzheimer's disease/dementia	Medical, overseen by a physician	Synthetic THC/THC analogue, or CBD : Nabilone	Oral pills (or other oral medical use)	Mental	Neuropsychiatric symptoms	Neuropsychiatric symptoms	Assessed using the NPI-NH, which includes assessment of following behavioural disturbances: delusions, hallucinations, apathy, depression, agitation, eurphoria, aberrant motor behavior, irritability, disinhibition, anxiety, sleeping, and eating. Greater the NPI-NH score, more severe and frequent the behavioural disturbances.	Whole sample			Cannabis vs comparator	use vs placebo	Decreased	Good	+	Significant	RCT Univariable
Riva, 2019	Riva	2019	Amyotrophic lateral sclerosis	Medical, overseen by a physician	Whole Sativa plant/natural and extracts : Nabiximols	Oromucosal spray	Physical	Activities of Daily Life	Activities of Daily Life	Barthel Activities of Daily Living Index	Whole sample			Cannabis vs comparator	Use vs placebo	Increased	Unclear	?	Not significant	Multivariable
Riva, 2019	Riva	2019	Amyotrophic lateral sclerosis	Medical, overseen by a physician	Whole Sativa plant/natural and extracts : Nabiximols	Oromucosal spray	Physical	Adverse Events	Adverse Events	Permanent discontinuation of treatment	Whole sample			Cannabis vs comparator	Use vs placebo	No association/change	No effect	~	Not significant	RCT Univariable	No dropouts due to AEs in either group
Riva, 2019	Riva	2019	Amyotrophic lateral sclerosis	Medical, overseen by a physician	Whole Sativa plant/natural and extracts : Nabiximols	Oromucosal spray	Physical	Adverse Events	SAEs	Serious adverse events	Whole sample			Cannabis vs comparator	Use vs placebo	No association/change	No effect	~	Not significant	Univariable	No SAEs in either group
Riva, 2019	Riva	2019	Amyotrophic lateral sclerosis	Medical, overseen by a physician	Whole Sativa plant/natural and extracts : Nabiximols	Oromucosal spray	Physical	Efficacy	Efficacy	Proportion of caregivers reporting improvement in global impression of change	Whole sample			Cannabis vs comparator	Use vs placebo	No association/change	No effect	~	Not significant	Univariable
Riva, 2019	Riva	2019	Amyotrophic lateral sclerosis	Medical, overseen by a physician	Whole Sativa plant/natural and extracts : Nabiximols	Oromucosal spray	Physical	Efficacy	Efficacy	Proportion of physicians reporting improvement in global impression of change	Whole sample			Cannabis vs comparator	Use vs placebo	No association/change	No effect	~	Not significant	Univariable
Riva, 2019	Riva	2019	Amyotrophic lateral sclerosis	Medical, overseen by a physician	Whole Sativa plant/natural and extracts : Nabiximols	Oromucosal spray	Physical	Efficacy	Efficacy	Proportion of patients reporting improvement in global impression of change	Whole sample			Cannabis vs comparator	Use vs placebo	Increased	Good	+	Significant	Univariable
Riva, 2019	Riva	2019	Amyotrophic lateral sclerosis	Medical, overseen by a physician	Whole Sativa plant/natural and extracts : Nabiximols	Oromucosal spray	Physical	Mobility	Mobility	Time to walk 10 m (s)	Whole sample			Cannabis vs comparator	Use vs placebo	Decreased	Good	+	Not significant	Multivariable
Riva, 2019	Riva	2019	Amyotrophic lateral sclerosis	Medical, overseen by a physician	Whole Sativa plant/natural and extracts : Nabiximols	Oromucosal spray	Physical	Muscle spasticity	Muscle spasticity	Spasm frequency NRS 0-10	Whole sample			Cannabis vs comparator	Use vs placebo	Decreased	Good	+	Not significant	Multivariable
Riva, 2019	Riva	2019	Amyotrophic lateral sclerosis	Medical, overseen by a physician	Whole Sativa plant/natural and extracts : Nabiximols	Oromucosal spray	Physical	Muscle spasticity	Muscle spasticity	Spasticity score NRS 0-10	Whole sample			Cannabis vs comparator	Use vs placebo	Decreased	Good	+	Not significant	Multivariable
Riva, 2019	Riva	2019	Amyotrophic lateral sclerosis	Medical, overseen by a physician	Whole Sativa plant/natural and extracts : Nabiximols	Oromucosal spray	Physical	Muscle spasticity	Muscle spasticity	Modified Ashworth Scale (MAS), a 5-point scale based upon spasticity scores calculated for various muscle groups on both sides of the body	Whole sample			Cannabis vs comparator	Use vs placebo	Decreased	Good	+	Significant	Multivariable
Riva, 2019	Riva	2019	Amyotrophic lateral sclerosis	Medical, overseen by a physician	Whole Sativa plant/natural and extracts : Nabiximols	Oromucosal spray	Physical	Muscle weakness	Muscle weakness	Medical Research Council sum score (12 muscles per side)	Whole sample			Cannabis vs comparator	Use vs placebo	Decreased	Unclear	?	Not significant	Multivariable
Riva, 2019	Riva	2019	Amyotrophic lateral sclerosis	Medical, overseen by a physician	Whole Sativa plant/natural and extracts : Nabiximols	Oromucosal spray	Physical	Neurologic assessment	Neurologic assessment	Upper motor neuron burden assessed with the upper motor neuron score	Whole sample			Cannabis vs comparator	Use vs placebo	Increased	Unclear	?	Not significant	Multivariable
Riva, 2019	Riva	2019	Amyotrophic lateral sclerosis	Medical, overseen by a physician	Whole Sativa plant/natural and extracts : Nabiximols	Oromucosal spray	Physical	Nutrition and weight	Change in weight or BMI	Change in BMI	Whole sample			Cannabis vs comparator	Use vs placebo	Decreased	Unclear	?	Not significant	Multivariable
Riva, 2019	Riva	2019	Amyotrophic lateral sclerosis	Medical, overseen by a physician	Whole Sativa plant/natural and extracts : Nabiximols	Oromucosal spray	Physical	Pain	Pain	NRS 0-10 scale	Whole sample			Cannabis vs comparator	Use vs placebo	Decreased	Good	+	Significant	Multivariable
Riva, 2019	Riva	2019	Amyotrophic lateral sclerosis	Medical, overseen by a physician	Whole Sativa plant/natural and extracts : Nabiximols	Oromucosal spray	Physical	Respiratory disease/illness/symptoms	Respiratory disease/illness/symptoms	Forced vital capacity, maximum % predicted	Whole sample			Cannabis vs comparator	Use vs placebo	Increased	Unclear	?	Not significant	Multivariable
Riva, 2019	Riva	2019	Amyotrophic lateral sclerosis	Medical, overseen by a physician	Whole Sativa plant/natural and extracts : Nabiximols	Oromucosal spray	Physical	Sleep	Sleep	Sleep disruption NRS 0-10	Whole sample			Cannabis vs comparator	Use vs placebo	Decreased	Good	+	Not significant	Multivariable
Abdallah, 2018	Abdallah	2018	COPD	Experimental	Whole Sativa plant/natural and extracts : Tilray House Blend (THC: CBD)	Vaping	Physical	Adverse Events	Adverse Events	Bad drug effects measured with 100-mm VAS	Whole sample			Cannabis vs comparator	Use vs placebo (18.2%:<1% vs 0.33%:0.99% THC:CBD)	Increased	Bad	−	Significant	RCT Univariable
Abdallah, 2018	Abdallah	2018	COPD	Experimental	Whole Sativa plant/natural and extracts : Tilray House Blend (THC: CBD)	Vaping	Physical	Cardiac disease/illness/symptoms	Cardiac disease/illness/symptoms	Heart rate, (beats/min)	Whole sample			Cannabis vs comparator	Use vs placebo (18.2%:<1% vs 0.33%:0.99% THC:CBD)	Increased	Unclear	?	Not significant	RCT Univariable	at isotime
Abdallah, 2018	Abdallah	2018	COPD	Experimental	Whole Sativa plant/natural and extracts : Tilray House Blend (THC: CBD)	Vaping	Physical	Exercise Endurance	Exercise Endurance	Exercise endurance time (EET), defined as the duration of loaded pedaling during constant-load CPET.	Whole sample			Cannabis vs comparator	Use vs placebo (18.2%:<1% vs 0.33%:0.99% THC:CBD)	Decreased	Bad	−	Not significant	RCT Univariable	at isotime
Abdallah, 2018	Abdallah	2018	COPD	Experimental	Whole Sativa plant/natural and extracts : Tilray House Blend (THC: CBD)	Vaping	Physical	Respiratory disease/illness/symptoms	Respiratory disease/illness/symptoms	Breathlessness intensity. UsingBorg’s modified 0–10 category ratio scale(34), participants rated the intensityand unpleasantness of their breathlessness during exercise at isotime, the highest equivalent 2-minute interval of exercise completed by a given participant during each of the constant load CPETs.	Whole sample			Cannabis vs comparator	Use vs placebo (18.2%:<1% vs 0.33%:0.99% THC:CBD)	Increased	Bad	−	Not significant	RCT Univariable	at isotime
Abdallah, 2018	Abdallah	2018	COPD	Experimental	Whole Sativa plant/natural and extracts : Tilray House Blend (THC: CBD)	Vaping	Physical	Respiratory disease/illness/symptoms	Respiratory disease/illness/symptoms	Breathlessness Unpleasantness. UsingBorg’s modified 0–10 category ratio scale(34), participants rated the intensityand unpleasantness of their breathlessness during exercise at isotime, the highest equivalent 2-minute interval of exercise completed by a given participant during each of the constant load CPETs.	Whole sample			Cannabis vs comparator	Use vs placebo (18.2%:<1% vs 0.33%:0.99% THC:CBD)	Increased	Bad	−	Not significant	RCT Univariable	at isotime
Abdallah, 2018	Abdallah	2018	COPD	Experimental	Whole Sativa plant/natural and extracts : Tilray House Blend (THC: CBD)	Vaping	Physical	Respiratory disease/illness/symptoms	Respiratory disease/illness/symptoms	Change in IC from rest (L)	Whole sample			Cannabis vs comparator	Use vs placebo (18.2%:<1% vs 0.33%:0.99% THC:CBD)	Decreased	Unclear	?	Not significant	RCT Univariable	at isotime
Abdallah, 2018	Abdallah	2018	COPD	Experimental	Whole Sativa plant/natural and extracts : Tilray House Blend (THC: CBD)	Vaping	Physical	Respiratory disease/illness/symptoms	Respiratory disease/illness/symptoms	f (breaths/min), frequency of breaths per minute	Whole sample			Cannabis vs comparator	Use vs placebo (18.2%:<1% vs 0.33%:0.99% THC:CBD)	No association/change	No effect	~	Not significant	RCT Univariable	at isotime
Abdallah, 2018	Abdallah	2018	COPD	Experimental	Whole Sativa plant/natural and extracts : Tilray House Blend (THC: CBD)	Vaping	Physical	Respiratory disease/illness/symptoms	Respiratory disease/illness/symptoms	IC (L), inspiratory capacity	Whole sample			Cannabis vs comparator	Use vs placebo (18.2%:<1% vs 0.33%:0.99% THC:CBD)	Decreased	Unclear	?	Not significant	RCT Univariable	at isotime
Abdallah, 2018	Abdallah	2018	COPD	Experimental	Whole Sativa plant/natural and extracts : Tilray House Blend (THC: CBD)	Vaping	Physical	Respiratory disease/illness/symptoms	Respiratory disease/illness/symptoms	Impulse oscillometry. Ax, (kPa/L), area of reactance	Whole sample			Cannabis vs comparator	Use vs placebo (18.2%:<1% vs 0.33%:0.99% THC:CBD)	Increased	No effect	~	Not significant	RCT Univariable	at rest
Abdallah, 2018	Abdallah	2018	COPD	Experimental	Whole Sativa plant/natural and extracts : Tilray House Blend (THC: CBD)	Vaping	Physical	Respiratory disease/illness/symptoms	Respiratory disease/illness/symptoms	Impulse oscillometry. Fres, (1/s), resonant frequency	Whole sample			Cannabis vs comparator	Use vs placebo (18.2%:<1% vs 0.33%:0.99% THC:CBD)	Increased	No effect	~	Not significant	RCT Univariable	at rest
Abdallah, 2018	Abdallah	2018	COPD	Experimental	Whole Sativa plant/natural and extracts : Tilray House Blend (THC: CBD)	Vaping	Physical	Respiratory disease/illness/symptoms	Respiratory disease/illness/symptoms	Impulse oscillometry. R20, (kPa/L*s), Resistance at 20 Hz	Whole sample			Cannabis vs comparator	Use vs placebo (18.2%:<1% vs 0.33%:0.99% THC:CBD)	Decreased	Unclear	?	Not significant	RCT Univariable	at rest
Abdallah, 2018	Abdallah	2018	COPD	Experimental	Whole Sativa plant/natural and extracts : Tilray House Blend (THC: CBD)	Vaping	Physical	Respiratory disease/illness/symptoms	Respiratory disease/illness/symptoms	Impulse oscillometry. R5, (kPa/L*s), Resistance at 5 Hz	Whole sample			Cannabis vs comparator	Use vs placebo (18.2%:<1% vs 0.33%:0.99% THC:CBD)	Decreased	Unclear	?	Not significant	RCT Univariable	at rest
Abdallah, 2018	Abdallah	2018	COPD	Experimental	Whole Sativa plant/natural and extracts : Tilray House Blend (THC: CBD)	Vaping	Physical	Respiratory disease/illness/symptoms	Respiratory disease/illness/symptoms	Impulse oscillometry. X5, (kPA/L*s), Reactance at 5 Hz	Whole sample			Cannabis vs comparator	Use vs placebo (18.2%:<1% vs 0.33%:0.99% THC:CBD)	Increased	Unclear	?	Not significant	RCT Univariable	at rest
Abdallah, 2018	Abdallah	2018	COPD	Experimental	Whole Sativa plant/natural and extracts : Tilray House Blend (THC: CBD)	Vaping	Physical	Respiratory disease/illness/symptoms	Respiratory disease/illness/symptoms	IRV (L), inspiratory reserve volume	Whole sample			Cannabis vs comparator	Use vs placebo (18.2%:<1% vs 0.33%:0.99% THC:CBD)	Decreased	Unclear	?	Not significant	RCT Univariable	at isotime
Abdallah, 2018	Abdallah	2018	COPD	Experimental	Whole Sativa plant/natural and extracts : Tilray House Blend (THC: CBD)	Vaping	Physical	Respiratory disease/illness/symptoms	Respiratory disease/illness/symptoms	O2 pulse (ml O2/beat)	Whole sample			Cannabis vs comparator	Use vs placebo (18.2%:<1% vs 0.33%:0.99% THC:CBD)	No association/change	No effect	~	Not significant	RCT Univariable	at isotime
Abdallah, 2018	Abdallah	2018	COPD	Experimental	Whole Sativa plant/natural and extracts : Tilray House Blend (THC: CBD)	Vaping	Physical	Respiratory disease/illness/symptoms	Respiratory disease/illness/symptoms	PETCO2 (mmHg), partial pressure of end-tidal carbon dioxide	Whole sample			Cannabis vs comparator	Use vs placebo (18.2%:<1% vs 0.33%:0.99% THC:CBD)	Increased	Unclear	?	Not significant	RCT Univariable	at isotime
Abdallah, 2018	Abdallah	2018	COPD	Experimental	Whole Sativa plant/natural and extracts : Tilray House Blend (THC: CBD)	Vaping	Physical	Respiratory disease/illness/symptoms	Respiratory disease/illness/symptoms	Spirometry. FEF25-75% (L/s), Forced expiratory flow at 25-75% of the FVC maneuver	Whole sample			Cannabis vs comparator	Use vs placebo (18.2%:<1% vs 0.33%:0.99% THC:CBD)	No association/change	No effect	~	Not significant	RCT Univariable	at rest
Abdallah, 2018	Abdallah	2018	COPD	Experimental	Whole Sativa plant/natural and extracts : Tilray House Blend (THC: CBD)	Vaping	Physical	Respiratory disease/illness/symptoms	Respiratory disease/illness/symptoms	Spirometry. FEV1 in one second	Whole sample			Cannabis vs comparator	Use vs placebo (18.2%:<1% vs 0.33%:0.99% THC:CBD)	No association/change	No effect	~	Not significant	RCT Univariable	at rest
Abdallah, 2018	Abdallah	2018	COPD	Experimental	Whole Sativa plant/natural and extracts : Tilray House Blend (THC: CBD)	Vaping	Physical	Respiratory disease/illness/symptoms	Respiratory disease/illness/symptoms	Spirometry. FEV1/FVC (%), proportion of vital capacity that can be expired in 1 second	Whole sample			Cannabis vs comparator	Use vs placebo (18.2%:<1% vs 0.33%:0.99% THC:CBD)	No association/change	No effect	~	Not significant	RCT Univariable	at rest
Abdallah, 2018	Abdallah	2018	COPD	Experimental	Whole Sativa plant/natural and extracts : Tilray House Blend (THC: CBD)	Vaping	Physical	Respiratory disease/illness/symptoms	Respiratory disease/illness/symptoms	Spirometry. FVC (L), Forced Vital Capacity	Whole sample			Cannabis vs comparator	Use vs placebo (18.2%:<1% vs 0.33%:0.99% THC:CBD)	Decreased	Bad	−	Not significant	RCT Univariable	at rest
Abdallah, 2018	Abdallah	2018	COPD	Experimental	Whole Sativa plant/natural and extracts : Tilray House Blend (THC: CBD)	Vaping	Physical	Respiratory disease/illness/symptoms	Respiratory disease/illness/symptoms	Spirometry. PEF (L/s), peak expiratory flow	Whole sample			Cannabis vs comparator	Use vs placebo (18.2%:<1% vs 0.33%:0.99% THC:CBD)	Increased	Good	+	Not significant	RCT Univariable	at rest
Abdallah, 2018	Abdallah	2018	COPD	Experimental	Whole Sativa plant/natural and extracts : Tilray House Blend (THC: CBD)	Vaping	Physical	Respiratory disease/illness/symptoms	Respiratory disease/illness/symptoms	SPO2 (%), oxygen saturation by pulse oximetry)	Whole sample			Cannabis vs comparator	Use vs placebo (18.2%:<1% vs 0.33%:0.99% THC:CBD)	No association/change	No effect	~	Not significant	RCT Univariable	at isotime
Abdallah, 2018	Abdallah	2018	COPD	Experimental	Whole Sativa plant/natural and extracts : Tilray House Blend (THC: CBD)	Vaping	Physical	Respiratory disease/illness/symptoms	Respiratory disease/illness/symptoms	VCO2 (ml*kg/min), rate of carbon dioxide production	Whole sample			Cannabis vs comparator	Use vs placebo (18.2%:<1% vs 0.33%:0.99% THC:CBD)	Increased	Unclear	?	Not significant	RCT Univariable	at isotime
Abdallah, 2018	Abdallah	2018	COPD	Experimental	Whole Sativa plant/natural and extracts : Tilray House Blend (THC: CBD)	Vaping	Physical	Respiratory disease/illness/symptoms	Respiratory disease/illness/symptoms	VE (L/min), minute ventilation	Whole sample			Cannabis vs comparator	Use vs placebo (18.2%:<1% vs 0.33%:0.99% THC:CBD)	Increased	Unclear	?	Not significant	RCT Univariable	at isotime
Abdallah, 2018	Abdallah	2018	COPD	Experimental	Whole Sativa plant/natural and extracts : Tilray House Blend (THC: CBD)	Vaping	Physical	Respiratory disease/illness/symptoms	Respiratory disease/illness/symptoms	VE/VCO2, the ventilatory equivalent for CO2	Whole sample			Cannabis vs comparator	Use vs placebo (18.2%:<1% vs 0.33%:0.99% THC:CBD)	Decreased	Unclear	?	Not significant	RCT Univariable	at isotime
Abdallah, 2018	Abdallah	2018	COPD	Experimental	Whole Sativa plant/natural and extracts : Tilray House Blend (THC: CBD)	Vaping	Physical	Respiratory disease/illness/symptoms	Respiratory disease/illness/symptoms	VO2 (ml*kg/min), rate of oxygen uptake	Whole sample			Cannabis vs comparator	Use vs placebo (18.2%:<1% vs 0.33%:0.99% THC:CBD)	No association/change	No effect	~	Not significant	RCT Univariable	at isotime
Abdallah, 2018	Abdallah	2018	COPD	Experimental	Whole Sativa plant/natural and extracts : Tilray House Blend (THC: CBD)	Vaping	Physical	Respiratory disease/illness/symptoms	Respiratory disease/illness/symptoms	VT (L), tidal volume	Whole sample			Cannabis vs comparator	Use vs placebo (18.2%:<1% vs 0.33%:0.99% THC:CBD)	Increased	Unclear	?	Not significant	RCT Univariable	at isotime
Abdallah, 2018	Abdallah	2018	COPD	Experimental	Whole Sativa plant/natural and extracts : Tilray House Blend (THC: CBD)	Vaping	Physical	Sedation/somnolence	Sedation/somnolence	Sedated measured with 100-mm VAS	Whole sample			Cannabis vs comparator	Use vs placebo (18.2%:<1% vs 0.33%:0.99% THC:CBD)	Decreased	Good	+	Not significant	RCT Univariable
Abdallah, 2018	Abdallah	2018	COPD	Experimental	Whole Sativa plant/natural and extracts : Tilray House Blend (THC: CBD)	Vaping	Mental	Anxiety	Anxiety	Anxious measured with 100-mm VAS	Whole sample			Cannabis vs comparator	Use vs placebo (18.2%:<1% vs 0.33%:0.99% THC:CBD)	Decreased	Good	+	Significant	RCT Univariable
Abdallah, 2018	Abdallah	2018	COPD	Experimental	Whole Sativa plant/natural and extracts : Tilray House Blend (THC: CBD)	Vaping	Mental	Anxiety	Anxiety	Anxious/Relaxed measured with 100-mm VAS	Whole sample			Cannabis vs comparator	Use vs placebo (18.2%:<1% vs 0.33%:0.99% THC:CBD)	Increased	Unclear	?	Not significant	RCT Univariable
Abdallah, 2018	Abdallah	2018	COPD	Experimental	Whole Sativa plant/natural and extracts : Tilray House Blend (THC: CBD)	Vaping	Mental	Calmness	Calmness	Jittery/Calm measured with 100-mm VAS	Whole sample			Cannabis vs comparator	Use vs placebo (18.2%:<1% vs 0.33%:0.99% THC:CBD)	Increased	Unclear	?	Not significant	RCT Univariable
Abdallah, 2018	Abdallah	2018	COPD	Experimental	Whole Sativa plant/natural and extracts : Tilray House Blend (THC: CBD)	Vaping	Mental	Cognitive Functioning	Cognitive Functioning	Mini-Mental State Examination (MMSE) measurement out of 30	Whole sample			Cannabis vs comparator	Use vs placebo (18.2%:<1% vs 0.33%:0.99% THC:CBD)	Increased	Unclear	?	Not significant	RCT Univariable
Abdallah, 2018	Abdallah	2018	COPD	Experimental	Whole Sativa plant/natural and extracts : Tilray House Blend (THC: CBD)	Vaping	Mental	Fear	Fear	Fearful/Unafraid measured with 100-mm VAS	Whole sample			Cannabis vs comparator	Use vs placebo (18.2%:<1% vs 0.33%:0.99% THC:CBD)	Increased	Unclear	?	Not significant	RCT Univariable
Abdallah, 2018	Abdallah	2018	COPD	Experimental	Whole Sativa plant/natural and extracts : Tilray House Blend (THC: CBD)	Vaping	Mental	Happiness	Happiness	Sad/Happy, measured with 100-mm VAS	Whole sample			Cannabis vs comparator	Use vs placebo (18.2%:<1% vs 0.33%:0.99% THC:CBD)	Increased	Unclear	?	Not significant	RCT Univariable
Abdallah, 2018	Abdallah	2018	COPD	Experimental	Whole Sativa plant/natural and extracts : Tilray House Blend (THC: CBD)	Vaping	Mental	Hunger	Hunger	Hungry measured with 100-mm VAS	Whole sample			Cannabis vs comparator	Use vs placebo (18.2%:<1% vs 0.33%:0.99% THC:CBD)	Decreased	Good	+	Not significant	RCT Univariable
Abdallah, 2018	Abdallah	2018	COPD	Experimental	Whole Sativa plant/natural and extracts : Tilray House Blend (THC: CBD)	Vaping	Mental	Mood	Mood	Bad/Good measured with 100-mm VAS	Whole sample			Cannabis vs comparator	Use vs placebo (18.2%:<1% vs 0.33%:0.99% THC:CBD)	Decreased	Unclear	?	Not significant	RCT Univariable
Abdallah, 2018	Abdallah	2018	COPD	Experimental	Whole Sativa plant/natural and extracts : Tilray House Blend (THC: CBD)	Vaping	Mental	Mood	Mood	Down measured with 100-mm VAS	Whole sample			Cannabis vs comparator	Use vs placebo (18.2%:<1% vs 0.33%:0.99% THC:CBD)	Decreased	Good	+	Not significant	RCT Univariable
Abdallah, 2018	Abdallah	2018	COPD	Experimental	Whole Sativa plant/natural and extracts : Tilray House Blend (THC: CBD)	Vaping	Mental	Paranoia	Paranoia	Paranoid/Self-Assured measured with 100-mm VAS	Whole sample			Cannabis vs comparator	Use vs placebo (18.2%:<1% vs 0.33%:0.99% THC:CBD)	Increased	Unclear	?	Not significant	RCT Univariable
Abdallah, 2018	Abdallah	2018	COPD	Experimental	Whole Sativa plant/natural and extracts : Tilray House Blend (THC: CBD)	Vaping	Mental	Psychoactive Effects	Psychoactive Effects	Drunk measured with 100-mm VAS	Whole sample			Cannabis vs comparator	Use vs placebo (18.2%:<1% vs 0.33%:0.99% THC:CBD)	Increased	Bad	−	Significant	RCT Univariable
Abdallah, 2018	Abdallah	2018	COPD	Experimental	Whole Sativa plant/natural and extracts : Tilray House Blend (THC: CBD)	Vaping	Mental	Psychoactive Effects	Psychoactive Effects	Good drug effects measured with 100-mm VAS	Whole sample			Cannabis vs comparator	Use vs placebo (18.2%:<1% vs 0.33%:0.99% THC:CBD)	Increased	Good	+	Significant	RCT Univariable
Abdallah, 2018	Abdallah	2018	COPD	Experimental	Whole Sativa plant/natural and extracts : Tilray House Blend (THC: CBD)	Vaping	Mental	Psychoactive Effects	Psychoactive Effects	High measured with 100-mm VAS	Whole sample			Cannabis vs comparator	Use vs placebo (18.2%:<1% vs 0.33%:0.99% THC:CBD)	Increased	Bad	−	Significant	RCT Univariable
Abdallah, 2018	Abdallah	2018	COPD	Experimental	Whole Sativa plant/natural and extracts : Tilray House Blend (THC: CBD)	Vaping	Mental	Psychoactive Effects	Psychoactive Effects	Impaired measured with 100-mm VAS	Whole sample			Cannabis vs comparator	Use vs placebo (18.2%:<1% vs 0.33%:0.99% THC:CBD)	Increased	Bad	−	Not significant	RCT Univariable
Abdallah, 2018	Abdallah	2018	COPD	Experimental	Whole Sativa plant/natural and extracts : Tilray House Blend (THC: CBD)	Vaping	Mental	Psychoactive Effects	Psychoactive Effects	Stoned measured with 100-mm VAS	Whole sample			Cannabis vs comparator	Use vs placebo (18.2%:<1% vs 0.33%:0.99% THC:CBD)	Increased	Bad	−	Significant	RCT Univariable
Turcott, 2018	Turcott	2018	Cancer	Medical, overseen by a physician	Synthetic THC/THC analogue, or CBD : Nabilone	Oral pills (or other oral medical use)	Physical	Blood test results	Blood test results	Albumin (mg/dl)	Whole sample			Cannabis vs comparator	use vs placebo	Increased	Unclear	?	Not significant	RCT Univariable
Turcott, 2018	Turcott	2018	Cancer	Medical, overseen by a physician	Synthetic THC/THC analogue, or CBD : Nabilone	Oral pills (or other oral medical use)	Physical	Blood test results	Blood test results	Hemoglobin (mg/dl)	Whole sample			Cannabis vs comparator	use vs placebo	Increased	Unclear	?	Not significant	RCT Univariable
Turcott, 2018	Turcott	2018	Cancer	Medical, overseen by a physician	Synthetic THC/THC analogue, or CBD : Nabilone	Oral pills (or other oral medical use)	Physical	Blood test results	Blood test results	Leucocytes (x1o^3/uL)	Whole sample			Cannabis vs comparator	use vs placebo	Increased	Unclear	?	Not significant	RCT Univariable
Turcott, 2018	Turcott	2018	Cancer	Medical, overseen by a physician	Synthetic THC/THC analogue, or CBD : Nabilone	Oral pills (or other oral medical use)	Physical	Blood test results	Blood test results	Lymphocytes (x1o^3/uL)	Whole sample			Cannabis vs comparator	use vs placebo	Increased	Unclear	?	Not significant	RCT Univariable
Turcott, 2018	Turcott	2018	Cancer	Medical, overseen by a physician	Synthetic THC/THC analogue, or CBD : Nabilone	Oral pills (or other oral medical use)	Physical	Blood test results	Blood test results	Neutrophils (x1o^3/uL)	Whole sample			Cannabis vs comparator	use vs placebo	Increased	Unclear	?	Not significant	RCT Univariable
Turcott, 2018	Turcott	2018	Cancer	Medical, overseen by a physician	Synthetic THC/THC analogue, or CBD : Nabilone	Oral pills (or other oral medical use)	Physical	Blood test results	Blood test results	NLR (neutrophil/lymphocytes ratio). NLR >=5 considered systemtic inflammatory response	Whole sample			Cannabis vs comparator	use vs placebo	Decreased	Good	+	Not significant	RCT Univariable
Turcott, 2018	Turcott	2018	Cancer	Medical, overseen by a physician	Synthetic THC/THC analogue, or CBD : Nabilone	Oral pills (or other oral medical use)	Physical	Blood test results	Blood test results	Platelets (x1o^3/uL)	Whole sample			Cannabis vs comparator	use vs placebo	Decreased	Unclear	?	Not significant	RCT Univariable
Turcott, 2018	Turcott	2018	Cancer	Medical, overseen by a physician	Synthetic THC/THC analogue, or CBD : Nabilone	Oral pills (or other oral medical use)	Physical	Blood test results	Blood test results	PLR (platelet/lymphocytes ratio) >=150 considered systemic inflammatory response	Whole sample			Cannabis vs comparator	use vs placebo	Decreased	Good	+	Not significant	RCT Univariable
Turcott, 2018	Turcott	2018	Cancer	Medical, overseen by a physician	Synthetic THC/THC analogue, or CBD : Nabilone	Oral pills (or other oral medical use)	Physical	Nutrition and weight	Appetite	Patient perception of loss of appetite- assessed using the unidirectional visual analogue scale.	Whole sample			Cannabis vs comparator	use vs placebo	Decreased	Good	+	Not significant	RCT Univariable
Turcott, 2018	Turcott	2018	Cancer	Medical, overseen by a physician	Synthetic THC/THC analogue, or CBD : Nabilone	Oral pills (or other oral medical use)	Physical	Nutrition and weight	Change in weight or BMI	BMI	Whole sample			Cannabis vs comparator	use vs placebo	Decreased	Bad	−	Not significant	RCT Univariable
Turcott, 2018	Turcott	2018	Cancer	Medical, overseen by a physician	Synthetic THC/THC analogue, or CBD : Nabilone	Oral pills (or other oral medical use)	Physical	Nutrition and weight	Change in weight or BMI	weight (kg)	Whole sample			Cannabis vs comparator	use vs placebo	Decreased	Bad	−	Not significant	RCT Univariable
Turcott, 2018	Turcott	2018	Cancer	Medical, overseen by a physician	Synthetic THC/THC analogue, or CBD : Nabilone	Oral pills (or other oral medical use)	Physical	Nutrition and weight	Dietary intake	Carbohyrdrates (gr/day). Measured using the SNUT program.	Whole sample			Cannabis vs comparator	use vs placebo	Increased	Good	+	Significant	RCT Univariable
Turcott, 2018	Turcott	2018	Cancer	Medical, overseen by a physician	Synthetic THC/THC analogue, or CBD : Nabilone	Oral pills (or other oral medical use)	Physical	Nutrition and weight	Dietary intake	Energy intake (kcal/day). Measured using the SNUT program.	Whole sample			Cannabis vs comparator	use vs placebo	Increased	Good	+	Not significant	RCT Univariable
Turcott, 2018	Turcott	2018	Cancer	Medical, overseen by a physician	Synthetic THC/THC analogue, or CBD : Nabilone	Oral pills (or other oral medical use)	Physical	Nutrition and weight	Dietary intake	Fats (gr/day). Measured using the SNUT program.	Whole sample			Cannabis vs comparator	use vs placebo	Increased	Good	+	Not significant	RCT Univariable
Turcott, 2018	Turcott	2018	Cancer	Medical, overseen by a physician	Synthetic THC/THC analogue, or CBD : Nabilone	Oral pills (or other oral medical use)	Physical	Nutrition and weight	Dietary intake	Iron (mg/day). Measured using the SNUT program.	Whole sample			Cannabis vs comparator	use vs placebo	Increased	Good	+	Not significant	RCT Univariable
Turcott, 2018	Turcott	2018	Cancer	Medical, overseen by a physician	Synthetic THC/THC analogue, or CBD : Nabilone	Oral pills (or other oral medical use)	Physical	Nutrition and weight	Dietary intake	Proteins (gr/day). Measured using the SNUT program.	Whole sample			Cannabis vs comparator	use vs placebo	Increased	Good	+	Not significant	RCT Univariable
Turcott, 2018	Turcott	2018	Cancer	Medical, overseen by a physician	Synthetic THC/THC analogue, or CBD : Nabilone	Oral pills (or other oral medical use)	Physical	Nutrition and weight	Nutrition status	AC/S-12 section of the FAACT tool	Whole sample			Cannabis vs comparator	use vs placebo	Not reported	Unclear	?	Not significant	RCT Univariable
Fallon, 2017 (1)	Fallon	2017	Cancer	Medical, overseen by a physician	Whole Sativa plant/natural and extracts : Sativex	Oromucosal spray	Physical	Efficacy	Efficacy	Physician Global Impression of Change (PGIC) - measured at last visit	Whole sample			Cannabis vs comparator	Use vs Placebo	Decreased	Good	+	Not significant	RCT Univariable	study 1: significantly decreased at week 5 but not at week 3 or final visit
Fallon, 2017 (2)	Fallon	2017	Cancer	Medical, overseen by a physician	Whole Sativa plant/natural and extracts : Sativex	Oromucosal spray	Physical	Efficacy	Efficacy	Physician Global Impression of Change (PGIC) - measured with ANOVA	Whole sample			Cannabis vs comparator	Use vs Placebo	Increased	Bad	−	Not significant	RCT Univariable	study 2
Fallon, 2017 (2)	Fallon	2017	Cancer	Medical, overseen by a physician	Whole Sativa plant/natural and extracts : Sativex	Oromucosal spray	Physical	Efficacy	Efficacy	Subject Global Impression of Change (SGIC) - measured with ANOVA	Whole sample			Cannabis vs comparator	Use vs Placebo	Decreased	Good	+	Not significant	RCT Univariable	study 2
Fallon, 2017 (1)	Fallon	2017	Cancer	Medical, overseen by a physician	Whole Sativa plant/natural and extracts : Sativex	Oromucosal spray	Physical	Efficacy	Efficacy	Subject Global Impression of Change (SGIC), measured at last visit	Whole sample			Cannabis vs comparator	Use vs Placebo	Decreased	Good	+	Significant	RCT Univariable	study 1: same results at weeks 3 and 5
Fallon, 2017 (1)	Fallon	2017	Cancer	Medical, overseen by a physician	Whole Sativa plant/natural and extracts : Sativex	Oromucosal spray	Physical	Gastrointestinal	Constipation	Constipation NRS score	Whole sample			Cannabis vs comparator	Use vs Placebo	Increased	Bad	−	Not significant	RCT Univariable	study 1
Fallon, 2017 (2)	Fallon	2017	Cancer	Medical, overseen by a physician	Whole Sativa plant/natural and extracts : Sativex	Oromucosal spray	Physical	Gastrointestinal	Constipation	Constipation NRS score	Whole sample			Cannabis vs comparator	Use vs Placebo	Increased	Bad	−	Not significant	RCT Univariable	study 2
Fallon, 2017 (1)	Fallon	2017	Cancer	Medical, overseen by a physician	Whole Sativa plant/natural and extracts : Sativex	Oromucosal spray	Physical	Pain	Analgesic use	Daily breakthrough opioid dose	Whole sample			Cannabis vs comparator	Use vs Placebo	Decreased	Good	+	Not significant	RCT Univariable	study 1
Fallon, 2017 (1)	Fallon	2017	Cancer	Medical, overseen by a physician	Whole Sativa plant/natural and extracts : Sativex	Oromucosal spray	Physical	Pain	Analgesic use	Daily maintenance opioid dose	Whole sample			Cannabis vs comparator	Use vs Placebo	Decreased	Good	+	Not significant	RCT Univariable	study 1
Fallon, 2017 (1)	Fallon	2017	Cancer	Medical, overseen by a physician	Whole Sativa plant/natural and extracts : Sativex	Oromucosal spray	Physical	Pain	Analgesic use	Daily total opioid dose	Whole sample			Cannabis vs comparator	Use vs Placebo	Decreased	Good	+	Not significant	RCT Univariable	study 1
Fallon, 2017 (2)	Fallon	2017	Cancer	Medical, overseen by a physician	Whole Sativa plant/natural and extracts : Sativex	Oromucosal spray	Physical	Pain	Analgesic use	Daily breakthrough opioid dose	Whole sample			Cannabis vs comparator	Use vs Placebo	Increased	Bad	−	Not significant	RCT Univariable	study 2
Fallon, 2017 (2)	Fallon	2017	Cancer	Medical, overseen by a physician	Whole Sativa plant/natural and extracts : Sativex	Oromucosal spray	Physical	Pain	Analgesic use	Daily maintenance opioid dose	Whole sample			Cannabis vs comparator	Use vs Placebo	Decreased	Good	+	Not significant	RCT Univariable	study 2
Fallon, 2017 (2)	Fallon	2017	Cancer	Medical, overseen by a physician	Whole Sativa plant/natural and extracts : Sativex	Oromucosal spray	Physical	Pain	Analgesic use	Daily total opioid dose	Whole sample			Cannabis vs comparator	Use vs Placebo	Decreased	Good	+	Not significant	RCT Univariable	study 2
Fallon, 2017	Fallon	2017	Cancer	Medical, overseen by a physician	Whole Sativa plant/natural and extracts : Sativex	Oromucosal spray	Physical	Pain	Pain	Average median improvement in pain NRS score - baseline to end of treatment	Whole sample			Cannabis vs comparator	Use vs placebo	Decreased	Bad	−	Not significant	Multivariable	study 1: ANCOVA adjusting for baseline value and treatment group
Fallon, 2017	Fallon	2017	Cancer	Medical, overseen by a physician	Whole Sativa plant/natural and extracts : Sativex	Oromucosal spray	Physical	Pain	Pain	Average median improvement in pain NRS score - using all measurement timings	Whole sample			Cannabis vs comparator	Use vs placebo	Increased	Good	+	Not significant	Multivariable	study 1: Mixed-effect Model Repeat Measurement (MMRM)
Fallon, 2017	Fallon	2017	Cancer	Medical, overseen by a physician	Whole Sativa plant/natural and extracts : Sativex	Oromucosal spray	Physical	Pain	Pain	Difference in average pain NRS score - baseline to end of treatment	Whole sample			Cannabis vs comparator	Use vs placebo	Increased	Bad	−	Not significant	Multivariable	study 1: ANCOVA adjusting for baseline value and treatment group
Fallon, 2017	Fallon	2017	Cancer	Medical, overseen by a physician	Whole Sativa plant/natural and extracts : Sativex	Oromucosal spray	Physical	Pain	Pain	Difference in average pain NRS score - pre-treatment baseline to end of treatment	Whole sample			Cannabis vs comparator	Use vs Placebo	Decreased	Good	+	Not significant	Multivariable	study 2: ANCOVA adjusting for baseline value and treatment group
Fallon, 2017	Fallon	2017	Cancer	Medical, overseen by a physician	Whole Sativa plant/natural and extracts : Sativex	Oromucosal spray	Physical	Pain	Pain	Difference in average pain NRS score - using all measurement timing	Whole sample			Cannabis vs comparator	Use vs placebo	Decreased	Good	+	Not significant	Multivariable	study 1: Mixed-effect Model Repeat Measurement (MMRM)
Fallon, 2017	Fallon	2017	Cancer	Medical, overseen by a physician	Whole Sativa plant/natural and extracts : Sativex	Oromucosal spray	Physical	Pain	Pain	Difference in average pain NRS score - using all measurement timing	Whole sample			Cannabis vs comparator	Use vs Placebo	Decreased	Good	+	Not significant	Multivariable	study 2: Mixed-effect Model Repeat Measurement (MMRM)
Fallon, 2017	Fallon	2017	Cancer	Medical, overseen by a physician	Whole Sativa plant/natural and extracts : Sativex	Oromucosal spray	Physical	Pain	Pain	Difference in worst pain NRS score - baseline to end of treatment	Whole sample			Cannabis vs comparator	Use vs placebo	Increased	Bad	−	Not significant	Multivariable	study 1: ANCOVA adjusting for baseline value and treatment group
Fallon, 2017	Fallon	2017	Cancer	Medical, overseen by a physician	Whole Sativa plant/natural and extracts : Sativex	Oromucosal spray	Physical	Pain	Pain	Difference in worst pain NRS score - pre-treatment baseline to end of treatment	Whole sample			Cannabis vs comparator	Use vs placebo	Decreased	Good	+	Not significant	Multivariable	study 2: ANCOVA adjusting for baseline value and treatment group
Fallon, 2017	Fallon	2017	Cancer	Medical, overseen by a physician	Whole Sativa plant/natural and extracts : Sativex	Oromucosal spray	Physical	Pain	Pain	Difference in worst pain NRS score - using all measurement timings	Whole sample			Cannabis vs comparator	Use vs placebo	Decreased	Good	+	Not significant	Multivariable	study 1: Mixed-effect Model Repeat Measurement (MMRM)
Fallon, 2017	Fallon	2017	Cancer	Medical, overseen by a physician	Whole Sativa plant/natural and extracts : Sativex	Oromucosal spray	Physical	Pain	Pain	Difference in worst pain NRS score - using all measurement timings	Whole sample			Cannabis vs comparator	Use vs placebo	Decreased	Good	+	Significant	Multivariable	study 2: Mixed-effect Model Repeat Measurement (MMRM)
Fallon, 2017	Fallon	2017	Cancer	Medical, overseen by a physician	Whole Sativa plant/natural and extracts : Sativex	Oromucosal spray	Physical	Pain	Pain	Percent improvement in average pain NRS score - pre-treatment baseline to end of treatment	Whole sample			Cannabis vs comparator	Use vs Placebo	Decreased	Good	+	Not significant	Multivariable	study 2: ANCOVA adjusting for baseline value and treatment group
Fallon, 2017	Fallon	2017	Cancer	Medical, overseen by a physician	Whole Sativa plant/natural and extracts : Sativex	Oromucosal spray	Physical	Pain	Pain	Percent improvement in average pain NRS score - using all measurement timings	Whole sample			Cannabis vs comparator	Use vs Placebo	Increased	Bad	−	Not significant	Multivariable	study 2: Mixed-effect Model Repeat Measurement (MMRM)
Fallon, 2017 (1)	Fallon	2017	Cancer	Medical, overseen by a physician	Whole Sativa plant/natural and extracts : Sativex	Oromucosal spray	Physical	Pain	Pain	Average median improvement in pain NRS score - baseline to end of treatment	Whole sample			Cannabis vs comparator	Use vs placebo	Decreased	Bad	−	Not significant	RCT Univariable	study 1: Wilcoxon Rank-sum test
Fallon, 2017 (2)	Fallon	2017	Cancer	Medical, overseen by a physician	Whole Sativa plant/natural and extracts : Sativex	Oromucosal spray	Physical	Pain	Pain	Percent improvement in average pain NRS score - pre-treatment baseline to end of treatment	Whole sample			Cannabis vs comparator	Use vs Placebo	Decreased	Good	+	Not significant	RCT Univariable	study 2: Wilcoxon Rank-sum test
Fallon, 2017	Fallon	2017	Cancer	Medical, overseen by a physician	Whole Sativa plant/natural and extracts : Sativex	Oromucosal spray	Physical	Pain	Pain	Percent improvement in average pain NRS score	Subgroup	Other subgroup type	United states	Cannabis vs comparator	Use vs placebo	Increased	Good	+	Not significant	RCT Univariable
Fallon, 2017	Fallon	2017	Cancer	Medical, overseen by a physician	Whole Sativa plant/natural and extracts : Sativex	Oromucosal spray	Physical	Pain	Pain	Percent improvement in average pain NRS score	Subgroup	Other subgroup type	Rest of the world	Cannabis vs comparator	Use vs placebo	Decreased	Bad	−	Significant	RCT Univariable
Fallon, 2017 (1)	Fallon	2017	Cancer	Medical, overseen by a physician	Whole Sativa plant/natural and extracts : Sativex	Oromucosal spray	Physical	Sleep	Sleep	Difference in sleep disruption NRS score - baseline to end of treatment	Whole sample			Cannabis vs comparator	Use vs placebo	Increased	Bad	−	Not significant	RCT Univariable	study 1: ANCOVA adjusting for baseline value and treatment group
Fallon, 2017 (2)	Fallon	2017	Cancer	Medical, overseen by a physician	Whole Sativa plant/natural and extracts : Sativex	Oromucosal spray	Physical	Sleep	Sleep	Difference in sleep disruption NRS score - pre-treatment baseline to end of treatment	Whole sample			Cannabis vs comparator	Use vs placebo	Decreased	Good	+	Not significant	RCT Univariable	study 2: ANCOVA adjusting for baseline value and treatment group
Fallon, 2017 (1)	Fallon	2017	Cancer	Medical, overseen by a physician	Whole Sativa plant/natural and extracts : Sativex	Oromucosal spray	Physical	Sleep	Sleep	Difference in sleep disruption NRS score - using all measurement timings	Whole sample			Cannabis vs comparator	Use vs placebo	Decreased	Good	+	Not significant	RCT Univariable	study 1: Mixed-effect Model Repeat Measurement (MMRM)
Fallon, 2017 (2)	Fallon	2017	Cancer	Medical, overseen by a physician	Whole Sativa plant/natural and extracts : Sativex	Oromucosal spray	Physical	Sleep	Sleep	Difference in sleep disruption NRS score - using all measurement timings	Whole sample			Cannabis vs comparator	Use vs placebo	Decreased	Good	+	Significant	RCT Univariable	study 2: Mixed-effect Model Repeat Measurement (MMRM)
van den Else, 2017	van den Else	2017	Alzheimer's disease/dementia	Medical, overseen by a physician	Synthetic THC/THC analogue, or CBD : THC (Namisol)	Oral pills (or other oral medical use)	Physical	Adverse Events	Adverse Events	Total number of AEs	Whole sample			Cannabis vs comparator	use vs no use	Decreased	Good	+	Not significant	RCT Univariable
van den Else, 2017	van den Else	2017	Alzheimer's disease/dementia	Medical, overseen by a physician	Synthetic THC/THC analogue, or CBD : THC (Namisol)	Oral pills (or other oral medical use)	Physical	Balance/Falls	Balance	Pitch angle (degrees)- standing on two legs eyes closed- Assessed using the SwayStar system. Accelerometer attached to trunk at the level of lumbar spine	Whole sample			Cannabis vs comparator	use vs placebo	Increased	Bad	−	Significant	RCT Univariable
van den Else, 2017	van den Else	2017	Alzheimer's disease/dementia	Medical, overseen by a physician	Synthetic THC/THC analogue, or CBD : THC (Namisol)	Oral pills (or other oral medical use)	Physical	Balance/Falls	Balance	Pitch angle (degrees)- standing on two legs eyes open- Assessed using the SwayStar system. Accelerometer attached to trunk at the level of lumbar spine	Whole sample			Cannabis vs comparator	use vs placebo	Increased	Bad	−	Not significant	RCT Univariable
van den Else, 2017	van den Else	2017	Alzheimer's disease/dementia	Medical, overseen by a physician	Synthetic THC/THC analogue, or CBD : THC (Namisol)	Oral pills (or other oral medical use)	Physical	Balance/Falls	Balance	Pitch angle (degrees)- walking at preferred speed with dual task. Assessed using the SwayStar system. Accelerometer attached to trunk at the level of the lumbar spine.	Whole sample			Cannabis vs comparator	use vs placebo	Increased	Bad	−	Not significant	RCT Univariable
van den Else, 2017	van den Else	2017	Alzheimer's disease/dementia	Medical, overseen by a physician	Synthetic THC/THC analogue, or CBD : THC (Namisol)	Oral pills (or other oral medical use)	Physical	Balance/Falls	Balance	Pitch angle (degrees)- walking at preferred speed. Assessed using the SwayStar system. Accelerometer attached to trunk at the level of the lumbar spine.	Whole sample			Cannabis vs comparator	use vs placebo	Increased	Bad	−	Significant	RCT Univariable
van den Else, 2017	van den Else	2017	Alzheimer's disease/dementia	Medical, overseen by a physician	Synthetic THC/THC analogue, or CBD : THC (Namisol)	Oral pills (or other oral medical use)	Physical	Balance/Falls	Balance	Pitch velocity (degrees/second)- standing on two legs eyes closed- Assessed using the SwayStar system. Accelerometer attached to trunk at the level of lumbar spine	Whole sample			Cannabis vs comparator	use vs placebo	Increased	Bad	−	Significant	RCT Univariable
van den Else, 2017	van den Else	2017	Alzheimer's disease/dementia	Medical, overseen by a physician	Synthetic THC/THC analogue, or CBD : THC (Namisol)	Oral pills (or other oral medical use)	Physical	Balance/Falls	Balance	Pitch velocity (degrees/second)- standing on two legs eyes open- Assessed using the SwayStar system. Accelerometer attached to trunk at the level of lumbar spine	Whole sample			Cannabis vs comparator	use vs placebo	Increased	Bad	−	Not significant	RCT Univariable
van den Else, 2017	van den Else	2017	Alzheimer's disease/dementia	Medical, overseen by a physician	Synthetic THC/THC analogue, or CBD : THC (Namisol)	Oral pills (or other oral medical use)	Physical	Balance/Falls	Balance	Pitch velocity (degrees/second)- walking at preferred speed. Assessed using the SwayStar system. Accelerometer attached to trunk at the level of the lumbar spine.	Whole sample			Cannabis vs comparator	use vs placebo	Increased	Bad	−	Not significant	RCT Univariable
van den Else, 2017	van den Else	2017	Alzheimer's disease/dementia	Medical, overseen by a physician	Synthetic THC/THC analogue, or CBD : THC (Namisol)	Oral pills (or other oral medical use)	Physical	Balance/Falls	Balance	Pitch velocity (degrees/second)- walking at preferred speed. with dual task. Assessed using the SwayStar system. Accelerometer attached to trunk at the level of the lumbar spine.	Whole sample			Cannabis vs comparator	use vs placebo	Increased	Bad	−	Not significant	RCT Univariable
van den Else, 2017	van den Else	2017	Alzheimer's disease/dementia	Medical, overseen by a physician	Synthetic THC/THC analogue, or CBD : THC (Namisol)	Oral pills (or other oral medical use)	Physical	Balance/Falls	Balance	Roll Angle (degrees)- standing on two legs eyes closed- Assessed using the SwayStar system. Accelerometer attached to trunk at the level of lumbar spine	Whole sample			Cannabis vs comparator	use vs placebo	Increased	Bad	−	Significant	RCT Univariable
van den Else, 2017	van den Else	2017	Alzheimer's disease/dementia	Medical, overseen by a physician	Synthetic THC/THC analogue, or CBD : THC (Namisol)	Oral pills (or other oral medical use)	Physical	Balance/Falls	Balance	Roll Angle (degrees)- standing on two legs eyes open- Assessed using the SwayStar system. Accelerometer attached to trunk at the level of lumbar spine	Whole sample			Cannabis vs comparator	use vs placebo	Decreased	Good	+	Not significant	RCT Univariable
van den Else, 2017	van den Else	2017	Alzheimer's disease/dementia	Medical, overseen by a physician	Synthetic THC/THC analogue, or CBD : THC (Namisol)	Oral pills (or other oral medical use)	Physical	Balance/Falls	Balance	Roll angle (degrees)- walking at preferred speed with dual task. Assessed using the SwayStar system. Accelerometer attached to trunk at the level of the lumbar spine.	Whole sample			Cannabis vs comparator	use vs placebo	Increased	Bad	−	Not significant	RCT Univariable
van den Else, 2017	van den Else	2017	Alzheimer's disease/dementia	Medical, overseen by a physician	Synthetic THC/THC analogue, or CBD : THC (Namisol)	Oral pills (or other oral medical use)	Physical	Balance/Falls	Balance	Roll angle (degrees)- walking at preferred speed. Assessed using the SwayStar system. Accelerometer attached to trunk at the level of the lumbar spine.	Whole sample			Cannabis vs comparator	use vs placebo	Increased	Bad	−	Not significant	RCT Univariable
van den Else, 2017	van den Else	2017	Alzheimer's disease/dementia	Medical, overseen by a physician	Synthetic THC/THC analogue, or CBD : THC (Namisol)	Oral pills (or other oral medical use)	Physical	Balance/Falls	Balance	Roll velocity (degrees/second)- standing on two legs eyes closed- Assessed using the SwayStar system. Accelerometer attached to trunk at the level of lumbar spine	Whole sample			Cannabis vs comparator	use vs placebo	Increased	Bad	−	Not significant	RCT Univariable
van den Else, 2017	van den Else	2017	Alzheimer's disease/dementia	Medical, overseen by a physician	Synthetic THC/THC analogue, or CBD : THC (Namisol)	Oral pills (or other oral medical use)	Physical	Balance/Falls	Balance	Roll velocity (degrees/second)- standing on two legs eyes open- Assessed using the SwayStar system. Accelerometer attached to trunk at the level of lumbar spine	Whole sample			Cannabis vs comparator	use vs placebo	Increased	Bad	−	Not significant	RCT Univariable
van den Else, 2017	van den Else	2017	Alzheimer's disease/dementia	Medical, overseen by a physician	Synthetic THC/THC analogue, or CBD : THC (Namisol)	Oral pills (or other oral medical use)	Physical	Balance/Falls	Balance	Roll velocity (degrees/second)- walking at preferred speed with dual task. Assessed using the SwayStar system. Accelerometer attached to trunk at the level of the lumbar spine.	Whole sample			Cannabis vs comparator	use vs placebo	Increased	Bad	−	Not significant	RCT Univariable
van den Else, 2017	van den Else	2017	Alzheimer's disease/dementia	Medical, overseen by a physician	Synthetic THC/THC analogue, or CBD : THC (Namisol)	Oral pills (or other oral medical use)	Physical	Balance/Falls	Balance	Roll velocity (degrees/second)- walking at preferred speed. Assessed using the SwayStar system. Accelerometer attached to trunk at the level of the lumbar spine.	Whole sample			Cannabis vs comparator	use vs placebo	Increased	Bad	−	Not significant	RCT Univariable
van den Else, 2017	van den Else	2017	Alzheimer's disease/dementia	Medical, overseen by a physician	Synthetic THC/THC analogue, or CBD : THC (Namisol)	Oral pills (or other oral medical use)	Physical	Mobility	Mobility	Base of support (cm)- walking at preferred speed- Assessed using the GAITRite system, a 6.1m electronic walkway containing mutliple pressure sensors.	Whole sample			Cannabis vs comparator	use vs placebo	Decreased	Bad	−	Not significant	RCT Univariable
van den Else, 2017	van den Else	2017	Alzheimer's disease/dementia	Medical, overseen by a physician	Synthetic THC/THC analogue, or CBD : THC (Namisol)	Oral pills (or other oral medical use)	Physical	Mobility	Mobility	Base of support (cm)- walking at preferred speed with dual task- Assessed using the GAITRite system, a 6.1m electronic walkway containing mutliple pressure sensors.	Whole sample			Cannabis vs comparator	use vs placebo	Decreased	Bad	−	Not significant	RCT Univariable
van den Else, 2017	van den Else	2017	Alzheimer's disease/dementia	Medical, overseen by a physician	Synthetic THC/THC analogue, or CBD : THC (Namisol)	Oral pills (or other oral medical use)	Physical	Mobility	Mobility	Double support time (s) -time both feet on the ground- walking at preferred speed- Assessed using the GAITRite system, a 6.1m electronic walkway containing mutliple pressure sensors.	Whole sample			Cannabis vs comparator	use vs placebo	Decreased	Bad	−	Not significant	RCT Univariable
van den Else, 2017	van den Else	2017	Alzheimer's disease/dementia	Medical, overseen by a physician	Synthetic THC/THC analogue, or CBD : THC (Namisol)	Oral pills (or other oral medical use)	Physical	Mobility	Mobility	Double support time (s) -time both feet on the ground- walking at preferred speed with dual task- Assessed using the GAITRite system, a 6.1m electronic walkway containing mutliple pressure sensors.	Whole sample			Cannabis vs comparator	use vs placebo	Increased	Good	+	Not significant	RCT Univariable
van den Else, 2017	van den Else	2017	Alzheimer's disease/dementia	Medical, overseen by a physician	Synthetic THC/THC analogue, or CBD : THC (Namisol)	Oral pills (or other oral medical use)	Physical	Mobility	Mobility	Double support time variability (CoV in %) - walking at preferred speed- Assessed using the GAITRite system, a 6.1m electronic walkway containing mutliple pressure sensors.	Whole sample			Cannabis vs comparator	use vs placebo	Not reported	Unclear	?	Not significant	RCT Univariable
van den Else, 2017	van den Else	2017	Alzheimer's disease/dementia	Medical, overseen by a physician	Synthetic THC/THC analogue, or CBD : THC (Namisol)	Oral pills (or other oral medical use)	Physical	Mobility	Mobility	Double support time variability (CoV in %) - walking at preferred speed with dual task- Assessed using the GAITRite system, a 6.1m electronic walkway containing mutliple pressure sensors.	Whole sample			Cannabis vs comparator	use vs placebo	Not reported	Unclear	?	Not significant	RCT Univariable
van den Else, 2017	van den Else	2017	Alzheimer's disease/dementia	Medical, overseen by a physician	Synthetic THC/THC analogue, or CBD : THC (Namisol)	Oral pills (or other oral medical use)	Physical	Mobility	Mobility	Stride length (cm)- walking at preferred speed- Assessed using the GAITRite system, a 6.1m electronic walkway containing mutliple pressure sensors.	Whole sample			Cannabis vs comparator	use vs placebo	Increased	Bad	−	Significant	RCT Univariable
van den Else, 2017	van den Else	2017	Alzheimer's disease/dementia	Medical, overseen by a physician	Synthetic THC/THC analogue, or CBD : THC (Namisol)	Oral pills (or other oral medical use)	Physical	Mobility	Mobility	Stride length (cm)- walking at preferred speed with dual task- Assessed using the GAITRite system, a 6.1m electronic walkway containing mutliple pressure sensors.	Whole sample			Cannabis vs comparator	use vs placebo	Increased	Bad	−	Not significant	RCT Univariable
van den Else, 2017	van den Else	2017	Alzheimer's disease/dementia	Medical, overseen by a physician	Synthetic THC/THC analogue, or CBD : THC (Namisol)	Oral pills (or other oral medical use)	Physical	Mobility	Mobility	Stride length variability (CoV in %)- walking at preferred speed- Assessed using the GAITRite system, a 6.1m electronic walkway containing mutliple pressure sensors.	Whole sample			Cannabis vs comparator	use vs placebo	Not reported	Unclear	?	Not significant	RCT Univariable
van den Else, 2017	van den Else	2017	Alzheimer's disease/dementia	Medical, overseen by a physician	Synthetic THC/THC analogue, or CBD : THC (Namisol)	Oral pills (or other oral medical use)	Physical	Mobility	Mobility	Stride length variability (CoV in %)- walking at preferred speed with dual task- Assessed using the GAITRite system, a 6.1m electronic walkway containing mutliple pressure sensors.	Whole sample			Cannabis vs comparator	use vs placebo	Not reported	Unclear	?	Not significant	RCT Univariable
van den Else, 2017	van den Else	2017	Alzheimer's disease/dementia	Medical, overseen by a physician	Synthetic THC/THC analogue, or CBD : THC (Namisol)	Oral pills (or other oral medical use)	Physical	Mobility	Mobility	Velocity (cm/s)- walking at preferred speed- Assessed using the GAITRite system, a 6.1m electronic walkway containing mutliple pressure sensors.	Whole sample			Cannabis vs comparator	use vs placebo	Increased	Bad	−	Not significant	RCT Univariable
van den Else, 2017	van den Else	2017	Alzheimer's disease/dementia	Medical, overseen by a physician	Synthetic THC/THC analogue, or CBD : THC (Namisol)	Oral pills (or other oral medical use)	Physical	Mobility	Mobility	Velocity (cm/s)- walking at preferred speed with dual task- Assessed using the GAITRite system, a 6.1m electronic walkway containing mutliple pressure sensors.	Whole sample			Cannabis vs comparator	use vs placebo	Increased	Bad	−	Not significant	RCT Univariable
Cote, 2016	Cote	2016	Head and neck cancer	Medical, overseen by a physician	Synthetic THC/THC analogue, or CBD : Nabilone	Oral pills (or other oral medical use)	Physical	Dry mouth	Dry mouth	Xerostomia	Whole sample			Cannabis vs comparator	use vs placebo	No association/change	No effect	~	Not significant	Multivariable
Cote, 2016	Cote	2016	Head and neck cancer	Medical, overseen by a physician	Synthetic THC/THC analogue, or CBD : Nabilone	Oral pills (or other oral medical use)	Physical	Gastrointestinal	Nausea/vomiting	Consumption of anti-emetic medication	Whole sample			Cannabis vs comparator	use vs placebo	No association/change	No effect	~	Not significant	Multivariable
Cote, 2016	Cote	2016	Head and neck cancer	Medical, overseen by a physician	Synthetic THC/THC analogue, or CBD : Nabilone	Oral pills (or other oral medical use)	Physical	Gastrointestinal	Nausea/vomiting	Nausea	Whole sample			Cannabis vs comparator	use vs. placebo	No association/change	No effect	~	Not significant	Multivariable
Cote, 2016	Cote	2016	Head and neck cancer	Medical, overseen by a physician	Synthetic THC/THC analogue, or CBD : Nabilone	Oral pills (or other oral medical use)	Physical	Nutrition and weight	Appetite	Feeding tube placement	Whole sample			Cannabis vs comparator	use vs placebo	No association/change	No effect	~	Not significant	Multivariable
Cote, 2016	Cote	2016	Head and neck cancer	Medical, overseen by a physician	Synthetic THC/THC analogue, or CBD : Nabilone	Oral pills (or other oral medical use)	Physical	Nutrition and weight	Appetite	Independent questionnaire to evaluate appetite.	Whole sample			Cannabis vs comparator	use vs placebo	No association/change	No effect	~	Not significant	Multivariable
Cote, 2016	Cote	2016	Head and neck cancer	Medical, overseen by a physician	Synthetic THC/THC analogue, or CBD : Nabilone	Oral pills (or other oral medical use)	Physical	Nutrition and weight	Change in weight or BMI	Fluctuation in weight	Whole sample			Cannabis vs comparator	use vs placebo	No association/change	No effect	~	Not significant	Multivariable
Cote, 2016	Cote	2016	Head and neck cancer	Medical, overseen by a physician	Synthetic THC/THC analogue, or CBD : Nabilone	Oral pills (or other oral medical use)	Physical	Pain	Analgesic use	Consumption of analgesic medication	Whole sample			Cannabis vs comparator	use vs placebo	No association/change	No effect	~	Not significant	Multivariable
Cote, 2016	Cote	2016	Head and neck cancer	Medical, overseen by a physician	Synthetic THC/THC analogue, or CBD : Nabilone	Oral pills (or other oral medical use)	Physical	Pain	Pain	10 cm visual analog scale for pain	Whole sample			Cannabis vs comparator	use vs placebo	No association/change	No effect	~	Not significant	Multivariable
Cote, 2016	Cote	2016	Head and neck cancer	Medical, overseen by a physician	Synthetic THC/THC analogue, or CBD : Nabilone	Oral pills (or other oral medical use)	Physical	Pain	Pain	time required for 20% increase in pain	Whole sample			Cannabis vs comparator	use vs placebo	No association/change	No effect	~	Not significant	Multivariable
Cote, 2016	Cote	2016	Head and neck cancer	Medical, overseen by a physician	Synthetic THC/THC analogue, or CBD : Nabilone	Oral pills (or other oral medical use)	Physical	Sedation/somnolence	Sedation/somnolence	Drowsiness	Whole sample			Cannabis vs comparator	use vs placebo	No association/change	No effect	~	Not significant	Multivariable
Cote, 2016	Cote	2016	Head and neck cancer	Medical, overseen by a physician	Synthetic THC/THC analogue, or CBD : Nabilone	Oral pills (or other oral medical use)	Physical	Sleep	Sleep	Sleep	Whole sample			Cannabis vs comparator	use vs placebo	No association/change	No effect	~	Not significant	Multivariable
Cote, 2016	Cote	2016	Head and neck cancer	Medical, overseen by a physician	Synthetic THC/THC analogue, or CBD : Nabilone	Oral pills (or other oral medical use)	Mental	Anxiety	Anxiety	Anxiety	Whole sample			Cannabis vs comparator	use vs placebo	No association/change	No effect	~	Not significant	Multivariable
Cote, 2016	Cote	2016	Head and neck cancer	Medical, overseen by a physician	Synthetic THC/THC analogue, or CBD : Nabilone	Oral pills (or other oral medical use)	Mental	Mood	Mood	NR	Whole sample			Cannabis vs comparator	use vs placebo	No association/change	No effect	~	Not significant	Multivariable
Cote, 2016	Cote	2016	Head and neck cancer	Medical, overseen by a physician	Synthetic THC/THC analogue, or CBD : Nabilone	Oral pills (or other oral medical use)	Global QoL	Global Quality of life	Quality of life	15 point improvement in the global quality of life scale (items 29-30) of the EORTC-QLQ-C30 Quality of Life Questionnaire. Considering the possible side effects and cost of nabilone, we evaluated that a 15 point difference would be significant enough to change the clinical practice.	Whole sample			Cannabis vs comparator	use vs placebo	No association/change	No effect	~	Not significant	Multivariable
Jadoon, 2016	Jadoon	2016	Diabetes	Medical, overseen by a physician	Whole Sativa plant/natural and extracts : D9-Tetrahydrocannabivarin (THCV, a naturally occurring analog of THC), CBD, and combinations of THCV and CBD	Not reported/unclear	Physical	Blood test results	Blood test results	Glucose response to oral glucose tolerance test (OGTT) at the 1 hr and 3 hr mark after all subjects on diabetes treatments other than diet/metformin were excluded	Subgroup	Other subgroup type	Patients receiving dietary/metformin treatment	Cannabis vs comparator	THCV vs no use	Decreased	Good	+	Significant	RCT Univariable
Jadoon, 2016	Jadoon	2016	Diabetes	Medical, overseen by a physician	Whole Sativa plant/natural and extracts : D9-Tetrahydrocannabivarin (THCV, a naturally occurring analog of THC), CBD, and combinations of THCV and CBD	Not reported/unclear	Physical	Blood test results	Blood test results	HbA1c levels after only participants receiving dietary/metformin treatment were analyzed	Subgroup	Other subgroup type	Patients receiving dietary/metformin treatment	Cannabis vs comparator	THCV vs no use	Decreased	Good	+	Significant	RCT Univariable
Jadoon, 2016	Jadoon	2016	Diabetes	Medical, overseen by a physician	Whole Sativa plant/natural and extracts : D9-Tetrahydrocannabivarin (THCV, a naturally occurring analog of THC), CBD, and combinations of THCV and CBD	Not reported/unclear	Physical	Blood test results	Blood test results	Adiponectin concentration (pg/mL)	Whole sample			Cannabis vs comparator	THCV vs Placebo	Increased	Good	+	Significant	RCT Univariable
Jadoon, 2016	Jadoon	2016	Diabetes	Medical, overseen by a physician	Whole Sativa plant/natural and extracts : D9-Tetrahydrocannabivarin (THCV, a naturally occurring analog of THC), CBD, and combinations of THCV and CBD	Not reported/unclear	Physical	Blood test results	Blood test results	Blood-Glucose response at 3 hr mark	Whole sample			Cannabis vs comparator	THCV vs Placebo	Increased	Good	+	Significant	RCT Univariable
Jadoon, 2016	Jadoon	2016	Diabetes	Medical, overseen by a physician	Whole Sativa plant/natural and extracts : D9-Tetrahydrocannabivarin (THCV, a naturally occurring analog of THC), CBD, and combinations of THCV and CBD	Not reported/unclear	Physical	Blood test results	Blood test results	Change in concentration of adiponectin	Whole sample			Cannabis vs comparator	THCV vs placebo	Increased	Good	+	Significant	RCT Univariable
Jadoon, 2016	Jadoon	2016	Diabetes	Medical, overseen by a physician	Whole Sativa plant/natural and extracts : D9-Tetrahydrocannabivarin (THCV, a naturally occurring analog of THC), CBD, and combinations of THCV and CBD	Not reported/unclear	Physical	Blood test results	Blood test results	Change in concentration of Apolipiprotein A (Apo A) (ummol/L)	Whole sample			Cannabis vs comparator	THCV vs Placebo	Increased	Good	+	Significant	RCT Univariable
Jadoon, 2016	Jadoon	2016	Diabetes	Medical, overseen by a physician	Whole Sativa plant/natural and extracts : D9-Tetrahydrocannabivarin (THCV, a naturally occurring analog of THC), CBD, and combinations of THCV and CBD	Not reported/unclear	Physical	Blood test results	Blood test results	Change in ratio of Apolipoprotein A/ Apolipoprotein B	Whole sample			Cannabis vs comparator	THCV vs Placebo	Increased	Good	+	Significant	RCT Univariable
Jadoon, 2016	Jadoon	2016	Diabetes	Medical, overseen by a physician	Whole Sativa plant/natural and extracts : D9-Tetrahydrocannabivarin (THCV, a naturally occurring analog of THC), CBD, and combinations of THCV and CBD	Not reported/unclear	Physical	Blood test results	Blood test results	Concentration of glucose-dependent insulinotropic peptide (GIP)	Whole sample			Cannabis vs comparator	CBD vs no use	Increased	Good	+	Significant	RCT Univariable
Jadoon, 2016	Jadoon	2016	Diabetes	Medical, overseen by a physician	Whole Sativa plant/natural and extracts : D9-Tetrahydrocannabivarin (THCV, a naturally occurring analog of THC), CBD, and combinations of THCV and CBD	Not reported/unclear	Physical	Blood test results	Blood test results	Concentration of resistin	Whole sample			Cannabis vs comparator	CBD vs placebo	Decreased	Good	+	Significant	RCT Univariable
Jadoon, 2016	Jadoon	2016	Diabetes	Medical, overseen by a physician	Whole Sativa plant/natural and extracts : D9-Tetrahydrocannabivarin (THCV, a naturally occurring analog of THC), CBD, and combinations of THCV and CBD	Not reported/unclear	Physical	Blood test results	Blood test results	Fasting glucose levels (mmol/L)	Whole sample			Cannabis vs comparator	THCV vs Placebo	Decreased	Good	+	Significant	RCT Univariable
Jadoon, 2016	Jadoon	2016	Diabetes	Medical, overseen by a physician	Whole Sativa plant/natural and extracts : D9-Tetrahydrocannabivarin (THCV, a naturally occurring analog of THC), CBD, and combinations of THCV and CBD	Not reported/unclear	Physical	Blood test results	Blood test results	HOMA B-cell function	Whole sample			Cannabis vs comparator	THCV vs Placebo	Increased	Good	+	Significant	RCT Univariable
Jadoon, 2016	Jadoon	2016	Diabetes	Medical, overseen by a physician	Whole Sativa plant/natural and extracts : D9-Tetrahydrocannabivarin (THCV, a naturally occurring analog of THC), CBD, and combinations of THCV and CBD	Not reported/unclear	Physical	Efficacy	Efficacy	Clinician's Global Impression of Change (CGIC)	Whole sample			Cannabis vs comparator	1:1 CBD/THCV vs	Increased	Good	+	Significant	RCT Univariable
Jadoon, 2016	Jadoon	2016	Diabetes	Medical, overseen by a physician	Whole Sativa plant/natural and extracts : D9-Tetrahydrocannabivarin (THCV, a naturally occurring analog of THC), CBD, and combinations of THCV and CBD	Not reported/unclear	Mental	Depression	Depression	Beck Depression Inventory - II	Whole sample			Cannabis vs comparator	20:1 CBD/THCV vs Placebo	Increased	Bad	−	Significant	RCT Univariable
Ahmed, 2015	Ahmed	2015	Alzheimer's disease/dementia	Medical, overseen by a physician	Synthetic THC/THC analogue, or CBD : Namisol (THC)	Oral pills (or other oral medical use)	Physical	Adverse Events	Adverse Events	Total number of AEs	Whole sample			Cannabis vs comparator	Use vs placebo	Decreased	Good	+	Not significant	RCT Univariable
Ahmed, 2015	Ahmed	2015	Alzheimer's disease/dementia	Medical, overseen by a physician	Synthetic THC/THC analogue, or CBD : Namisol (THC)	Oral pills (or other oral medical use)	Physical	Balance/Falls	Balance	Body sway, eyes closed (30 sec) with SwayStar (device attached to trunk)	Whole sample			Cannabis vs comparator	THC 1.5 mg/day vs placebo	Increased	Unclear	?	Not significant	RCT Univariable
Ahmed, 2015	Ahmed	2015	Alzheimer's disease/dementia	Medical, overseen by a physician	Synthetic THC/THC analogue, or CBD : Namisol (THC)	Oral pills (or other oral medical use)	Physical	Balance/Falls	Balance	Body sway, eyes closed (30 sec) with SwayStar (device attached to trunk)	Whole sample			Cannabis vs comparator	THC 3.0 mg/day vs placebo	Increased	Unclear	?	Significant	RCT Univariable
Ahmed, 2015	Ahmed	2015	Alzheimer's disease/dementia	Medical, overseen by a physician	Synthetic THC/THC analogue, or CBD : Namisol (THC)	Oral pills (or other oral medical use)	Physical	Balance/Falls	Balance	Body sway, eyes open (30 sec) with SwayStar (device attached to trunk)	Whole sample			Cannabis vs comparator	THC 1.5 mg/day vs placebo	Increased	Unclear	?	Not significant	RCT Univariable
Ahmed, 2015	Ahmed	2015	Alzheimer's disease/dementia	Medical, overseen by a physician	Synthetic THC/THC analogue, or CBD : Namisol (THC)	Oral pills (or other oral medical use)	Physical	Balance/Falls	Balance	Body sway, eyes open (30 sec) with SwayStar (device attached to trunk)	Whole sample			Cannabis vs comparator	THC 3.0 mg/day vs placebo	Increased	Unclear	?	Not significant	RCT Univariable
Ahmed, 2015	Ahmed	2015	Alzheimer's disease/dementia	Medical, overseen by a physician	Synthetic THC/THC analogue, or CBD : Namisol (THC)	Oral pills (or other oral medical use)	Physical	Blood pressure/hypotension/hypertension	Blood pressure/hypotension/hypertension	Diastolic blood pressure (mmHg)	Whole sample			Cannabis vs comparator	THC 1.5 mg/day vs placebo	Increased	Unclear	?	Not significant	RCT Univariable
Ahmed, 2015	Ahmed	2015	Alzheimer's disease/dementia	Medical, overseen by a physician	Synthetic THC/THC analogue, or CBD : Namisol (THC)	Oral pills (or other oral medical use)	Physical	Blood pressure/hypotension/hypertension	Blood pressure/hypotension/hypertension	Diastolic blood pressure (mmHg)	Whole sample			Cannabis vs comparator	THC 3.0 mg/day vs placebo	Decreased	Unclear	?	Not significant	RCT Univariable
Ahmed, 2015	Ahmed	2015	Alzheimer's disease/dementia	Medical, overseen by a physician	Synthetic THC/THC analogue, or CBD : Namisol (THC)	Oral pills (or other oral medical use)	Physical	Blood pressure/hypotension/hypertension	Blood pressure/hypotension/hypertension	Systolic blood pressure (mmHg)	Whole sample			Cannabis vs comparator	THC 1.5 mg/day vs placebo	Decreased	Unclear	?	Significant	RCT Univariable
Ahmed, 2015	Ahmed	2015	Alzheimer's disease/dementia	Medical, overseen by a physician	Synthetic THC/THC analogue, or CBD : Namisol (THC)	Oral pills (or other oral medical use)	Physical	Blood pressure/hypotension/hypertension	Blood pressure/hypotension/hypertension	Systolic blood pressure (mmHg)	Whole sample			Cannabis vs comparator	THC 3.0 mg/day vs placebo	Increased	Unclear	?	Significant	RCT Univariable
Ahmed, 2015	Ahmed	2015	Alzheimer's disease/dementia	Medical, overseen by a physician	Synthetic THC/THC analogue, or CBD : Namisol (THC)	Oral pills (or other oral medical use)	Physical	Cardiac disease/illness/symptoms	Cardiac disease/illness/symptoms	Heart rate (beats/min)	Whole sample			Cannabis vs comparator	THC 1.5 mg/day vs placebo	Increased	Unclear	?	Significant	RCT Univariable
Ahmed, 2015	Ahmed	2015	Alzheimer's disease/dementia	Medical, overseen by a physician	Synthetic THC/THC analogue, or CBD : Namisol (THC)	Oral pills (or other oral medical use)	Physical	Cardiac disease/illness/symptoms	Cardiac disease/illness/symptoms	Heart rate (beats/min)	Whole sample			Cannabis vs comparator	THC 3.0 mg/day vs placebo	Decreased	Unclear	?	Not significant	RCT Univariable
Ahmed, 2015	Ahmed	2015	Alzheimer's disease/dementia	Medical, overseen by a physician	Synthetic THC/THC analogue, or CBD : Namisol (THC)	Oral pills (or other oral medical use)	Mental	Psychoactive Effects	Psychoactive Effects	External perception (units)- The bowdle VAS for psychedelic effects. Score of perceptions from 0-100 (extreme effect).	Whole sample			Cannabis vs comparator	THC 1.5 mg/day vs placebo	Increased	Unclear	?	Not significant	RCT Univariable
Ahmed, 2015	Ahmed	2015	Alzheimer's disease/dementia	Medical, overseen by a physician	Synthetic THC/THC analogue, or CBD : Namisol (THC)	Oral pills (or other oral medical use)	Mental	Psychoactive Effects	Psychoactive Effects	External perception (units)- The bowdle VAS for psychedelic effects. Score of perceptions from 0-100 (extreme effect).	Whole sample			Cannabis vs comparator	THC 3.0 mg/day vs placebo	Decreased	Unclear	?	Not significant	RCT Univariable
Ahmed, 2015	Ahmed	2015	Alzheimer's disease/dementia	Medical, overseen by a physician	Synthetic THC/THC analogue, or CBD : Namisol (THC)	Oral pills (or other oral medical use)	Mental	Psychoactive Effects	Psychoactive Effects	Feeling high (units)- The bowdle VAS for psychelic effects. Score of perceptions from 0-100 (extreme effect).	Whole sample			Cannabis vs comparator	THC 1.5 mg/day vs placebo	Decreased	Unclear	?	Not significant	RCT Univariable
Ahmed, 2015	Ahmed	2015	Alzheimer's disease/dementia	Medical, overseen by a physician	Synthetic THC/THC analogue, or CBD : Namisol (THC)	Oral pills (or other oral medical use)	Mental	Psychoactive Effects	Psychoactive Effects	Feeling high (units)- The bowdle VAS for psychelic effects. Score of perceptions from 0-100 (extreme effect).	Whole sample			Cannabis vs comparator	THC 3.0 mg/day vs placebo	Increased	Unclear	?	Not significant	RCT Univariable
Ahmed, 2015	Ahmed	2015	Alzheimer's disease/dementia	Medical, overseen by a physician	Synthetic THC/THC analogue, or CBD : Namisol (THC)	Oral pills (or other oral medical use)	Mental	Psychoactive Effects	Psychoactive Effects	Internal perception (units)- The bowdle VAS for psychelic effects. Score of perceptions from 0-100 (extreme effect).	Whole sample			Cannabis vs comparator	THC 1.5 mg/day vs placebo	Increased	Unclear	?	Significant	RCT Univariable
Ahmed, 2015	Ahmed	2015	Alzheimer's disease/dementia	Medical, overseen by a physician	Synthetic THC/THC analogue, or CBD : Namisol (THC)	Oral pills (or other oral medical use)	Mental	Psychoactive Effects	Psychoactive Effects	Internal perception (units)- The bowdle VAS for psychelic effects. Score of perceptions from 0-100 (extreme effect).	Whole sample			Cannabis vs comparator	THC 3.0 mg/day vs placebo	Decreased	Unclear	?	Not significant	RCT Univariable
van den Elsen, 2015a	van den Elsen	2015a	Alzheimer's disease/dementia	Medical, overseen by a physician	Synthetic THC/THC analogue, or CBD : Namisol	Oral pills (or other oral medical use)	Physical	Activities of Daily Life	Activities of Daily Life	Barthel Index	Whole sample			Cannabis vs comparator	Use vs Placebo	Increased	Unclear	?	Not significant	Multivariable
van den Elsen, 2015a	van den Elsen	2015a	Alzheimer's disease/dementia	Medical, overseen by a physician	Synthetic THC/THC analogue, or CBD : Namisol	Oral pills (or other oral medical use)	Physical	Adverse Events	Adverse Events	Total number of mild to moderate AEs	Whole sample			Cannabis vs comparator	Use vs Placebo	Increased	Bad	−	Not significant	RCT Univariable
van den Elsen, 2015a	van den Elsen	2015a	Alzheimer's disease/dementia	Medical, overseen by a physician	Synthetic THC/THC analogue, or CBD : Namisol	Oral pills (or other oral medical use)	Physical	Blood pressure/hypotension/hypertension	Blood pressure/hypotension/hypertension	Systolic BP measured in mmHg	Whole sample			Cannabis vs comparator	Use vs Placebo	Decreased	Unclear	?	Not significant	Multivariable
van den Elsen, 2015a	van den Elsen	2015a	Alzheimer's disease/dementia	Medical, overseen by a physician	Synthetic THC/THC analogue, or CBD : Namisol	Oral pills (or other oral medical use)	Physical	Blood pressure/hypotension/hypertension	Blood pressure/hypotension/hypertension	Systolic BP measured in mmHg	Whole sample			Cannabis vs comparator	Use vs Placebo	Increased	Bad	−	Not significant	Multivariable
van den Elsen, 2015a	van den Elsen	2015a	Alzheimer's disease/dementia	Medical, overseen by a physician	Synthetic THC/THC analogue, or CBD : Namisol	Oral pills (or other oral medical use)	Physical	Cardiac disease/illness/symptoms	Cardiac disease/illness/symptoms	Heart rate (bpm)	Whole sample			Cannabis vs comparator	Use vs Placebo	Decreased	Unclear	?	Not significant	Multivariable
van den Elsen, 2015a	van den Elsen	2015a	Alzheimer's disease/dementia	Medical, overseen by a physician	Synthetic THC/THC analogue, or CBD : Namisol	Oral pills (or other oral medical use)	Physical	Efficacy	Efficacy	Caregiver Clinical Global Impression of Change (CCGIC), a 7-point scale ranging from marked improvement to marked worsening from baseline	Whole sample			Cannabis vs comparator	Use vs Placebo	Increased	Unclear	?	Not significant	Multivariable
van den Elsen, 2015a	van den Elsen	2015a	Alzheimer's disease/dementia	Medical, overseen by a physician	Synthetic THC/THC analogue, or CBD : Namisol	Oral pills (or other oral medical use)	Physical	Motor symptoms	Motor symptoms	NPI aberrant motor behavior subscale	Whole sample			Cannabis vs comparator	Use vs Placebo	Increased	Bad	−	Not significant	Multivariable
van den Elsen, 2015a	van den Elsen	2015a	Alzheimer's disease/dementia	Medical, overseen by a physician	Synthetic THC/THC analogue, or CBD : Namisol	Oral pills (or other oral medical use)	Physical	Nutrition and weight	Change in weight or BMI	Weight (kg)	Whole sample			Cannabis vs comparator	Use vs Placebo	Decreased	Unclear	?	Not significant	Multivariable
van den Elsen, 2015a	van den Elsen	2015a	Alzheimer's disease/dementia	Medical, overseen by a physician	Synthetic THC/THC analogue, or CBD : Namisol	Oral pills (or other oral medical use)	Mental	Agitation	Agitation	Cohen-Mansfield Agitation Inventory (CMAI)	Whole sample			Cannabis vs comparator	Use vs Placebo	Increased	Unclear	?	Not significant	Multivariable
van den Elsen, 2015a	van den Elsen	2015a	Alzheimer's disease/dementia	Medical, overseen by a physician	Synthetic THC/THC analogue, or CBD : Namisol	Oral pills (or other oral medical use)	Mental	Agitation/aggression	Agitation/aggression	NPI agitation/aggression subscale:	Whole sample			Cannabis vs comparator	Use vs Placebo	Decreased	Good	+	Not significant	Multivariable
van den Elsen, 2015a	van den Elsen	2015a	Alzheimer's disease/dementia	Medical, overseen by a physician	Synthetic THC/THC analogue, or CBD : Namisol	Oral pills (or other oral medical use)	Mental	Memory	Memory	Episodic memory function using PAL-WMS (Paired Associate Learning Wechsler Memory Scale- revised)	Whole sample			Cannabis vs comparator	use vs placebo	Decreased	Unclear	?	Not significant	RCT Univariable
van den Elsen, 2015a	van den Elsen	2015a	Alzheimer's disease/dementia	Medical, overseen by a physician	Synthetic THC/THC analogue, or CBD : Namisol	Oral pills (or other oral medical use)	Mental	Neuropsychiatric symptoms	Neuropsychiatric symptoms	NPI Total	Whole sample			Cannabis vs comparator	Use vs Placebo	Increased	Bad	−	Not significant	Multivariable
van den Elsen, 2015a	van den Elsen	2015a	Alzheimer's disease/dementia	Medical, overseen by a physician	Synthetic THC/THC analogue, or CBD : Namisol	Oral pills (or other oral medical use)	Mental	Neuropsychiatric symptoms	Neuropsychiatric symptoms	NPI Total	Subgroup	Residential setting	Community dwelling	Cannabis vs comparator	Use vs Placebo	Increased	Bad	−	Not significant	Multivariable
van den Elsen, 2015a	van den Elsen	2015a	Alzheimer's disease/dementia	Medical, overseen by a physician	Synthetic THC/THC analogue, or CBD : Namisol	Oral pills (or other oral medical use)	Mental	Neuropsychiatric symptoms	Neuropsychiatric symptoms	NPI Total	Subgroup	Residential setting	Inpatient	Cannabis vs comparator	Use vs Placebo	Increased	Bad	−	Not significant	Multivariable
van den Elsen, 2015a	van den Elsen	2015a	Alzheimer's disease/dementia	Medical, overseen by a physician	Synthetic THC/THC analogue, or CBD : Namisol	Oral pills (or other oral medical use)	Global QoL	Global Quality of life	Quality of life	Quality of Life – Alzheimer’s Disease Scale [QoL-AD] (Thorgrimsen et al., 2003)	Whole sample			Cannabis vs comparator	Use vs Placebo	Decreased	Unclear	?	Not significant	Multivariable
van den Elsen, 2015b	van den Elsen	2015b	Alzheimer's disease/dementia	Medical, overseen by a physician	Synthetic THC/THC analogue, or CBD : Namisol	Oral pills (or other oral medical use)	Physical	Balance/Falls	Balance	SwayStar Assessment of Pitch Angle (deg) - standing on both legs with eyes closed	Whole sample			Cannabis vs comparator	High Dose vs Placebo	Increased	Bad	−	Significant	RCT Univariable
van den Elsen, 2015b	van den Elsen	2015b	Alzheimer's disease/dementia	Medical, overseen by a physician	Synthetic THC/THC analogue, or CBD : Namisol	Oral pills (or other oral medical use)	Physical	Balance/Falls	Balance	SwayStar Assessment of Pitch Angle (deg) - standing on both legs with eyes open	Whole sample			Cannabis vs comparator	High Dose vs Placebo	Decreased	Good	+	Not significant	RCT Univariable
van den Elsen, 2015b	van den Elsen	2015b	Alzheimer's disease/dementia	Medical, overseen by a physician	Synthetic THC/THC analogue, or CBD : Namisol	Oral pills (or other oral medical use)	Physical	Balance/Falls	Balance	SwayStar Assessment of Pitch velocity (deg/sec) - standing on both legs with eyes closed	Whole sample			Cannabis vs comparator	High Dose vs Placebo	Increased	Bad	−	Significant	RCT Univariable
van den Elsen, 2015b	van den Elsen	2015b	Alzheimer's disease/dementia	Medical, overseen by a physician	Synthetic THC/THC analogue, or CBD : Namisol	Oral pills (or other oral medical use)	Physical	Balance/Falls	Balance	SwayStar Assessment of Pitch velocity (deg/sec) - standing on both legs with eyes open	Whole sample			Cannabis vs comparator	High Dose vs Placebo	Increased	Bad	−	Not significant	RCT Univariable
van den Elsen, 2015b	van den Elsen	2015b	Alzheimer's disease/dementia	Medical, overseen by a physician	Synthetic THC/THC analogue, or CBD : Namisol	Oral pills (or other oral medical use)	Physical	Balance/Falls	Risk of fall	Timed Up and Go (TUG assessment)	Whole sample			Cannabis vs comparator	High Dose vs Placebo	Increased	Bad	−	Not significant	RCT Univariable	Similar effect for low dose; increased and non-sig for high dose vs placebo
van den Elsen, 2015b	van den Elsen	2015b	Alzheimer's disease/dementia	Medical, overseen by a physician	Synthetic THC/THC analogue, or CBD : Namisol	Oral pills (or other oral medical use)	Physical	Balance/Falls	Risk of fall	Tinetti POMA (Performance-Oriented Mobility Assessment)	Whole sample			Cannabis vs comparator	Use vs Placebo	Decreased	Good	+	Not significant	RCT Univariable	Similar effect for low dose; increased and non-sig for high dose vs placebo
van den Elsen, 2015b	van den Elsen	2015b	Alzheimer's disease/dementia	Medical, overseen by a physician	Synthetic THC/THC analogue, or CBD : Namisol	Oral pills (or other oral medical use)	Physical	Mobility	Mobility	GAITRite - Walking at preferred speed - measuring stride length variability (%CV)	Whole sample			Cannabis vs comparator	High Dose vs Placebo	Increased	Unclear	?	Not significant	RCT Univariable
van den Elsen, 2015b	van den Elsen	2015b	Alzheimer's disease/dementia	Medical, overseen by a physician	Synthetic THC/THC analogue, or CBD : Namisol	Oral pills (or other oral medical use)	Physical	Mobility	Mobility	GAITRite - Walking at preferred speed - measuring Velocity (cm/sec)	Whole sample			Cannabis vs comparator	High Dose vs Placebo	Increased	Unclear	?	Not significant	RCT Univariable
van den Elsen, 2015b	van den Elsen	2015b	Alzheimer's disease/dementia	Medical, overseen by a physician	Synthetic THC/THC analogue, or CBD : Namisol	Oral pills (or other oral medical use)	Mental	Agitation	Agitation	Cohen-Mansfield Agitation Inventory (CMAI)	Subgroup	Other subgroup type	Hospital Admission Group	Cannabis vs comparator	Use vs Placebo	Decreased	Good	+	Not significant	RCT Univariable
van den Elsen, 2015b	van den Elsen	2015b	Alzheimer's disease/dementia	Medical, overseen by a physician	Synthetic THC/THC analogue, or CBD : Namisol	Oral pills (or other oral medical use)	Mental	Agitation	Agitation	Cohen-Mansfield Agitation Inventory (CMAI)	Subgroup	Other subgroup type	Ambulatory Group	Cannabis vs comparator	Use vs Placebo	Decreased	Good	+	Not significant	RCT Univariable
van den Elsen, 2015b	van den Elsen	2015b	Alzheimer's disease/dementia	Medical, overseen by a physician	Synthetic THC/THC analogue, or CBD : Namisol	Oral pills (or other oral medical use)	Mental	Agitation	Agitation	Cohen-Mansfield Agitation Inventory (CMAI)	Whole sample			Cannabis vs comparator	Use vs Placebo	Decreased	Unclear	?	Not significant	RCT Univariable	Similar effect for low dose; increased and non-sig for high dose vs placebo
van den Elsen, 2015b	van den Elsen	2015b	Alzheimer's disease/dementia	Medical, overseen by a physician	Synthetic THC/THC analogue, or CBD : Namisol	Oral pills (or other oral medical use)	Mental	Agitation	Agitation	Cohen-Mansfield Agitation Inventory (CMAI)	Whole sample			Cannabis vs comparator	Use vs placebo	Decreased	Good	+	Not significant	RCT Univariable	Similar effect for low and high doses vs placebo
van den Elsen, 2015b	van den Elsen	2015b	Alzheimer's disease/dementia	Medical, overseen by a physician	Synthetic THC/THC analogue, or CBD : Namisol	Oral pills (or other oral medical use)	Mental	Agitation/aggression	Agitation/aggression	Agitation/aggression - Measured with NPI	Subgroup	Other subgroup type	Hospital Admission Group	Cannabis vs comparator	Use vs Placebo	Decreased	Good	+	Not significant	RCT Univariable
van den Elsen, 2015b	van den Elsen	2015b	Alzheimer's disease/dementia	Medical, overseen by a physician	Synthetic THC/THC analogue, or CBD : Namisol	Oral pills (or other oral medical use)	Mental	Agitation/aggression	Agitation/aggression	Agitation/aggression - Measured with NPI	Subgroup	Other subgroup type	Ambulatory Group	Cannabis vs comparator	Use vs Placebo	Decreased	Good	+	Not significant	RCT Univariable
van den Elsen, 2015b	van den Elsen	2015b	Alzheimer's disease/dementia	Medical, overseen by a physician	Synthetic THC/THC analogue, or CBD : Namisol	Oral pills (or other oral medical use)	Mental	Agitation/aggression	Agitation/aggression	Agitation/aggression - Measured with NPI	Whole sample			Cannabis vs comparator	Use vs Placebo	Decreased	Good	+	Not significant	RCT Univariable	Similar effect for high dose vs placebo; no effect for low dose vs placebo
van den Elsen, 2015b	van den Elsen	2015b	Alzheimer's disease/dementia	Medical, overseen by a physician	Synthetic THC/THC analogue, or CBD : Namisol	Oral pills (or other oral medical use)	Mental	Neuropsychiatric symptoms	Neuropsychiatric symptoms	NPI Total	Subgroup	Other subgroup type	Hospital Admission Group	Cannabis vs comparator	Use vs Placebo	Decreased	Good	+	Not significant	RCT Univariable
van den Elsen, 2015b	van den Elsen	2015b	Alzheimer's disease/dementia	Medical, overseen by a physician	Synthetic THC/THC analogue, or CBD : Namisol	Oral pills (or other oral medical use)	Mental	Neuropsychiatric symptoms	Neuropsychiatric symptoms	NPI Total	Subgroup	Other subgroup type	Ambulatory Group - In the revised protocol (ambulatory group),admissions were replaced by a 5-hour day clinic visit(day 1), follow-up phone call (day 2), and home visit(day 3), while safety could still be closely monitored.	Cannabis vs comparator	Use vs Placebo	Decreased	Good	+	Not reported	RCT Univariable
van den Elsen, 2015b	van den Elsen	2015b	Alzheimer's disease/dementia	Medical, overseen by a physician	Synthetic THC/THC analogue, or CBD : Namisol	Oral pills (or other oral medical use)	Mental	Neuropsychiatric symptoms	Neuropsychiatric symptoms	NPI Total	Whole sample			Cannabis vs comparator	Use vs placebo	Decreased	Good	+	Not significant	RCT Univariable	Similar effect for high dose vs placebo; increased (bad) but not significant for low dose vs placebo
Wallace, 2015	Wallace	2015	Diabetic neuropathy	Medical, overseen by a physician	Whole Sativa plant/natural and extracts : THC	Vaping	Physical	Pain	Pain	Evoked foam brush pain: average change in pain intensity measured by VAS	Whole sample			Cannabis vs comparator	High dose vs Placebo	Decreased	Good	+	Significant	RCT Univariable	Remained significant after controlling for prior dose. Similar result for medium dose vs placebo, and for high dose vs medium or vs low doses
Wallace, 2015	Wallace	2015	Diabetic neuropathy	Medical, overseen by a physician	Whole Sativa plant/natural and extracts : THC	Vaping	Physical	Pain	Pain	Evoked foam brush pain: Minimum foam brush evoked pain score achieved during each 4-hour session	Whole sample			Doses	Overall effect: 7% (28mg) high vs 4% (16mg) medium vs 1% (4mg) low vs 0 mg placebo	Decreased	Good	+	Not significant	RCT Univariable	Remained non signficant after adjusting for baseline pain score
Wallace, 2015	Wallace	2015	Diabetic neuropathy	Medical, overseen by a physician	Whole Sativa plant/natural and extracts : THC	Vaping	Physical	Pain	Pain	Evoked foam brush pain: Proportion achieving >= 30% pain reduction	Whole sample			Doses	Overall effect: 7% (28mg) high vs 4% (16mg) medium vs 1% (4mg) low vs 0 mg placebo	Increased	Good	+	Not significant	RCT Univariable
Wallace, 2015	Wallace	2015	Diabetic neuropathy	Medical, overseen by a physician	Whole Sativa plant/natural and extracts : THC	Vaping	Physical	Pain	Pain	Evoked foam brush pain: Time to reach the minimum pain score	Whole sample			Doses	Overall effect: 7% (28mg) high vs 4% (16mg) medium vs 1% (4mg) low vs 0 mg placebo	No association/change	No effect	~	Not significant	RCT Univariable	Remained non signficant after adjusting for baseline pain score
Wallace, 2015	Wallace	2015	Diabetic neuropathy	Medical, overseen by a physician	Whole Sativa plant/natural and extracts : THC	Vaping	Physical	Pain	Pain	Evoked von Frey pain: average change in pain intensity measured by VAS	Whole sample			Cannabis vs comparator	High dose vs Placebo	Decreased	Good	+	Significant	RCT Univariable	Remained significant after controlling for prior dose. Similar effects for high dose vs medium or vs low doses
Wallace, 2015	Wallace	2015	Diabetic neuropathy	Medical, overseen by a physician	Whole Sativa plant/natural and extracts : THC	Vaping	Physical	Pain	Pain	Evoked von Frey pain: Minimum von Frey evoked pain score achieved during each 4-hour session	Whole sample			Doses	Overall effect: 7% (28mg) high vs 4% (16mg) medium vs 1% (4mg) low vs 0 mg placebo	Decreased	Good	+	Not significant	RCT Univariable	Remained non signficant after adjusting for baseline pain score
Wallace, 2015	Wallace	2015	Diabetic neuropathy	Medical, overseen by a physician	Whole Sativa plant/natural and extracts : THC	Vaping	Physical	Pain	Pain	Evoked von Frey pain: Proportion achieving >= 30% pain reduction	Whole sample			Doses	Overall effect: 7% (28mg) high vs 4% (16mg) medium vs 1% (4mg) low vs 0 mg placebo	Increased	Good	+	Not significant	RCT Univariable
Wallace, 2015	Wallace	2015	Diabetic neuropathy	Medical, overseen by a physician	Whole Sativa plant/natural and extracts : THC	Vaping	Physical	Pain	Pain	Evoked von Frey pain: Time to reach minimum pain score	Whole sample			Doses	Overall effect: 7% (28mg) high vs 4% (16mg) medium vs 1% (4mg) low vs 0 mg placebo	No association/change	No effect	~	Not significant	RCT Univariable	Remained non signficant after adjusting for baseline pain score
Wallace, 2015	Wallace	2015	Diabetic neuropathy	Medical, overseen by a physician	Whole Sativa plant/natural and extracts : THC	Vaping	Physical	Pain	Pain	Spontaneous pain: average change in pain intensity measured by VAS	Whole sample			Doses	Overall effect: 7% (28mg) high vs 4% (16mg) medium vs 1% (4mg) low vs 0 mg placebo	Not reported	Unclear	?	Significant	RCT Univariable	Remained significant after controlling for prior dose. Significant decreases in pain for high dose vs low and medium doses and vs placebo, but non-significant reduction in pain for medium vs low dose
Wallace, 2015	Wallace	2015	Diabetic neuropathy	Medical, overseen by a physician	Whole Sativa plant/natural and extracts : THC	Vaping	Physical	Pain	Pain	Spontaneous pain: Minimum spontaneous pain score achieved during each 4-hour session.	Whole sample			Doses	Overall effect: 7% (28mg) high vs 4% (16mg) medium vs 1% (4mg) low vs 0 mg placebo	Decreased	Good	+	Not significant	RCT Univariable	Remained non signficant after adjusting for baseline pain score
Wallace, 2015	Wallace	2015	Diabetic neuropathy	Medical, overseen by a physician	Whole Sativa plant/natural and extracts : THC	Vaping	Physical	Pain	Pain	Spontaneous pain: Proportion achieving >= 30% pain reduction	Whole sample			Doses	Overall effect: 7% (28mg) high vs 4% (16mg) medium vs 1% (4mg) low vs 0 mg placebo	Increased	Good	+	Not significant	RCT Univariable
Wallace, 2015	Wallace	2015	Diabetic neuropathy	Medical, overseen by a physician	Whole Sativa plant/natural and extracts : THC	Vaping	Physical	Pain	Pain	Spontaneous pain: Time to reach the minimum pain score	Whole sample			Doses	Overall effect: 7% (28mg) high vs 4% (16mg) medium vs 1% (4mg) low vs 0 mg placebo	No association/change	No effect	~	Not significant	RCT Univariable	Remained non signficant after adjusting for baseline pain score
Wallace, 2015	Wallace	2015	Diabetic neuropathy	Medical, overseen by a physician	Whole Sativa plant/natural and extracts : THC	Vaping	Physical	Sedation/somnolence	Sedation/somnolence	Somnolence	Whole sample			Cannabis vs comparator	High dose vs Placebo	Increased	Bad	−	Significant	RCT Univariable
Wallace, 2015	Wallace	2015	Diabetic neuropathy	Medical, overseen by a physician	Whole Sativa plant/natural and extracts : THC	Vaping	Mental	Cognitive Functioning	Cognitive Functioning	PASAT-50 cognitive test score	Whole sample			Doses	Overall effect: 7% (28mg) high vs 4% (16mg) medium vs 1% (4mg) low vs 0 mg placebo	No association/change	Unclear	?	Not significant	RCT Univariable	When a less conservative pairwise analysis was used and visit order and baseline scaled score controlled, medium and high doses were significantly higher than placebo
Wallace, 2015	Wallace	2015	Diabetic neuropathy	Medical, overseen by a physician	Whole Sativa plant/natural and extracts : THC	Vaping	Mental	Cognitive Functioning	Cognitive Functioning	Trail Making Part A cognitive test score	Whole sample			Doses	Overall effect: 7% (28mg) high vs 4% (16mg) medium vs 1% (4mg) low vs 0 mg placebo	No association/change	Unclear	?	Not significant	RCT Univariable	No significant differences at any dose or any time point
Wallace, 2015	Wallace	2015	Diabetic neuropathy	Medical, overseen by a physician	Whole Sativa plant/natural and extracts : THC	Vaping	Mental	Cognitive Functioning	Cognitive Functioning	Trail Making Part B cognitive test score	Whole sample			Doses	Overall effect: 7% (28mg) high vs 4% (16mg) medium vs 1% (4mg) low vs 0 mg placebo	No association/change	Unclear	?	Not significant	RCT Univariable	When a less conservative pairwise analysis was used and visit order and baseline scaled score controlled, high dose was significantly higher than placebo at 120 minutes only
Wallace, 2015	Wallace	2015	Diabetic neuropathy	Medical, overseen by a physician	Whole Sativa plant/natural and extracts : THC	Vaping	Mental	Psychoactive Effects	Psychoactive Effects	Changes in Subjective Highness Score from baseline to 30 minutes	Whole sample			Cannabis vs comparator	Medium dose vs Placebo	Increased	Unclear	?	Significant	RCT Univariable	Similar effect for high dose vs placebo and for all time points
Wallace, 2015	Wallace	2015	Diabetic neuropathy	Medical, overseen by a physician	Whole Sativa plant/natural and extracts : THC	Vaping	Mental	Psychoactive Effects	Psychoactive Effects	Euphoria	Whole sample			Cannabis vs comparator	High dose vs Placebo	Increased	Bad	−	Significant	RCT Univariable	Similar effect for medium dose vs placebo
Ahmed, 2014	Ahmed	2014	Healthy	Medical, overseen by a physician	Synthetic THC/THC analogue, or CBD : Namisol	Oral pills (or other oral medical use)	Physical	Adverse Events	Adverse Events	One or more adverse events	Whole sample			Cannabis vs comparator	Use vs Placebo	Increased	Bad	−	Significant	RCT Univariable	All doses demonstrated significantly increased AEs compared to placebo
Ahmed, 2014	Ahmed	2014	Healthy	Medical, overseen by a physician	Synthetic THC/THC analogue, or CBD : Namisol	Oral pills (or other oral medical use)	Physical	Adverse Events	Adverse Events	Total adverse events	Whole sample			Cannabis vs comparator	THC (Namisol) 6.5 mg vs Placebo	Increased	Bad	−	Significant	RCT Univariable	Total AEs also significantly higher in 6.5 mg THC compared to 3 mg and 5 mg THC
Ahmed, 2014	Ahmed	2014	Healthy	Medical, overseen by a physician	Synthetic THC/THC analogue, or CBD : Namisol	Oral pills (or other oral medical use)	Physical	Mobility	Mobility	Change in Body Sway (deg/sec) (eyes closed)	Whole sample			Single arm	Continuous measure: increase in 1 ng/ml of THC, 11-OH-THC, or THC-COOH plasma concentrations	Increased	Unclear	?	Significant	RCT Univariable	Although statistically significant, it was determined to be not clinically significant to increase the risk of falls
Ahmed, 2014	Ahmed	2014	Healthy	Medical, overseen by a physician	Synthetic THC/THC analogue, or CBD : Namisol	Oral pills (or other oral medical use)	Physical	Mobility	Mobility	Change in Body Sway (deg/sec) (eyes open and closed)	Whole sample			Cannabis vs comparator	Use vs placebo	Not reported	Unclear	?	Not significant	RCT Univariable
Ahmed, 2014	Ahmed	2014	Healthy	Medical, overseen by a physician	Synthetic THC/THC analogue, or CBD : Namisol	Oral pills (or other oral medical use)	Physical	Mobility	Mobility	Change in Body Sway (deg/sec) (eyes open)	Whole sample			Single arm	Continuous measure: increase in 1 ng/ml of 11-OH-THC or THC-COOH plasma concentrations	Increased	Unclear	?	Significant	RCT Univariable	Although statistically significant, it was determined to be not clinically significant to increase the risk of falls
Ahmed, 2014	Ahmed	2014	Healthy	Medical, overseen by a physician	Synthetic THC/THC analogue, or CBD : Namisol	Oral pills (or other oral medical use)	Physical	Mobility	Mobility	Change in TAP score- Subject's attentional performance	Whole sample			Single arm	Continuous measure: increase in 1 ng/ml of THC, 11-OH-THC, or THC-COOH plasma concentrations	Not reported	Unclear	?	Not significant	RCT Univariable
Ahmed, 2014	Ahmed	2014	Healthy	Medical, overseen by a physician	Synthetic THC/THC analogue, or CBD : Namisol	Oral pills (or other oral medical use)	Pharmacology	Pharmacokinetic parameters	Pharmacokinetic parameters	Plasma concentrations of THC, 11‐OH‐THC, and THC-COOH	Whole sample			Single arm	None	NA	Unclear	?	NA	NA	Substantial inter-individual variation in plasma concentrations of THC and metabolites, which is in line with previous studies that included individuals of different ages, but didn't report data for older patients separately
Ahmed, 2014	Ahmed	2014	Healthy	Medical, overseen by a physician	Synthetic THC/THC analogue, or CBD : Namisol	Oral pills (or other oral medical use)	Pharmacology	Pharmacokinetic parameters	Pharmacokinetic parameters	Time to first pharmacodynamic effects	Whole sample			Single arm	None	NA	Unclear	?	NA	NA	Time to first pharmcodynamic effects was 20 min after dosing, with maximal effects occurring between 55 and 120 min
Ahmed, 2014	Ahmed	2014	Healthy	Medical, overseen by a physician	Synthetic THC/THC analogue, or CBD : Namisol	Oral pills (or other oral medical use)	Pharmacology	Pharmacokinetic parameters	Pharmacokinetic parameters	Time to THC Cmax	Whole sample			Single arm	None	NA	Unclear	?	NA	NA	Cmax was not reached for some subjects within the 120 min sampling period, which is in contrast to what has been found in younger adults, where Cmax isreached 39-56 min post-dosing of oral Namisol
Ahmed, 2014	Ahmed	2014	Healthy	Medical, overseen by a physician	Synthetic THC/THC analogue, or CBD : Namisol	Oral pills (or other oral medical use)	Pharmacology	Pharmacokinetic parameters	Pharmacokinetic parameters	THC Cmax value	Subgroup	Other subgroup type	Those whose Cmax fell within the sampling period	Single arm	None	NA	Unclear	?	NA	NA	Cmax for each dose was similar to what has been reported in younger adults (this study Cmax: 3.15 ng/ml @ 5mg and 4.57 ng/ml @ 6.5 mg)
Ahmed, 2014	Ahmed	2014	Healthy	Medical, overseen by a physician	Synthetic THC/THC analogue, or CBD : Namisol	Oral pills (or other oral medical use)	Mental	Attention	Attention	Change in TAP score- Subject's attentional performance	Whole sample			Cannabis vs comparator	Use vs placebo	Not reported	Unclear	?	Not significant	RCT Univariable
Chagas, 2014	Chagas	2014	Parkinson's disease	Medical, overseen by a physician	Unclear: CBD was provided in powdered form with 99.9% purity by THC-Pharma (Frankfurt, Germany)	Oral pills (or other oral medical use)	Physical	Activities of Daily Life	Activities of Daily Life	PDQ-39 ADL subscore--Baseline minus final assessment score	Whole sample			Cannabis vs comparator	Overall effect: Placebo vs CBD 75 mg/day vs CBD 300 mg/day	Increased	Good	+	Significant	RCT Univariable	Significant effect also for 300 mg CBD/day vs placebo
Chagas, 2014	Chagas	2014	Parkinson's disease	Medical, overseen by a physician	Unclear: CBD was provided in powdered form with 99.9% purity by THC-Pharma (Frankfurt, Germany)	Oral pills (or other oral medical use)	Physical	Activities of Daily Life	Activities of Daily Life	UPDRS Part II "on" - activities of daily living--Baseline minus final assessment scores	Whole sample			Cannabis vs comparator	Overall effect: Placebo vs CBD 75 mg/day vs CBD 300 mg/day	Equivocal	Unclear	?	Not significant	RCT Univariable	Worse for 75 mg/d and better for 300 mg/d vs placebo, both non-sig
Chagas, 2014	Chagas	2014	Parkinson's disease	Medical, overseen by a physician	Unclear: CBD was provided in powdered form with 99.9% purity by THC-Pharma (Frankfurt, Germany)	Oral pills (or other oral medical use)	Physical	Adverse Events	Adverse Events	UPDRS Part IV - Complication of therapy -- baseline minus final assessment scores	Whole sample			Cannabis vs comparator	Overall effect: Placebo vs CBD 75 mg/day vs CBD 300 mg/day	Increased	Good	+	Not significant	RCT Univariable
Chagas, 2014	Chagas	2014	Parkinson's disease	Medical, overseen by a physician	Unclear: CBD was provided in powdered form with 99.9% purity by THC-Pharma (Frankfurt, Germany)	Oral pills (or other oral medical use)	Physical	Blood test results	Blood test results	Brain-Derived Neurotropic Factor (BDNF) levels	Whole sample			Cannabis vs comparator	Overall effect: Placebo vs CBD 75 mg/day vs CBD 300 mg/day	Equivocal	Unclear	?	Not significant	RCT Univariable	Better for 75 mg/d and worse for 300 mg/d vs placebo, both non-sid
Chagas, 2014	Chagas	2014	Parkinson's disease	Medical, overseen by a physician	Unclear: CBD was provided in powdered form with 99.9% purity by THC-Pharma (Frankfurt, Germany)	Oral pills (or other oral medical use)	Physical	Efficacy	Efficacy	UPDRS total on -- baseline minus final assessment scores. UPDRS consists of 42 items that assess symptoms, signs and daily life activities of patients by means of clinical observation and patient reports. The scale has 4 parts: mentation, behavior and mood (part I), activities of daily living (part II), and the complications of therapy (part IV)	Whole sample			Cannabis vs comparator	Overall effect: Placebo vs CBD 75 mg/day vs CBD 300 mg/day	Equivocal	Unclear	?	Not significant	RCT Univariable	Worse for 75 mg/d and better for 300 mg/d vs placebo, both non-sig
Chagas, 2014	Chagas	2014	Parkinson's disease	Medical, overseen by a physician	Unclear: CBD was provided in powdered form with 99.9% purity by THC-Pharma (Frankfurt, Germany)	Oral pills (or other oral medical use)	Physical	Mobility	Mobility	PDQ-39 Mobility subscore--Baseline minus final assessment scores	Whole sample			Cannabis vs comparator	Overall effect: Placebo vs CBD 75 mg/day vs CBD 300 mg/day	Increased	Good	+	Not significant	RCT Univariable
Chagas, 2014	Chagas	2014	Parkinson's disease	Medical, overseen by a physician	Unclear: CBD was provided in powdered form with 99.9% purity by THC-Pharma (Frankfurt, Germany)	Oral pills (or other oral medical use)	Physical	Motor symptoms	Motor symptoms	UPDRS Part III - Motor Examination -- baseline minus final assessment scores	Whole sample			Cannabis vs comparator	Overall effect: Placebo vs CBD 75 mg/day vs CBD 300 mg/day	Increased	Good	+	Not significant	RCT Univariable
Chagas, 2014	Chagas	2014	Parkinson's disease	Medical, overseen by a physician	Unclear: CBD was provided in powdered form with 99.9% purity by THC-Pharma (Frankfurt, Germany)	Oral pills (or other oral medical use)	Physical	Pain	Pain	PDQ-39 physical discomfort subscore--baseline minus final assessment scores	Whole sample			Cannabis vs comparator	Overall effect: Placebo vs CBD 75 mg/day vs CBD 300 mg/day	Equivocal	Unclear	?	Not significant	RCT Univariable	Worse for 75 mg/d and better for 300 mg/d vs placebo, both non-sig
Chagas, 2014	Chagas	2014	Parkinson's disease	Medical, overseen by a physician	Unclear: CBD was provided in powdered form with 99.9% purity by THC-Pharma (Frankfurt, Germany)	Oral pills (or other oral medical use)	Mental	Cognitive Functioning	Cognitive Functioning	PDQ-39 cognition subscore -- baseline minus final assessment scores	Whole sample			Cannabis vs comparator	Overall effect: Placebo vs CBD 75 mg/day vs CBD 300 mg/day	Equivocal	Unclear	?	Not significant	RCT Univariable	Better for 75 mg/d and worse for 300 mg/d vs placebo, both non-sid
Chagas, 2014	Chagas	2014	Parkinson's disease	Medical, overseen by a physician	Unclear: CBD was provided in powdered form with 99.9% purity by THC-Pharma (Frankfurt, Germany)	Oral pills (or other oral medical use)	Mental	Emotional Functioning	Emotional Functioning	PDQ-39 emotional well-being subscore -- baseline minus final assessment scores	Whole sample			Cannabis vs comparator	Overall effect: Placebo vs CBD 75 mg/day vs CBD 300 mg/day	Increased	Good	+	Not significant	RCT Univariable
Chagas, 2014	Chagas	2014	Parkinson's disease	Medical, overseen by a physician	Unclear: CBD was provided in powdered form with 99.9% purity by THC-Pharma (Frankfurt, Germany)	Oral pills (or other oral medical use)	Mental	Mentation, behaviour and mood	Mentation, behaviour and mood	UPDRS Part I - Mentation, Behaviour and Mood -- baseline minus final assessment scores	Whole sample			Cannabis vs comparator	Overall effect: Placebo vs CBD 75 mg/day vs CBD 300 mg/day	Increased	Good	+	Not significant	RCT Univariable
Chagas, 2014	Chagas	2014	Parkinson's disease	Medical, overseen by a physician	Unclear: CBD was provided in powdered form with 99.9% purity by THC-Pharma (Frankfurt, Germany)	Oral pills (or other oral medical use)	Mental	Quality of life	Quality of life	PDQ-39 Total--Baseline minus final assessement scores. Assesses functioning and well being. Divided into 8 factors: mobility, activities of daily living, emotional wellbeing, stigma, social support, cognition, communcation and bodily discomfort.	Whole sample			Cannabis vs comparator	Overall effect: Placebo vs CBD 75 mg/day vs CBD 300 mg/day	Increased	Bad	−	Significant	RCT Univariable	Significant effect also for 300 mg CBD/day vs placebo
Chagas, 2014	Chagas	2014	Parkinson's disease	Medical, overseen by a physician	Unclear: CBD was provided in powdered form with 99.9% purity by THC-Pharma (Frankfurt, Germany)	Oral pills (or other oral medical use)	Mental	Social Functioning	Social Functioning	PDQ-39 communication subscore -- baseline minus final assessment scores	Whole sample			Cannabis vs comparator	Overall effect: Placebo vs CBD 75 mg/day vs CBD 300 mg/day	Increased	Good	+	Not significant	RCT Univariable
Chagas, 2014	Chagas	2014	Parkinson's disease	Medical, overseen by a physician	Unclear: CBD was provided in powdered form with 99.9% purity by THC-Pharma (Frankfurt, Germany)	Oral pills (or other oral medical use)	Mental	Social Functioning	Social Functioning	PDQ-39 social support subscore -- baseline minus final assessment scores	Whole sample			Cannabis vs comparator	Overall effect: Placebo vs CBD 75 mg/day vs CBD 300 mg/day	Increased	Good	+	Not significant	RCT Univariable
Chagas, 2014	Chagas	2014	Parkinson's disease	Medical, overseen by a physician	Unclear: CBD was provided in powdered form with 99.9% purity by THC-Pharma (Frankfurt, Germany)	Oral pills (or other oral medical use)	Mental	Stigma	Stigma	PDQ-39 stigma subscore -- baseline minus final assessment scores	Whole sample			Cannabis vs comparator	Overall effect: Placebo vs CBD 75 mg/day vs CBD 300 mg/day	Equivocal	Unclear	?	Significant	RCT Univariable	CBD 75 mg/d was significantly worse than placebo, while CBD 300 mg/d was significantly better than placebo
Chagas, 2014	Chagas	2014	Parkinson's disease	Medical, overseen by a physician	Unclear: CBD was provided in powdered form with 99.9% purity by THC-Pharma (Frankfurt, Germany)	Oral pills (or other oral medical use)	Brain	Neuronal viability	Neuronal viability	H1-MRS (Proton Magnetic Resonance Spectroscopy) measuring N-acetylaspartate to creatine ratios (NAA/Cre) left	Whole sample			Cannabis vs comparator	Overall effect: Placebo vs CBD 75 mg/day vs CBD 300 mg/day	Decreased	Bad	−	Not significant	RCT Univariable
Chagas, 2014	Chagas	2014	Parkinson's disease	Medical, overseen by a physician	Unclear: CBD was provided in powdered form with 99.9% purity by THC-Pharma (Frankfurt, Germany)	Oral pills (or other oral medical use)	Brain	Neuronal viability	Neuronal viability	H1-MRS (Proton Magnetic Resonance Spectroscopy) measuring N-acetylaspartate to creatine ratios (NAA/Cre) right	Whole sample			Cannabis vs comparator	Overall effect: Placebo vs CBD 75 mg/day vs CBD 300 mg/day	No association/change	Unclear	?	Not significant	RCT Univariable
Notcutt, 2012	Notcutt	2012	Multiple sclerosis	Medical, overseen by a physician	Whole Sativa plant/natural and extracts : Sativex	Oromucosal spray	Physical	Efficacy	Efficacy	Carer Global Impression of Change (CGIC) Ease of transfer	Whole sample			Cannabis vs comparator	Use vs Placebo	Increased	Good	+	Significant	RCT Univariable
Notcutt, 2012	Notcutt	2012	Multiple sclerosis	Medical, overseen by a physician	Whole Sativa plant/natural and extracts : Sativex	Oromucosal spray	Physical	Efficacy	Efficacy	Carer Global Impression of Change (CGIC) General functional abilities	Whole sample			Cannabis vs comparator	Use vs Placebo	Increased	Good	+	Significant	RCT Univariable
Notcutt, 2012	Notcutt	2012	Multiple sclerosis	Medical, overseen by a physician	Whole Sativa plant/natural and extracts : Sativex	Oromucosal spray	Physical	Efficacy	Efficacy	Hazard of treatment failure, measured as 1. cessation of randomized treatment before Visit 3 (i.e. subjects who withdrew from the study without completing the Day 28 visit) OR 2. a worsening of spasticity (defined as an increase in the mean spasticity NRS over the last seven days of the treatment period of at least 20% and at least one unit from the treatment baseline) OR 3. a clinically relevant…	Whole sample			Cannabis vs comparator	Use vs Placebo	Decreased	Good	+	Significant	RCT Univariable
Notcutt, 2012	Notcutt	2012	Multiple sclerosis	Medical, overseen by a physician	Whole Sativa plant/natural and extracts : Sativex	Oromucosal spray	Physical	Efficacy	Efficacy	SGIC (Subject Global Impression of Change)	Whole sample			Cannabis vs comparator	Use vs Placebo	Increased	Good	+	Significant	RCT Univariable
Notcutt, 2012	Notcutt	2012	Multiple sclerosis	Medical, overseen by a physician	Whole Sativa plant/natural and extracts : Sativex	Oromucosal spray	Physical	Mobility	Mobility	Timed 10-metre walk--change from baseline	Whole sample			Cannabis vs comparator	Use vs Placebo	Decreased	Good	+	Not significant	RCT Univariable
Notcutt, 2012	Notcutt	2012	Multiple sclerosis	Medical, overseen by a physician	Whole Sativa plant/natural and extracts : Sativex	Oromucosal spray	Physical	Muscle spasticity	Muscle spasticity	Modified Ashworth Scale--mean adjusted change from baseline: The Modified Ashworth Scale is a 6-point scale. Scores range from 0 to 4, where lower scores represent normal muscle tone and higher scores represent spasticity or increased resistance to passive movement.	Whole sample			Cannabis vs comparator	Use vs Placebo	Decreased	Good	+	Not significant	RCT Univariable
Notcutt, 2012	Notcutt	2012	Multiple sclerosis	Medical, overseen by a physician	Whole Sativa plant/natural and extracts : Sativex	Oromucosal spray	Physical	Muscle spasticity	Muscle spasticity	Spasticity NRS score--change from baseline	Whole sample			Cannabis vs comparator	Use vs Placebo	Decreased	Good	+	Not significant	RCT Univariable
Notcutt, 2012	Notcutt	2012	Multiple sclerosis	Medical, overseen by a physician	Whole Sativa plant/natural and extracts : Sativex	Oromucosal spray	Physical	Sleep	Sleep	Sleep disruption NRS score--change from baseline	Whole sample			Cannabis vs comparator	Use vs Placebo	Decreased	Good	+	Not significant	RCT Univariable
Notcutt, 2012	Notcutt	2012	Multiple sclerosis	Medical, overseen by a physician	Whole Sativa plant/natural and extracts : Sativex	Oromucosal spray	Physical	Strength	Strength	Motricity Index--change from baseline (Leg assessment)- used to measure limb strength	Whole sample			Cannabis vs comparator	Use vs Placebo	Not reported	Unclear	?	Not significant	RCT Univariable
Pickering, 2011	Pickering	2011	COPD	Medical, overseen by a physician	Whole Sativa plant/natural and extracts : Sativex	Oromucosal spray	Physical	Respiratory disease/illness/symptoms	Respiratory disease/illness/symptoms	Breathlessness in response to inhaled CO2 measured by verbal rating scale (VRS)	Whole sample			Cannabis vs comparator	Use vs Placebo	No association/change	No effect	~	Not significant	RCT Univariable
Pickering, 2011	Pickering	2011	COPD	Medical, overseen by a physician	Whole Sativa plant/natural and extracts : Sativex	Oromucosal spray	Physical	Respiratory disease/illness/symptoms	Respiratory disease/illness/symptoms	Breathlessness in response to inhaled CO2 measured by visual analogue scale (VAS)	Whole sample			Cannabis vs comparator	Use vs Placebo	No association/change	No effect	~	Not significant	RCT Univariable
Pickering, 2011	Pickering	2011	COPD	Medical, overseen by a physician	Whole Sativa plant/natural and extracts : Sativex	Oromucosal spray	Physical	Respiratory disease/illness/symptoms	Respiratory disease/illness/symptoms	CO2 sensitivity: the relationship between minute ventilation, breathlessness (both verbal rating scale and visual analogue scale) and end-tidal CO2 tension was determined by linear regression at four data points: air breathing and low, medium, and high CO2 inhalation. Changes in the slopes of the CO2 sensitivity curves were evaluated for each patient for placebo and drug	Whole sample			Cannabis vs comparator	Use vs Placebo	No association/change	No effect	~	Not significant	RCT Univariable
Pickering, 2011	Pickering	2011	COPD	Medical, overseen by a physician	Whole Sativa plant/natural and extracts : Sativex	Oromucosal spray	Physical	Respiratory disease/illness/symptoms	Respiratory disease/illness/symptoms	End-tidal CO2 tension (PetCO2)	Whole sample			Cannabis vs comparator	Use vs Placebo	No association/change	No effect	~	Not significant	RCT Univariable
Pickering, 2011	Pickering	2011	COPD	Medical, overseen by a physician	Whole Sativa plant/natural and extracts : Sativex	Oromucosal spray	Physical	Respiratory disease/illness/symptoms	Respiratory disease/illness/symptoms	Minute ventilation	Whole sample			Cannabis vs comparator	Use vs Placebo	No association/change	No effect	~	Not significant	RCT Univariable
Pickering, 2011	Pickering	2011	COPD	Medical, overseen by a physician	Whole Sativa plant/natural and extracts : Sativex	Oromucosal spray	Physical	Respiratory disease/illness/symptoms	Respiratory disease/illness/symptoms	Respiratory rate	Whole sample			Cannabis vs comparator	Use vs Placebo	No association/change	No effect	~	Not significant	RCT Univariable
Pickering, 2011	Pickering	2011	COPD	Medical, overseen by a physician	Whole Sativa plant/natural and extracts : Sativex	Oromucosal spray	Physical	Respiratory disease/illness/symptoms	Respiratory disease/illness/symptoms	Tidal volume	Whole sample			Cannabis vs comparator	Use vs Placebo	No association/change	No effect	~	Not significant	RCT Univariable
Zadikoff, 2011	Zadikoff	2011	Cervical dystonia	Medical, overseen by a physician	Synthetic THC/THC analogue, or CBD : Dronabinol	Oral pills (or other oral medical use)	Physical	Activities of Daily Life	Activities of Daily Life	Toronto Western Hospital Spasmodic Torticollis Rating Scale (TWSTRS) part B subscore: TWSTRS part B is asubjective rating of CD disability related to activities of daily living(score 0–33)	Whole sample			Cannabis vs comparator	Use vs Placebo	Not reported	Unclear	?	Not significant	RCT Univariable
Zadikoff, 2011	Zadikoff	2011	Cervical dystonia	Medical, overseen by a physician	Synthetic THC/THC analogue, or CBD : Dronabinol	Oral pills (or other oral medical use)	Physical	Efficacy	Efficacy	Toronto Western Hospital Spasmodic Torticollis Rating Scale (TWSTRS) Total	Whole sample			Cannabis vs comparator	Use vs Placebo	Not reported	Unclear	?	Not significant	RCT Univariable
Zadikoff, 2011	Zadikoff	2011	Cervical dystonia	Medical, overseen by a physician	Synthetic THC/THC analogue, or CBD : Dronabinol	Oral pills (or other oral medical use)	Physical	Pain	Pain	Toronto Western Hospital Spasmodic Torticollis Rating Scale (TWSTRS) part C subscore: part C measures pain related to CD (score 0–20)	Whole sample			Cannabis vs comparator	Use vs Placebo	Not reported	Unclear	?	Not significant	RCT Univariable
Zadikoff, 2011	Zadikoff	2011	Cervical dystonia	Medical, overseen by a physician	Synthetic THC/THC analogue, or CBD : Dronabinol	Oral pills (or other oral medical use)	Physical	Pain	Pain	Visual Analog Pain scale (VAP)	Whole sample			Cannabis vs comparator	Use vs Placebo	Not reported	Unclear	?	Not significant	RCT Univariable
Zadikoff, 2011	Zadikoff	2011	Cervical dystonia	Medical, overseen by a physician	Synthetic THC/THC analogue, or CBD : Dronabinol	Oral pills (or other oral medical use)	Physical	Torticollis severity	Torticollis severity	Toronto Western Hospital Spasmodic Torticollis Rating Scale (TWSTRS) part A subscore: Part A measures CD motor severity (score 0–35, a higher score indicates greater severity)	Whole sample			Cannabis vs comparator	Use vs Placebo	Not reported	Unclear	?	Not significant	RCT Univariable
Brisbois, 2010	Brisbois	2010	Cancer	Medical, overseen by a physician	Synthetic THC/THC analogue, or CBD : Marinol	Oral pills (or other oral medical use)	Physical	Adverse Events	Adverse Events	Total number of AEs during trial and 30-day follow-up	Whole sample			Cannabis vs comparator	use vs placebo	Not reported	Unclear	?	Not significant	RCT Univariable
Brisbois, 2010	Brisbois	2010	Cancer	Medical, overseen by a physician	Synthetic THC/THC analogue, or CBD : Marinol	Oral pills (or other oral medical use)	Physical	Adverse Events	Adverse Events	Total number of SAEs during trial and 30-day follow-up	Whole sample			Cannabis vs comparator	use vs placebo	Not reported	Unclear	?	Not significant	RCT Univariable
Brisbois, 2010	Brisbois	2010	Cancer	Medical, overseen by a physician	Synthetic THC/THC analogue, or CBD : Marinol	Oral pills (or other oral medical use)	Physical	Chemosensory	Taste and Smell Survey	Chemosensory enhancement out of 5	Whole sample			Cannabis vs comparator	Use vs Placebo	Increased	Good	+	Significant	RCT Univariable
Brisbois, 2010	Brisbois	2010	Cancer	Medical, overseen by a physician	Synthetic THC/THC analogue, or CBD : Marinol	Oral pills (or other oral medical use)	Physical	Chemosensory	Taste and Smell Survey	Total chemosensory complaints out of 16	Whole sample			Cannabis vs comparator	Use vs Placebo	Decreased	Good	+	Not significant	RCT Univariable
Brisbois, 2010	Brisbois	2010	Cancer	Medical, overseen by a physician	Synthetic THC/THC analogue, or CBD : Marinol	Oral pills (or other oral medical use)	Physical	Gastrointestinal	Nausea/vomiting	Nausea scores measured by the Edmonton Smptom Assessment System	Whole sample			Cannabis vs comparator	Use vs Placebo	Not reported	Unclear	?	Not significant	RCT Univariable
Brisbois, 2010	Brisbois	2010	Cancer	Medical, overseen by a physician	Synthetic THC/THC analogue, or CBD : Marinol	Oral pills (or other oral medical use)	Physical	Nutrition and weight	Appetite	Average premeal SLIM (Satiety Labeled Intensity Magnitude Scale) appetite score	Whole sample			Cannabis vs comparator	Use vs Placebo	Increased	Good	+	Significant	RCT Univariable
Brisbois, 2010	Brisbois	2010	Cancer	Medical, overseen by a physician	Synthetic THC/THC analogue, or CBD : Marinol	Oral pills (or other oral medical use)	Physical	Nutrition and weight	Appetite	Food preferences (MPC): Average premeal high protein preference	Whole sample			Cannabis vs comparator	Use vs Placebo	Increased	Good	+	Not significant	RCT Univariable
Brisbois, 2010	Brisbois	2010	Cancer	Medical, overseen by a physician	Synthetic THC/THC analogue, or CBD : Marinol	Oral pills (or other oral medical use)	Physical	Nutrition and weight	Dietary intake	Average carbohydrate (kcal)/average Kcal	Whole sample			Cannabis vs comparator	Use vs Placebo	Decreased	Bad	−	Not significant	RCT Univariable
Brisbois, 2010	Brisbois	2010	Cancer	Medical, overseen by a physician	Synthetic THC/THC analogue, or CBD : Marinol	Oral pills (or other oral medical use)	Physical	Nutrition and weight	Dietary intake	Average carbohydrates g/day	Whole sample			Cannabis vs comparator	Use vs Placebo	Increased	Good	+	Not significant	RCT Univariable	NOTE: the value stated for average carbs in g/day for THC group is 2223 g. This must be a typo. Perhaps it is meant to be 222g/day
Brisbois, 2010	Brisbois	2010	Cancer	Medical, overseen by a physician	Synthetic THC/THC analogue, or CBD : Marinol	Oral pills (or other oral medical use)	Physical	Nutrition and weight	Dietary intake	Average fat (kcal)/average Kcal	Whole sample			Cannabis vs comparator	Use vs Placebo	Increased	Good	+	Not significant	RCT Univariable
Brisbois, 2010	Brisbois	2010	Cancer	Medical, overseen by a physician	Synthetic THC/THC analogue, or CBD : Marinol	Oral pills (or other oral medical use)	Physical	Nutrition and weight	Dietary intake	Average fat g/day	Whole sample			Cannabis vs comparator	Use vs Placebo	Increased	Good	+	Not significant	RCT Univariable
Brisbois, 2010	Brisbois	2010	Cancer	Medical, overseen by a physician	Synthetic THC/THC analogue, or CBD : Marinol	Oral pills (or other oral medical use)	Physical	Nutrition and weight	Dietary intake	Average protein (kcal)/average Kcal	Whole sample			Cannabis vs comparator	Use vs Placebo	Increased	Good	+	Significant	RCT Univariable
Brisbois, 2010	Brisbois	2010	Cancer	Medical, overseen by a physician	Synthetic THC/THC analogue, or CBD : Marinol	Oral pills (or other oral medical use)	Physical	Nutrition and weight	Dietary intake	Average Protein g/day	Whole sample			Cannabis vs comparator	Use vs Placebo	Increased	Good	+	Not significant	RCT Univariable
Brisbois, 2010	Brisbois	2010	Cancer	Medical, overseen by a physician	Synthetic THC/THC analogue, or CBD : Marinol	Oral pills (or other oral medical use)	Physical	Nutrition and weight	Dietary intake	Caloric intake: average Kcal/day	Whole sample			Cannabis vs comparator	Use vs Placebo	Increased	Good	+	Not significant	RCT Univariable
Brisbois, 2010	Brisbois	2010	Cancer	Medical, overseen by a physician	Synthetic THC/THC analogue, or CBD : Marinol	Oral pills (or other oral medical use)	Physical	Relaxation	Relaxation	Relaxation measured by the Side Effect Survey	Whole sample			Cannabis vs comparator	Use vs Placebo	Increased	Good	+	Significant	RCT Univariable
Brisbois, 2010	Brisbois	2010	Cancer	Medical, overseen by a physician	Synthetic THC/THC analogue, or CBD : Marinol	Oral pills (or other oral medical use)	Physical	Sleep	Sleep	Quality of sleep	Whole sample			Cannabis vs comparator	Use vs Placebo	Increased	Good	+	Significant	RCT Univariable
Brisbois, 2010	Brisbois	2010	Cancer	Medical, overseen by a physician	Synthetic THC/THC analogue, or CBD : Marinol	Oral pills (or other oral medical use)	Mental	Quality of life	Quality of life	FAACT Anorexia-cachexia-related nutritional well-being subscale	Whole sample			Cannabis vs comparator	Use vs Placebo	Increased	Unclear	?	Not significant	RCT Univariable
Brisbois, 2010	Brisbois	2010	Cancer	Medical, overseen by a physician	Synthetic THC/THC analogue, or CBD : Marinol	Oral pills (or other oral medical use)	Global QoL	Global Quality of life	Quality of life	QOL (FAACT): Global Quality of Life score	Whole sample			Cannabis vs comparator	Use vs Placebo	Decreased	Bad	−	Not significant	RCT Univariable
Johnson, 2010	Johnson	2010	Cancer	Medical, overseen by a physician	Whole Sativa plant/natural and extracts : Sativex, THC extract	Oromucosal spray	Physical	Gastrointestinal	Constipation	Mean QLQ-C30 (Quality of Life Questionnaire) constipation	Whole sample			Cannabis vs comparator	THC:CBD vs Placebo	Decreased	Good	+	Not significant	RCT Univariable
Johnson, 2010	Johnson	2010	Cancer	Medical, overseen by a physician	Whole Sativa plant/natural and extracts : Sativex, THC extract	Oromucosal spray	Physical	Gastrointestinal	Constipation	Mean QLQ-C30 (Quality of Life Questionnaire) constipation	Whole sample			Cannabis vs comparator	THC extract vs Placebo	Decreased	Good	+	Not significant	RCT Univariable
Johnson, 2010	Johnson	2010	Cancer	Medical, overseen by a physician	Whole Sativa plant/natural and extracts : Sativex, THC extract	Oromucosal spray	Physical	Gastrointestinal	Diarrhea	Mean QLQ-C30 (Quality of Life Questionnaire) diarrhea	Whole sample			Cannabis vs comparator	THC:CBD vs Placebo	Decreased	Unclear	?	Not significant	RCT Univariable
Johnson, 2010	Johnson	2010	Cancer	Medical, overseen by a physician	Whole Sativa plant/natural and extracts : Sativex, THC extract	Oromucosal spray	Physical	Gastrointestinal	Diarrhea	Mean QLQ-C30 (Quality of Life Questionnaire) diarrhea	Whole sample			Cannabis vs comparator	THC extract vs Placebo	Increased	Unclear	?	Not significant	RCT Univariable
Johnson, 2010	Johnson	2010	Cancer	Medical, overseen by a physician	Whole Sativa plant/natural and extracts : Sativex, THC extract	Oromucosal spray	Physical	Gastrointestinal	Nausea/vomiting	Mean nausea NRS score	Whole sample			Cannabis vs comparator	THC:CBD vs Placebo	Increased	Bad	−	Not significant	RCT Univariable
Johnson, 2010	Johnson	2010	Cancer	Medical, overseen by a physician	Whole Sativa plant/natural and extracts : Sativex, THC extract	Oromucosal spray	Physical	Gastrointestinal	Nausea/vomiting	Mean nausea NRS score	Whole sample			Cannabis vs comparator	THC extract vs Placebo	Increased	Bad	−	Not significant	RCT Univariable
Johnson, 2010	Johnson	2010	Cancer	Medical, overseen by a physician	Whole Sativa plant/natural and extracts : Sativex, THC extract	Oromucosal spray	Physical	Gastrointestinal	Nausea/vomiting	Mean QLQ-C30 (Quality of Life Questionnaire) nausea and vomiting	Whole sample			Cannabis vs comparator	THC:CBD vs Placebo	Increased	Bad	−	Significant	RCT Univariable
Johnson, 2010	Johnson	2010	Cancer	Medical, overseen by a physician	Whole Sativa plant/natural and extracts : Sativex, THC extract	Oromucosal spray	Physical	Gastrointestinal	Nausea/vomiting	Mean QLQ-C30 (Quality of Life Questionnaire) nausea and vomiting	Whole sample			Cannabis vs comparator	THC extract vs Placebo	Increased	Bad	−	Not significant	RCT Univariable
Johnson, 2010	Johnson	2010	Cancer	Medical, overseen by a physician	Whole Sativa plant/natural and extracts : Sativex, THC extract	Oromucosal spray	Physical	HR Quality of life	Quality of life	Mean QLQ-C30 (Quality of Life Questionnaire) physical functioning	Whole sample			Cannabis vs comparator	THC:CBD vs Placebo	Decreased	Unclear	?	Not significant	RCT Univariable
Johnson, 2010	Johnson	2010	Cancer	Medical, overseen by a physician	Whole Sativa plant/natural and extracts : Sativex, THC extract	Oromucosal spray	Physical	HR Quality of life	Quality of life	Mean QLQ-C30 (Quality of Life Questionnaire) physical functioning	Whole sample			Cannabis vs comparator	THC extract vs Placebo	Decreased	Unclear	?	Not significant	RCT Univariable
Johnson, 2010	Johnson	2010	Cancer	Medical, overseen by a physician	Whole Sativa plant/natural and extracts : Sativex, THC extract	Oromucosal spray	Physical	Nutrition and weight	Appetite	Mean appetite NRS score	Whole sample			Cannabis vs comparator	THC:CBD vs Placebo	Increased	Bad	−	Significant	RCT Univariable
Johnson, 2010	Johnson	2010	Cancer	Medical, overseen by a physician	Whole Sativa plant/natural and extracts : Sativex, THC extract	Oromucosal spray	Physical	Nutrition and weight	Appetite	Mean appetite NRS score	Whole sample			Cannabis vs comparator	THC extract vs Placebo	Increased	Bad	−	Not significant	RCT Univariable
Johnson, 2010	Johnson	2010	Cancer	Medical, overseen by a physician	Whole Sativa plant/natural and extracts : Sativex, THC extract	Oromucosal spray	Physical	Nutrition and weight	Appetite	Mean QLQ-C30 (Quality of Life Questionnaire) appetite loss	Whole sample			Cannabis vs comparator	THC:CBD vs Placebo	Decreased	Unclear	?	Not significant	RCT Univariable
Johnson, 2010	Johnson	2010	Cancer	Medical, overseen by a physician	Whole Sativa plant/natural and extracts : Sativex, THC extract	Oromucosal spray	Physical	Nutrition and weight	Appetite	Mean QLQ-C30 (Quality of Life Questionnaire) appetite loss	Whole sample			Cannabis vs comparator	THC extract vs Placebo	Increased	Unclear	?	Not significant	RCT Univariable
Johnson, 2010	Johnson	2010	Cancer	Medical, overseen by a physician	Whole Sativa plant/natural and extracts : Sativex, THC extract	Oromucosal spray	Physical	Pain	Analgesic use	Breakthrough medication: mean daily dose	Whole sample			Cannabis vs comparator	THC:CBD vs Placebo	Decreased	Good	+	Not significant	RCT Univariable
Johnson, 2010	Johnson	2010	Cancer	Medical, overseen by a physician	Whole Sativa plant/natural and extracts : Sativex, THC extract	Oromucosal spray	Physical	Pain	Analgesic use	Breakthrough medication: mean daily dose	Whole sample			Cannabis vs comparator	THC extract vs Placebo	Increased	Bad	−	Not significant	RCT Univariable
Johnson, 2010	Johnson	2010	Cancer	Medical, overseen by a physician	Whole Sativa plant/natural and extracts : Sativex, THC extract	Oromucosal spray	Physical	Pain	Analgesic use	Breakthrough medication: number of days used	Whole sample			Cannabis vs comparator	THC:CBD vs Placebo	Decreased	Good	+	Not significant	RCT Univariable
Johnson, 2010	Johnson	2010	Cancer	Medical, overseen by a physician	Whole Sativa plant/natural and extracts : Sativex, THC extract	Oromucosal spray	Physical	Pain	Analgesic use	Breakthrough medication: number of days used	Whole sample			Cannabis vs comparator	THC extract vs Placebo	Increased	Bad	−	Not significant	RCT Univariable
Johnson, 2010	Johnson	2010	Cancer	Medical, overseen by a physician	Whole Sativa plant/natural and extracts : Sativex, THC extract	Oromucosal spray	Physical	Pain	Pain	Mean BPI-SF (Brief Pain Inventory - Short Form) total interference by pain in last 24 hours	Whole sample			Cannabis vs comparator	THC:CBD vs Placebo	Decreased	Good	+	Not significant	RCT Univariable
Johnson, 2010	Johnson	2010	Cancer	Medical, overseen by a physician	Whole Sativa plant/natural and extracts : Sativex, THC extract	Oromucosal spray	Physical	Pain	Pain	Mean BPI-SF (Brief Pain Inventory - Short Form) total interference by pain in last 24 hours	Whole sample			Cannabis vs comparator	THC extract vs Placebo	Decreased	Good	+	Not significant	RCT Univariable
Johnson, 2010	Johnson	2010	Cancer	Medical, overseen by a physician	Whole Sativa plant/natural and extracts : Sativex, THC extract	Oromucosal spray	Physical	Pain	Pain	Mean BPI-SF (Brief Pain Inventory - Short Form) total pain in last 24 hours	Whole sample			Cannabis vs comparator	THC extract vs Placebo	Decreased	Good	+	Significant	RCT Univariable
Johnson, 2010	Johnson	2010	Cancer	Medical, overseen by a physician	Whole Sativa plant/natural and extracts : Sativex, THC extract	Oromucosal spray	Physical	Pain	Pain	Mean BPI-SF (Brief Pain Inventory - Short Form) total pain in last 24 hours	Whole sample			Cannabis vs comparator	THC:CBD vs Placebo	Decreased	Good	+	Not significant	RCT Univariable
Johnson, 2010	Johnson	2010	Cancer	Medical, overseen by a physician	Whole Sativa plant/natural and extracts : Sativex, THC extract	Oromucosal spray	Physical	Pain	Pain	Mean pain severity NRS score; 0=no pain; 10= very bad pain	Whole sample			Cannabis vs comparator	THC:CBD vs Placebo	Decreased	Good	+	Not significant	RCT Univariable
Johnson, 2010	Johnson	2010	Cancer	Medical, overseen by a physician	Whole Sativa plant/natural and extracts : Sativex, THC extract	Oromucosal spray	Physical	Pain	Pain	Mean pain severity NRS score; 0=no pain; 10= very bad pain	Whole sample			Cannabis vs comparator	THC extract vs Placebo	Decreased	Good	+	Not significant	RCT Univariable
Johnson, 2010	Johnson	2010	Cancer	Medical, overseen by a physician	Whole Sativa plant/natural and extracts : Sativex, THC extract	Oromucosal spray	Physical	Pain	Pain	Mean QLQ-C30 (Quality of Life Questionnaire) pain	Whole sample			Cannabis vs comparator	THC:CBD vs Placebo	Decreased	Good	+	Not significant	RCT Univariable
Johnson, 2010	Johnson	2010	Cancer	Medical, overseen by a physician	Whole Sativa plant/natural and extracts : Sativex, THC extract	Oromucosal spray	Physical	Pain	Pain	Mean QLQ-C30 (Quality of Life Questionnaire) pain	Whole sample			Cannabis vs comparator	THC extract vs Placebo	Decreased	Good	+	Not significant	RCT Univariable
Johnson, 2010	Johnson	2010	Cancer	Medical, overseen by a physician	Whole Sativa plant/natural and extracts : Sativex, THC extract	Oromucosal spray	Physical	Pain	Pain	Pain control assessment proportion with pain controlled	Whole sample			Cannabis vs comparator	THC:CBD vs Placebo	Increased	Good	+	Not significant	RCT Univariable
Johnson, 2010	Johnson	2010	Cancer	Medical, overseen by a physician	Whole Sativa plant/natural and extracts : Sativex, THC extract	Oromucosal spray	Physical	Pain	Pain	Pain control assessment proportion with pain controlled	Whole sample			Cannabis vs comparator	THC extract vs Placebo	Increased	Good	+	Not significant	RCT Univariable
Johnson, 2010	Johnson	2010	Cancer	Medical, overseen by a physician	Whole Sativa plant/natural and extracts : Sativex, THC extract	Oromucosal spray	Physical	Pain	Pain	Reduction in pain NRS approximately >=10%	Whole sample			Cannabis vs comparator	THC:CBD vs Placebo	Increased	Good	+	Not significant	RCT Univariable
Johnson, 2010	Johnson	2010	Cancer	Medical, overseen by a physician	Whole Sativa plant/natural and extracts : Sativex, THC extract	Oromucosal spray	Physical	Pain	Pain	Reduction in pain NRS approximately >=30%	Whole sample			Cannabis vs comparator	THC:CBD vs Placebo	Increased	Good	+	Significant	RCT Univariable
Johnson, 2010	Johnson	2010	Cancer	Medical, overseen by a physician	Whole Sativa plant/natural and extracts : Sativex, THC extract	Oromucosal spray	Physical	Pain	Pain	Reduction in pain NRS approximately >=30%	Whole sample			Cannabis vs comparator	THC extract vs Placebo	Increased	Good	+	Not significant	RCT Univariable
Johnson, 2010	Johnson	2010	Cancer	Medical, overseen by a physician	Whole Sativa plant/natural and extracts : Sativex, THC extract	Oromucosal spray	Physical	Pain	Pain	Reduction in pain NRS approximately >=50%	Whole sample			Cannabis vs comparator	THC:CBD vs Placebo	Increased	Good	+	Not significant	RCT Univariable
Johnson, 2010	Johnson	2010	Cancer	Medical, overseen by a physician	Whole Sativa plant/natural and extracts : Sativex, THC extract	Oromucosal spray	Physical	Pain	Pain	Change in number of doses taken of opioid breakthrough medication from baseline to end of study (categorized as increased, decreased, or no change)	Other subgroup type	Patients using strong opioid breakthrough medication in either the baseline period or last three days of treatment		Cannabis vs comparator	THC extract vs Placebo	No association/change	Unclear	?	Not significant	RCT Univariable
Johnson, 2010	Johnson	2010	Cancer	Medical, overseen by a physician	Whole Sativa plant/natural and extracts : Sativex, THC extract	Oromucosal spray	Physical	Pain	Pain	Proportion of patients increasing the number of doses taken of opioid breakthrough medication from baseline to end of study (other categories: decrease, no change)	Other subgroup type	Patients using strong opioid breakthrough medication in either the baseline period or last three days of treatment		Cannabis vs comparator	THC:CBD vs Placebo	Decreased	Good	+	Significant	RCT Univariable
Johnson, 2010	Johnson	2010	Cancer	Medical, overseen by a physician	Whole Sativa plant/natural and extracts : Sativex, THC extract	Oromucosal spray	Physical	Respiratory disease/illness/symptoms	Respiratory disease/illness/symptoms	Mean QLQ-C30 (Quality of Life Questionnaire) dyspnea	Whole sample			Cannabis vs comparator	THC:CBD vs Placebo	Decreased	Unclear	?	Not significant	RCT Univariable
Johnson, 2010	Johnson	2010	Cancer	Medical, overseen by a physician	Whole Sativa plant/natural and extracts : Sativex, THC extract	Oromucosal spray	Physical	Respiratory disease/illness/symptoms	Respiratory disease/illness/symptoms	Mean QLQ-C30 (Quality of Life Questionnaire) dyspnea	Whole sample			Cannabis vs comparator	THC extract vs Placebo	Increased	Unclear	?	Not significant	RCT Univariable
Johnson, 2010	Johnson	2010	Cancer	Medical, overseen by a physician	Whole Sativa plant/natural and extracts : Sativex, THC extract	Oromucosal spray	Physical	Sleep	Sleep	Mean QLQ-C30 (Quality of Life Questionnaire) insomnia	Whole sample			Cannabis vs comparator	THC:CBD vs Placebo	Decreased	Unclear	?	Not significant	RCT Univariable
Johnson, 2010	Johnson	2010	Cancer	Medical, overseen by a physician	Whole Sativa plant/natural and extracts : Sativex, THC extract	Oromucosal spray	Physical	Sleep	Sleep	Mean QLQ-C30 (Quality of Life Questionnaire) insomnia	Whole sample			Cannabis vs comparator	THC extract vs Placebo	Increased	Unclear	?	Not significant	RCT Univariable
Johnson, 2010	Johnson	2010	Cancer	Medical, overseen by a physician	Whole Sativa plant/natural and extracts : Sativex, THC extract	Oromucosal spray	Physical	Sleep	Sleep	Mean sleep quality NRS score	Whole sample			Cannabis vs comparator	THC:CBD vs Placebo	Decreased	Good	+	Not significant	RCT Univariable
Johnson, 2010	Johnson	2010	Cancer	Medical, overseen by a physician	Whole Sativa plant/natural and extracts : Sativex, THC extract	Oromucosal spray	Physical	Sleep	Sleep	Mean sleep quality NRS score	Whole sample			Cannabis vs comparator	THC extract vs Placebo	Increased	Bad	−	Not significant	RCT Univariable
Johnson, 2010	Johnson	2010	Cancer	Medical, overseen by a physician	Whole Sativa plant/natural and extracts : Sativex, THC extract	Oromucosal spray	Physical	Tiredness	Tiredness	Mean QLQ-C30 (Quality of Life Questionnaire) fatigue	Whole sample			Cannabis vs comparator	THC:CBD vs Placebo	Decreased	Unclear	?	Not significant	RCT Univariable
Johnson, 2010	Johnson	2010	Cancer	Medical, overseen by a physician	Whole Sativa plant/natural and extracts : Sativex, THC extract	Oromucosal spray	Physical	Tiredness	Tiredness	Mean QLQ-C30 (Quality of Life Questionnaire) fatigue	Whole sample			Cannabis vs comparator	THC extract vs Placebo	Decreased	Unclear	?	Not significant	RCT Univariable
Johnson, 2010	Johnson	2010	Cancer	Medical, overseen by a physician	Whole Sativa plant/natural and extracts : Sativex, THC extract	Oromucosal spray	Mental	Cognitive Functioning	Cognitive Functioning	Mean QLQ-C30 (Quality of Life Questionnaire) cognitive functioning	Whole sample			Cannabis vs comparator	THC:CBD vs Placebo	Decreased	Bad	−	Significant	RCT Univariable
Johnson, 2010	Johnson	2010	Cancer	Medical, overseen by a physician	Whole Sativa plant/natural and extracts : Sativex, THC extract	Oromucosal spray	Mental	Cognitive Functioning	Cognitive Functioning	Mean QLQ-C30 (Quality of Life Questionnaire) cognitive functioning	Whole sample			Cannabis vs comparator	THC extract vs Placebo	Decreased	Bad	−	Significant	RCT Univariable
Johnson, 2010	Johnson	2010	Cancer	Medical, overseen by a physician	Whole Sativa plant/natural and extracts : Sativex, THC extract	Oromucosal spray	Mental	Concentration/Focus	Concentration/Focus	Mean concentration NRS score	Whole sample			Cannabis vs comparator	THC:CBD vs Placebo	Increased	Bad	−	Significant	RCT Univariable
Johnson, 2010	Johnson	2010	Cancer	Medical, overseen by a physician	Whole Sativa plant/natural and extracts : Sativex, THC extract	Oromucosal spray	Mental	Concentration/Focus	Concentration/Focus	Mean concentration NRS score	Whole sample			Cannabis vs comparator	THC extract vs Placebo	Increased	Bad	−	Significant	RCT Univariable
Johnson, 2010	Johnson	2010	Cancer	Medical, overseen by a physician	Whole Sativa plant/natural and extracts : Sativex, THC extract	Oromucosal spray	Mental	Memory	Memory	Mean memory NRS score	Whole sample			Cannabis vs comparator	THC:CBD vs Placebo	Increased	Bad	−	Significant	RCT Univariable
Johnson, 2010	Johnson	2010	Cancer	Medical, overseen by a physician	Whole Sativa plant/natural and extracts : Sativex, THC extract	Oromucosal spray	Mental	Memory	Memory	Mean memory NRS score	Whole sample			Cannabis vs comparator	THC extract vs Placebo	Increased	Bad	−	Significant	RCT Univariable
Johnson, 2010	Johnson	2010	Cancer	Medical, overseen by a physician	Whole Sativa plant/natural and extracts : Sativex, THC extract	Oromucosal spray	Mental	Quality of life	Emotional Functioning	Mean QLQ-C30 (Quality of Life Questionnaire) emotional functioning	Whole sample			Cannabis vs comparator	THC:CBD vs Placebo	Increased	Unclear	?	Not significant	RCT Univariable
Johnson, 2010	Johnson	2010	Cancer	Medical, overseen by a physician	Whole Sativa plant/natural and extracts : Sativex, THC extract	Oromucosal spray	Mental	Quality of life	Emotional Functioning	Mean QLQ-C30 (Quality of Life Questionnaire) emotional functioning	Whole sample			Cannabis vs comparator	THC extract vs Placebo	Increased	Unclear	?	Not significant	RCT Univariable
Johnson, 2010	Johnson	2010	Cancer	Medical, overseen by a physician	Whole Sativa plant/natural and extracts : Sativex, THC extract	Oromucosal spray	Mental	Quality of life	Quality of life	Mean QLQ-C30 (Quality of Life Questionnaire) role functioning	Whole sample			Cannabis vs comparator	THC:CBD vs Placebo	Increased	Unclear	?	Not significant	RCT Univariable
Johnson, 2010	Johnson	2010	Cancer	Medical, overseen by a physician	Whole Sativa plant/natural and extracts : Sativex, THC extract	Oromucosal spray	Mental	Quality of life	Quality of life	Mean QLQ-C30 (Quality of Life Questionnaire) role functioning	Whole sample			Cannabis vs comparator	THC extract vs Placebo	Increased	Unclear	?	Not significant	RCT Univariable
Johnson, 2010	Johnson	2010	Cancer	Medical, overseen by a physician	Whole Sativa plant/natural and extracts : Sativex, THC extract	Oromucosal spray	Mental	Social Functioning	Social Functioning	Mean QLQ-C30 (Quality of Life Questionnaire) social functioning	Whole sample			Cannabis vs comparator	THC:CBD vs Placebo	Increased	Unclear	?	Not significant	RCT Univariable
Johnson, 2010	Johnson	2010	Cancer	Medical, overseen by a physician	Whole Sativa plant/natural and extracts : Sativex, THC extract	Oromucosal spray	Mental	Social Functioning	Social Functioning	Mean QLQ-C30 (Quality of Life Questionnaire) social functioning	Whole sample			Cannabis vs comparator	THC extract vs Placebo	Increased	Unclear	?	Significant	RCT Univariable
Johnson, 2010	Johnson	2010	Cancer	Medical, overseen by a physician	Whole Sativa plant/natural and extracts : Sativex, THC extract	Oromucosal spray	Global QoL	Global Quality of life	Quality of life	Mean QLQ-C30 (Quality of Life Questionnaire) global health status	Whole sample			Cannabis vs comparator	THC:CBD vs Placebo	Increased	Unclear	?	Not significant	RCT Univariable
Johnson, 2010	Johnson	2010	Cancer	Medical, overseen by a physician	Whole Sativa plant/natural and extracts : Sativex, THC extract	Oromucosal spray	Global QoL	Global Quality of life	Quality of life	Mean QLQ-C30 (Quality of Life Questionnaire) global health status	Whole sample			Cannabis vs comparator	THC extract vs Placebo	Increased	Unclear	?	Not significant	RCT Univariable
Selvarajah, 2010	Selvarajah	2010	Diabetic neuropathy	Medical, overseen by a physician	Whole Sativa plant/natural and extracts : Sativex	Oromucosal spray	Physical	Pain	Pain	Affective Scale - measured with McGill pain questionnaire	Whole sample			Cannabis vs comparator	Use vs Placebo	Not reported	Unclear	?	Not significant	Multivariable
Selvarajah, 2010	Selvarajah	2010	Diabetic neuropathy	Medical, overseen by a physician	Whole Sativa plant/natural and extracts : Sativex	Oromucosal spray	Physical	Pain	Pain	At least 30% total pain reduction	Whole sample			Cannabis vs comparator	Use vs Placebo	Decreased	Bad	−	Not significant	Multivariable
Selvarajah, 2010	Selvarajah	2010	Diabetic neuropathy	Medical, overseen by a physician	Whole Sativa plant/natural and extracts : Sativex	Oromucosal spray	Physical	Pain	Pain	Bodily pain - measured with the SF-36 questionnaire	Whole sample			Cannabis vs comparator	Use vs Placebo	Not reported	Unclear	?	Not significant	Multivariable
Selvarajah, 2010	Selvarajah	2010	Diabetic neuropathy	Medical, overseen by a physician	Whole Sativa plant/natural and extracts : Sativex	Oromucosal spray	Physical	Pain	Pain	Deep pain - measured with 100-mm Visual Analog Scale	Whole sample			Cannabis vs comparator	Use vs Placebo	Not reported	Unclear	?	Not significant	Multivariable
Selvarajah, 2010	Selvarajah	2010	Diabetic neuropathy	Medical, overseen by a physician	Whole Sativa plant/natural and extracts : Sativex	Oromucosal spray	Physical	Pain	Pain	McGill pain questionnaire VAS	Whole sample			Cannabis vs comparator	Use vs Placebo	Not reported	Unclear	?	Not significant	Multivariable
Selvarajah, 2010	Selvarajah	2010	Diabetic neuropathy	Medical, overseen by a physician	Whole Sativa plant/natural and extracts : Sativex	Oromucosal spray	Physical	Pain	Pain	Muscular pain - measured with 100-mm Visual Analog Scale	Whole sample			Cannabis vs comparator	Use vs Placebo	Not reported	Unclear	?	Not significant	Multivariable
Selvarajah, 2010	Selvarajah	2010	Diabetic neuropathy	Medical, overseen by a physician	Whole Sativa plant/natural and extracts : Sativex	Oromucosal spray	Physical	Pain	Pain	Neuropathic Pain measured with the Neuropathic Pain Scale	Whole sample			Cannabis vs comparator	Use vs Placebo	Not reported	Unclear	?	Not significant	Multivariable
Selvarajah, 2010	Selvarajah	2010	Diabetic neuropathy	Medical, overseen by a physician	Whole Sativa plant/natural and extracts : Sativex	Oromucosal spray	Physical	Pain	Pain	Present Pain Intensity Scale - measured with McGill pain questionnaire	Whole sample			Cannabis vs comparator	Use vs Placebo	Not reported	Unclear	?	Not significant	Multivariable
Selvarajah, 2010	Selvarajah	2010	Diabetic neuropathy	Medical, overseen by a physician	Whole Sativa plant/natural and extracts : Sativex	Oromucosal spray	Physical	Pain	Pain	Sensory Scale - measured with McGill pain questionnaire	Whole sample			Cannabis vs comparator	Use vs Placebo	Not reported	Unclear	?	Not significant	Multivariable
Selvarajah, 2010	Selvarajah	2010	Diabetic neuropathy	Medical, overseen by a physician	Whole Sativa plant/natural and extracts : Sativex	Oromucosal spray	Physical	Pain	Pain	Superficial pain scores - assessed with 100-mm Visual Analog Scale	Whole sample			Cannabis vs comparator	Use vs Placebo	Not reported	Unclear	?	Not significant	Multivariable
Selvarajah, 2010	Selvarajah	2010	Diabetic neuropathy	Medical, overseen by a physician	Whole Sativa plant/natural and extracts : Sativex	Oromucosal spray	Physical	Pain	Pain	Total Pain Score (TPS) - measured with 100-mm Visual Analog Scale	Whole sample			Cannabis vs comparator	Use vs Placebo	Not reported	Unclear	?	Not significant	Multivariable
Selvarajah, 2010	Selvarajah	2010	Diabetic neuropathy	Medical, overseen by a physician	Whole Sativa plant/natural and extracts : Sativex	Oromucosal spray	Physical	Physical functioning	Physical functioning	Physical functioning measured by SF-36 questionnaire	Whole sample			Cannabis vs comparator	Use vs Placebo	Not reported	Unclear	?	Not significant	Multivariable
Selvarajah, 2010	Selvarajah	2010	Diabetic neuropathy	Medical, overseen by a physician	Whole Sativa plant/natural and extracts : Sativex	Oromucosal spray	Physical	Physical health	Physical health	General health measured by the SF-36 questionnaire	Whole sample			Cannabis vs comparator	Use vs Placebo	Not reported	Unclear	?	Not significant	Multivariable
Selvarajah, 2010	Selvarajah	2010	Diabetic neuropathy	Medical, overseen by a physician	Whole Sativa plant/natural and extracts : Sativex	Oromucosal spray	Physical	Role physical	Role physical	Measured with the SF-36 questionnaire	Whole sample			Cannabis vs comparator	Use vs Placebo	Not reported	Unclear	?	Not significant	Multivariable
Selvarajah, 2010	Selvarajah	2010	Diabetic neuropathy	Medical, overseen by a physician	Whole Sativa plant/natural and extracts : Sativex	Oromucosal spray	Physical	Vitality	Vitality	Measured with the SF-36 questionnaire	Whole sample			Cannabis vs comparator	Use vs Placebo	Not reported	Unclear	?	Not significant	Multivariable
Selvarajah, 2010	Selvarajah	2010	Diabetic neuropathy	Medical, overseen by a physician	Whole Sativa plant/natural and extracts : Sativex	Oromucosal spray	Mental	Mental Health	Mental Health	Measured with the SF-36 questionnaire	Whole sample			Cannabis vs comparator	Use vs Placebo	Not reported	Unclear	?	Not significant	Multivariable
Selvarajah, 2010	Selvarajah	2010	Diabetic neuropathy	Medical, overseen by a physician	Whole Sativa plant/natural and extracts : Sativex	Oromucosal spray	Mental	Role emotional	Role emotional	Measured with the SF-36 questionnaire	Whole sample			Cannabis vs comparator	Use vs Placebo	Not reported	Unclear	?	Not significant	Multivariable
Selvarajah, 2010	Selvarajah	2010	Diabetic neuropathy	Medical, overseen by a physician	Whole Sativa plant/natural and extracts : Sativex	Oromucosal spray	Mental	Social Functioning	Social Functioning	Measured with the SF-36 questionnaire	Whole sample			Cannabis vs comparator	Use vs Placebo	Not reported	Unclear	?	Not significant	Multivariable
Selvarajah, 2010	Selvarajah	2010	Diabetic neuropathy	Medical, overseen by a physician	Whole Sativa plant/natural and extracts : Sativex	Oromucosal spray	Global QoL	Global Quality of life	Quality of life	Health Status index - measured with EuroQuality of Life Questionnaire	Whole sample			Cannabis vs comparator	Use vs Placebo	Not reported	Unclear	?	Not significant	Multivariable
Selvarajah, 2010	Selvarajah	2010	Diabetic neuropathy	Medical, overseen by a physician	Whole Sativa plant/natural and extracts : Sativex	Oromucosal spray	Global QoL	Global Quality of life	Quality of life	Health Status VAS - measured with EuroQuality of Life Questionnaire	Whole sample			Cannabis vs comparator	Use vs Placebo	Not reported	Unclear	?	Not significant	Multivariable
Conte, 2009	Conte	2009	Multiple sclerosis	Experimental	Whole Sativa plant/natural and extracts : Sativex	Oromucosal spray	Physical	Nerve conduction	Nerve conduction	Change in RIII reflex area: sural nerve stimulation	Whole sample			Cannabis vs comparator	Use vs Placebo	Decreased	Unclear	?	Significant	RCT Univariable
Conte, 2009	Conte	2009	Multiple sclerosis	Experimental	Whole Sativa plant/natural and extracts : Sativex	Oromucosal spray	Physical	Nerve conduction	Nerve conduction	Motorneuron excitability: H reflex/M wave ratio in soleus muscle after right tibial nerve stimulation measured with EMG	Whole sample			Cannabis vs comparator	Use vs Placebo	Increased	Unclear	?	Not significant	RCT Univariable
Conte, 2009	Conte	2009	Multiple sclerosis	Experimental	Whole Sativa plant/natural and extracts : Sativex	Oromucosal spray	Physical	Nerve conduction	Nerve conduction	RIII reflex latency: sural nerve stimulation - measured using EMG	Whole sample			Cannabis vs comparator	Use vs Placebo	Increased	Unclear	?	Not significant	RCT Univariable
Conte, 2009	Conte	2009	Multiple sclerosis	Experimental	Whole Sativa plant/natural and extracts : Sativex	Oromucosal spray	Physical	Nerve conduction	Nerve conduction	RIII threshold: sural nerve stimulation - measured by the staircase method (Willer, 1977). Threshold was defined as the stimulation intensity generating stable reflex responses at a rate of 60-90% after a series of 20 stimuli	Whole sample			Cannabis vs comparator	Use vs Placebo	Increased	Good	+	Significant	RCT Univariable
Conte, 2009	Conte	2009	Multiple sclerosis	Experimental	Whole Sativa plant/natural and extracts : Sativex	Oromucosal spray	Physical	Pain	Pain	VAS pain score after treatment	Whole sample			Cannabis vs comparator	Use vs Placebo	Decreased	Good	+	Not significant	RCT Univariable
Beaulieu, 2006	Beaulieu	2006	Surgery patients	Medical, overseen by a physician	Synthetic THC/THC analogue, or CBD : Nabilone	Oral pills (or other oral medical use)	Physical	Adverse Events	Adverse Events	Frequencies of AEs	Whole sample			Cannabis vs comparator	Overall effects: 2 mg Nabilone vs 1 mg nabilone vs Ketoprofen vs Placebo	No association/change	No effect	~	Not significant	RCT Univariable	Data is reported as overall effect across 24 h period. None of the groups were significantly different
Beaulieu, 2006	Beaulieu	2006	Surgery patients	Medical, overseen by a physician	Synthetic THC/THC analogue, or CBD : Nabilone	Oral pills (or other oral medical use)	Physical	Blood pressure/hypotension/hypertension	Blood pressure/hypotension/hypertension	Mean arterial pressure in mm Hg	Whole sample			Cannabis vs comparator	Overall effects: 2 mg Nabilone vs 1 mg nabilone vs Ketoprofen vs Placebo	No association/change	No effect	~	Not significant	RCT Univariable	Data is reported as overall effect across 24 h period. None of the groups were significantly different
Beaulieu, 2006	Beaulieu	2006	Surgery patients	Medical, overseen by a physician	Synthetic THC/THC analogue, or CBD : Nabilone	Oral pills (or other oral medical use)	Physical	Cardiac disease/illness/symptoms	Cardiac disease/illness/symptoms	Heart rate in BPM	Whole sample			Cannabis vs comparator	Overall effects: 2 mg Nabilone vs 1 mg nabilone vs Ketoprofen vs Placebo	No association/change	No effect	~	Not significant	RCT Univariable	Data is reported as overall effect across 24 h period. None of the groups were significantly different
Beaulieu, 2006	Beaulieu	2006	Surgery patients	Medical, overseen by a physician	Synthetic THC/THC analogue, or CBD : Nabilone	Oral pills (or other oral medical use)	Physical	Gastrointestinal	Nausea/vomiting	Frequency of No nausea, some nausea, severe nausea, active vomiting on a 4-point scale	Whole sample			Cannabis vs comparator	Overall effects: 2mg Nabilone vs 1mg Nabilone vs Ketoprofen vs Placebo	No association/change	No effect	~	Not significant	RCT Univariable
Beaulieu, 2006	Beaulieu	2006	Surgery patients	Medical, overseen by a physician	Synthetic THC/THC analogue, or CBD : Nabilone	Oral pills (or other oral medical use)	Physical	Pain	Analgesic use	Total 24-h morphine consumption (mg)	Whole sample			Cannabis vs comparator	24 hours effects: Overall effects: 2 mg Nabilone vs 1 mg Nabilone vs Ketoprofen vs Placebo	No association/change	No effect	~	Not significant	RCT Univariable	There were use vs active comparator, use vs placebo, and use vs dose comparisons.Note: Reported above is the overall effect across 24 hours, but the data is reported in 3 separate chunks from 1-8h, 9-16h, and 17-24h.
Beaulieu, 2006	Beaulieu	2006	Surgery patients	Medical, overseen by a physician	Synthetic THC/THC analogue, or CBD : Nabilone	Oral pills (or other oral medical use)	Physical	Pain	Pain	Pain at rest - measured on a 0 to 10 numerical verbal scale	Whole sample			Cannabis vs comparator	24 hour effects: Overall effects: 2 mg Nabilone vs 1 mg Nabilone vs Ketoprofen vs Placebo	Increased	Bad	−	Significant	RCT Univariable	There were use vs active comparator, use vs placebo, and use vs dose comparisons.Note: Reported above is the effect on pain scores by 2 mg Nabilone compared to all other groups within the 17-24h time period. There was no significant difference between any other groups in this time period. The same goes for the 9-16h group with 2mg nabilone pain score being significantly higher than all other grou…
Beaulieu, 2006	Beaulieu	2006	Surgery patients	Medical, overseen by a physician	Synthetic THC/THC analogue, or CBD : Nabilone	Oral pills (or other oral medical use)	Physical	Pain	Pain	Pain scores on movement - measured on a 0 to 10 numerical verbal scale	Whole sample			Cannabis vs comparator	24 hour effects: Overall effects: 2 mg Nabilone vs 1 mg Nabilone vs Ketoprofen vs Placebo	Increased	Bad	−	Significant	RCT Univariable	There were use vs active comparator, use vs placebo, and use vs dose comparisons.Note: Reported above is the effect on pain scores by 2 mg Nabilone compared to all other groups within the 17-24h time period. There was no significant difference between any other groups in this time period. No group is significantly different in the 9-16h group.No group is significantly different in the 1-8h group.
Beaulieu, 2006	Beaulieu	2006	Surgery patients	Medical, overseen by a physician	Synthetic THC/THC analogue, or CBD : Nabilone	Oral pills (or other oral medical use)	Physical	Pruritus	Pruritus	Pruritus	Whole sample			Cannabis vs comparator	Overall effects: 2 mg Nabilone vs 1 mg Nabilone vs Ketoprofen vs Placebo	No association/change	No effect	~	Not significant	RCT Univariable
Beaulieu, 2006	Beaulieu	2006	Surgery patients	Medical, overseen by a physician	Synthetic THC/THC analogue, or CBD : Nabilone	Oral pills (or other oral medical use)	Physical	Respiratory disease/illness/symptoms	Respiratory disease/illness/symptoms	Respiratory rate in breath per minure	Whole sample			Cannabis vs comparator	Overall effects: 2 mg Nabilone vs 1 mg nabilone vs Ketoprofen vs Placebo	No association/change	No effect	~	Not significant	RCT Univariable	Data is reported as overall effect across 24 h period. None of the groups were significantly different
Beaulieu, 2006	Beaulieu	2006	Surgery patients	Medical, overseen by a physician	Synthetic THC/THC analogue, or CBD : Nabilone	Oral pills (or other oral medical use)	Physical	Sedation/somnolence	Sedation/somnolence	Sedation	Whole sample			Cannabis vs comparator	Overall effects: 2 mg Nabilone vs 1 mg Nabilone vs Ketoprofen vs Placebo	No association/change	No effect	~	Not significant	RCT Univariable	sedation scores were significantly higher for the nabilone 2 mg group compared to the ketoprofen group from 17-24 hours after starting PCA
Beaulieu, 2006	Beaulieu	2006	Surgery patients	Medical, overseen by a physician	Synthetic THC/THC analogue, or CBD : Nabilone	Oral pills (or other oral medical use)	Physical	Sleep	Sleep	Quality of sleep on a scale of 0-10	Whole sample			Cannabis vs comparator	Overall effects: 2 mg Nabilone vs 1 mg Nabilone vs Ketoprofen vs Placebo	No association/change	No effect	~	Not significant	RCT Univariable
Beaulieu, 2006	Beaulieu	2006	Surgery patients	Medical, overseen by a physician	Synthetic THC/THC analogue, or CBD : Nabilone	Oral pills (or other oral medical use)	Mental	Euphoria	Euphoria	Euphoria	Whole sample			Cannabis vs comparator	Overall effects: 2 mg Nabilone vs 1 mg Nabilone vs Ketoprofen vs Placebo	No association/change	No effect	~	Not significant	RCT Univariable	euphoria was more frequent in the two nabilone groups, but not significantly.
Strasser, 2006	Strasser	2006	Cancer	Medical, overseen by a physician	Whole Sativa plant/natural and extracts : THC:CBD extract and THC-only extract	Oral pills (or other oral medical use)	Physical	Adverse Events	Adverse Events	Frequency of all AEs	Whole sample			Cannabis vs comparator	Cannabis extract vs placebo	Increased	Bad	−	Significant	RCT Univariable	As well, the overall effect across the three treatment groups was significant
Strasser, 2006	Strasser	2006	Cancer	Medical, overseen by a physician	Whole Sativa plant/natural and extracts : THC:CBD extract and THC-only extract	Oral pills (or other oral medical use)	Physical	Appetite	Appetite	Mean improvement of daily appetite VAS scores for the 7 days of week 2 in each biweekly period of the 6-week study period	Subgroup	Sex/gender	Women	Cannabis vs comparator	THC or CBD vs placebo	Increased	Good	+	Not reported	RCT Univariable
Strasser, 2006	Strasser	2006	Cancer	Medical, overseen by a physician	Whole Sativa plant/natural and extracts : THC:CBD extract and THC-only extract	Oral pills (or other oral medical use)	Physical	Appetite	Appetite	Mean improvement of daily appetite VAS scores for the 7 days of week 2 in each biweekly period of the 6-week study period	Subgroup	Physical health condition	Patients with head, neck, and lung, or GI-urogenital cancers	Cannabis vs comparator	THC or CBD vs placebo	Increased	Good	+	Not reported	RCT Univariable
Strasser, 2006	Strasser	2006	Cancer	Medical, overseen by a physician	Whole Sativa plant/natural and extracts : THC:CBD extract and THC-only extract	Oral pills (or other oral medical use)	Physical	Balance/Falls	Dizziness	Frequency of vertigo	Whole sample			Cannabis vs comparator	Overall effect: THC vs cannabis extract vs placebo	Not reported	Unclear	?	Not significant	RCT Univariable
Strasser, 2006	Strasser	2006	Cancer	Medical, overseen by a physician	Whole Sativa plant/natural and extracts : THC:CBD extract and THC-only extract	Oral pills (or other oral medical use)	Physical	Blood test results	Blood test results	Frequency of anemia	Whole sample			Cannabis vs comparator	Overall effect: THC vs cannabis extract vs placebo	Equivocal	Unclear	?	Not significant	RCT Univariable	Decreased for CE and increased for THC, all non-sig
Strasser, 2006	Strasser	2006	Cancer	Medical, overseen by a physician	Whole Sativa plant/natural and extracts : THC:CBD extract and THC-only extract	Oral pills (or other oral medical use)	Physical	Gastrointestinal	Constipation	Frequency of obstipation	Whole sample			Cannabis vs comparator	Overall effect: THC vs cannabis extract vs placebo	Not reported	Unclear	?	Not significant	RCT Univariable
Strasser, 2006	Strasser	2006	Cancer	Medical, overseen by a physician	Whole Sativa plant/natural and extracts : THC:CBD extract and THC-only extract	Oral pills (or other oral medical use)	Physical	Gastrointestinal	Diarrhea	Frequency of diarrhea	Whole sample			Cannabis vs comparator	Overall effect: THC vs cannabis extract vs placebo	Not reported	Unclear	?	Not significant	RCT Univariable
Strasser, 2006	Strasser	2006	Cancer	Medical, overseen by a physician	Whole Sativa plant/natural and extracts : THC:CBD extract and THC-only extract	Oral pills (or other oral medical use)	Physical	Gastrointestinal	Nausea/vomiting	Frequency of nausea/vomiting	Whole sample			Cannabis vs comparator	Overall effect: THC vs cannabis extract vs placebo	Not reported	Unclear	?	Not significant	RCT Univariable
Strasser, 2006	Strasser	2006	Cancer	Medical, overseen by a physician	Whole Sativa plant/natural and extracts : THC:CBD extract and THC-only extract	Oral pills (or other oral medical use)	Physical	Gastrointestinal	Nausea/vomiting	Improvement in feeling of nausea measured by EORTC QLQ-C30 (VAS score <30mm)	Whole sample			Cannabis vs comparator	Overall effect: THC vs cannabis extract vs placebo	Increased	Good	+	Not significant	RCT Univariable
Strasser, 2006	Strasser	2006	Cancer	Medical, overseen by a physician	Whole Sativa plant/natural and extracts : THC:CBD extract and THC-only extract	Oral pills (or other oral medical use)	Physical	Nutrition and weight	Appetite	Best biweekly value over baseline of appetite VAS score	Whole sample			Cannabis vs comparator	Overall effect: THC vs cannabis extract vs placebo	Equivocal	Unclear	?	Not significant	RCT Univariable
Strasser, 2006	Strasser	2006	Cancer	Medical, overseen by a physician	Whole Sativa plant/natural and extracts : THC:CBD extract and THC-only extract	Oral pills (or other oral medical use)	Physical	Nutrition and weight	Appetite	Mean improvement of daily appetite VAS scores for the 7 days of week 2 in each biweekly period of the 6-week study period	Whole sample			Cannabis vs comparator	Overall effect: THC vs cannabis extract vs placebo	Decreased	Bad	−	Not significant	RCT Univariable	Appetite scores decreased for both CE and THC vs placebo, but both non-sig
Strasser, 2006	Strasser	2006	Cancer	Medical, overseen by a physician	Whole Sativa plant/natural and extracts : THC:CBD extract and THC-only extract	Oral pills (or other oral medical use)	Physical	Pain	Pain	Frequency of pain	Whole sample			Cannabis vs comparator	Overall effect: THC vs cannabis extract vs placebo	Not reported	Unclear	?	Not significant	RCT Univariable
Strasser, 2006	Strasser	2006	Cancer	Medical, overseen by a physician	Whole Sativa plant/natural and extracts : THC:CBD extract and THC-only extract	Oral pills (or other oral medical use)	Physical	Respiratory disease/illness/symptoms	Respiratory disease/illness/symptoms	Frequency of dyspnea	Whole sample			Cannabis vs comparator	Overall effect: THC vs cannabis extract vs placebo	Not reported	Unclear	?	Not significant	RCT Univariable
Strasser, 2006	Strasser	2006	Cancer	Medical, overseen by a physician	Whole Sativa plant/natural and extracts : THC:CBD extract and THC-only extract	Oral pills (or other oral medical use)	Physical	Tiredness	Tiredness	Frequency of fatigue	Whole sample			Cannabis vs comparator	Overall effect: THC vs cannabis extract vs placebo	Not reported	Unclear	?	Not significant	RCT Univariable
Strasser, 2006	Strasser	2006	Cancer	Medical, overseen by a physician	Whole Sativa plant/natural and extracts : THC:CBD extract and THC-only extract	Oral pills (or other oral medical use)	Mental	Mood	Mood	Improvement in mood measured on the EORTC QLQ-C30	Whole sample			Cannabis vs comparator	Overall effect: THC vs cannabis extract vs placebo	Decreased	Bad	−	Not significant	RCT Univariable
Strasser, 2006	Strasser	2006	Cancer	Medical, overseen by a physician	Whole Sativa plant/natural and extracts : THC:CBD extract and THC-only extract	Oral pills (or other oral medical use)	Mental	Quality of life	Quality of life	Composite score [mean] of questions 29 [Global Health Status] and 30 [QoL] on the European Organisation for Research and Treatment of Cancer Quality of Life Questionnaire C30 [EORTC QLQ-C30], transformed into a single functional sclae (range 0-100)	Whole sample			Cannabis vs comparator	Overall effect: THC vs cannabis extract vs placebo	Equivocal	Unclear	?	Not significant	RCT Univariable	QoL worse than placebo for CE and better than placebo for THC
Strasser, 2006	Strasser	2006	Cancer	Medical, overseen by a physician	Whole Sativa plant/natural and extracts : THC:CBD extract and THC-only extract	Oral pills (or other oral medical use)	Mental	Quality of life	Quality of life	Composite score [mean] of questions 29 [Global Health Status] and 30 [QoL] on the European Organisation for Research and Treatment of Cancer Quality of Life Questionnaire C30 [EORTC QLQ-C30], transformed into a single functional sclae (range 0-100)	Subgroup	Physical health condition	Patients with CRP values >=10 mg/l at baseline	Cannabis vs comparator	Overall effect: THC vs cannabis extract vs placebo	Increased	Good	+	Not reported	RCT Univariable
Tomida, 2006	Tomida	2006	Ocular hypertension	Medical, overseen by a physician	Whole Sativa plant/natural and extracts : THC and CBD	Oromucosal spray	Physical	Blood pressure/hypotension/hypertension	Blood pressure/hypotension/hypertension	Systolic blood pressure at 60 minutes	Whole sample			Cannabis vs comparator	40 mg CBD vs Placebo	Increased	Bad	−	Significant	RCT Univariable	No differences were found between THC and placebo or 20 mg CBD and placebo
Tomida, 2006	Tomida	2006	Ocular hypertension	Medical, overseen by a physician	Whole Sativa plant/natural and extracts : THC and CBD	Oromucosal spray	Physical	Blood pressure/hypotension/hypertension	Blood pressure/hypotension/hypertension	Systolic blood pressure at 90 minutes	Whole sample			Cannabis vs comparator	40 mg CBD vs Placebo	Increased	Bad	−	Significant	RCT Univariable	No differences were found between THC and placebo or 20 mg CBD and placebo
Tomida, 2006	Tomida	2006	Ocular hypertension	Medical, overseen by a physician	Whole Sativa plant/natural and extracts : THC and CBD	Oromucosal spray	Physical	Cardiac disease/illness/symptoms	Cardiac disease/illness/symptoms	Heart rate was measured in BPM at 90 minutes	Whole sample			Cannabis vs comparator	5 mg THC	Increased	Bad	−	Significant	RCT Univariable	No differences were found between 40 mg CBD and placebo or 20 mg CBD and placebo
Tomida, 2006	Tomida	2006	Ocular hypertension	Medical, overseen by a physician	Whole Sativa plant/natural and extracts : THC and CBD	Oromucosal spray	Physical	Intraocular Pressure (IOP)	Intraocular Pressure (IOP)	IOP was measured using a Goldman applanation tonometry at 4 hours. Recorded as average of both eyes per patient.	Whole sample			Cannabis vs comparator	40 mg CBD vs Placebo	Increased	Bad	−	Significant	RCT Univariable
Tomida, 2006	Tomida	2006	Ocular hypertension	Medical, overseen by a physician	Whole Sativa plant/natural and extracts : THC and CBD	Oromucosal spray	Physical	Intraocular Pressure (IOP)	Intraocular Pressure (IOP)	IOP was measured using a Goldman applanation tonometry at baseline. Recorded as average of both eyes per patient.	Whole sample			Cannabis vs comparator	5 mg THC vs Placebo	No association/change	No effect	~	Not significant	RCT Univariable
Tomida, 2006	Tomida	2006	Ocular hypertension	Medical, overseen by a physician	Whole Sativa plant/natural and extracts : THC and CBD	Oromucosal spray	Physical	Vision tests	Vision tests	Visual acuity and visual field examinations	Whole sample			Cannabis vs comparator	Any cannabinoid vs Placebo	No association/change	No effect	~	Not significant	RCT Univariable
Blake, 2005	Blake	2005	Rheumatoid arthritis	Medical, overseen by a physician	Whole Sativa plant/natural and extracts : Sativex	Oromucosal spray	Physical	Inflammation	Inflammation	Inflammation activity measured by 28-joint disease activity score (DAS-28)	Whole sample			Cannabis vs comparator	Use vs Placebo	Decreased	Good	+	Significant	RCT Univariable
Blake, 2005	Blake	2005	Rheumatoid arthritis	Medical, overseen by a physician	Whole Sativa plant/natural and extracts : Sativex	Oromucosal spray	Physical	Mobility	Mobility	Morning stiffness	Whole sample			Cannabis vs comparator	Use vs Placebo	Decreased	Good	+	Not significant	RCT Univariable
Blake, 2005	Blake	2005	Rheumatoid arthritis	Medical, overseen by a physician	Whole Sativa plant/natural and extracts : Sativex	Oromucosal spray	Physical	Pain	Pain	Morning pain at rest measured with NRS	Whole sample			Cannabis vs comparator	Use vs Placebo	Decreased	Good	+	Significant	RCT Univariable
Blake, 2005	Blake	2005	Rheumatoid arthritis	Medical, overseen by a physician	Whole Sativa plant/natural and extracts : Sativex	Oromucosal spray	Physical	Pain	Pain	Morning pain on movement measured with a numerical rating scale (NRS)	Whole sample			Cannabis vs comparator	Use vs Placebo	Decreased	Good	+	Significant	RCT Univariable
Blake, 2005	Blake	2005	Rheumatoid arthritis	Medical, overseen by a physician	Whole Sativa plant/natural and extracts : Sativex	Oromucosal spray	Physical	Pain	Pain	Short Form McGill Pain Questionnaire (SF-MPQ) - Intensity of pain at present	Whole sample			Cannabis vs comparator	Use vs Placebo	Decreased	Good	+	Not significant	RCT Univariable
Blake, 2005	Blake	2005	Rheumatoid arthritis	Medical, overseen by a physician	Whole Sativa plant/natural and extracts : Sativex	Oromucosal spray	Physical	Pain	Pain	Short Form McGill Pain Questionnaire (SF-MPQ) - Pain at present	Whole sample			Cannabis vs comparator	Use vs Placebo	Decreased	Good	+	Significant	RCT Univariable
Blake, 2005	Blake	2005	Rheumatoid arthritis	Medical, overseen by a physician	Whole Sativa plant/natural and extracts : Sativex	Oromucosal spray	Physical	Pain	Pain	Short Form McGill Pain Questionnaire (SF-MPQ) - total intensity of pain	Whole sample			Cannabis vs comparator	Use vs Placebo	Increased	Bad	−	Not significant	RCT Univariable
Blake, 2005	Blake	2005	Rheumatoid arthritis	Medical, overseen by a physician	Whole Sativa plant/natural and extracts : Sativex	Oromucosal spray	Physical	Sleep	Sleep	Quality of Sleep measured by a 0-10 numerical rating scale	Whole sample			Cannabis vs comparator	Use vs Placebo	Decreased	Good	+	Significant	RCT Univariable
Carroll, 2004	Carroll	2004	Parkinson's disease	Medical, overseen by a physician	Whole Sativa plant/natural and extracts : Cannador, an ethanolic extract of cannabis sativa	Oral pills (or other oral medical use)	Physical	Activities of Daily Life	Activities of Daily Life	Dyskinesia ADL	Whole sample			Cannabis vs comparator	Use vs Placebo	Decreased	Unclear	?	Not significant	RCT Univariable
Carroll, 2004	Carroll	2004	Parkinson's disease	Medical, overseen by a physician	Whole Sativa plant/natural and extracts : Cannador, an ethanolic extract of cannabis sativa	Oral pills (or other oral medical use)	Physical	Dyskinesias	Dyskinesias	Diary Dyskinesia: Percentage of day spent with dyskinesia	Whole sample			Cannabis vs comparator	Use vs Placebo	Increased	Unclear	?	Not significant	RCT Univariable
Carroll, 2004	Carroll	2004	Parkinson's disease	Medical, overseen by a physician	Whole Sativa plant/natural and extracts : Cannador, an ethanolic extract of cannabis sativa	Oral pills (or other oral medical use)	Physical	Dyskinesias	Dyskinesias	Diary Intermediate: Percentage of day spent with intermediate dyskinesia	Whole sample			Cannabis vs comparator	Use vs Placebo	Decreased	Unclear	?	Not significant	RCT Univariable
Carroll, 2004	Carroll	2004	Parkinson's disease	Medical, overseen by a physician	Whole Sativa plant/natural and extracts : Cannador, an ethanolic extract of cannabis sativa	Oral pills (or other oral medical use)	Physical	Dyskinesias	Dyskinesias	Diary Off: Percentage of day spent off with dyskinesia	Whole sample			Cannabis vs comparator	Use vs Placebo	Decreased	Unclear	?	Not significant	RCT Univariable
Carroll, 2004	Carroll	2004	Parkinson's disease	Medical, overseen by a physician	Whole Sativa plant/natural and extracts : Cannador, an ethanolic extract of cannabis sativa	Oral pills (or other oral medical use)	Physical	Dyskinesias	Dyskinesias	Diary On: Percentage of day spent on with dyskinesia	Whole sample			Cannabis vs comparator	Use vs Placebo	Increased	Unclear	?	Not significant	RCT Univariable
Carroll, 2004	Carroll	2004	Parkinson's disease	Medical, overseen by a physician	Whole Sativa plant/natural and extracts : Cannador, an ethanolic extract of cannabis sativa	Oral pills (or other oral medical use)	Physical	Dyskinesias	Dyskinesias	Dyskinesia measured by Bain Scale	Whole sample			Cannabis vs comparator	Use vs Placebo	Decreased	Unclear	?	Not significant	RCT Univariable
Carroll, 2004	Carroll	2004	Parkinson's disease	Medical, overseen by a physician	Whole Sativa plant/natural and extracts : Cannador, an ethanolic extract of cannabis sativa	Oral pills (or other oral medical use)	Physical	Dyskinesias	Dyskinesias	Overall dyskinesia measured by Rush Dyskinesia scale	Whole sample			Cannabis vs comparator	Use vs Placebo	Decreased	Unclear	?	Not significant	RCT Univariable
Carroll, 2004	Carroll	2004	Parkinson's disease	Medical, overseen by a physician	Whole Sativa plant/natural and extracts : Cannador, an ethanolic extract of cannabis sativa	Oral pills (or other oral medical use)	Physical	Dyskinesias	Dyskinesias	UPDRS Part IV A Dyskinesia measured by Unified Parkinson's Disease Rating Scale (UPDRS), questions 32-34	Whole sample			Cannabis vs comparator	Use vs Placebo	Increased	Bad	−	Not significant	RCT Univariable
Carroll, 2004	Carroll	2004	Parkinson's disease	Medical, overseen by a physician	Whole Sativa plant/natural and extracts : Cannador, an ethanolic extract of cannabis sativa	Oral pills (or other oral medical use)	Physical	Efficacy	Efficacy	Perception of cannabis extract's helpfulness	Whole sample			Cannabis vs comparator	Use vs Placebo	Increased	Good	+	Not significant	RCT Univariable
Carroll, 2004	Carroll	2004	Parkinson's disease	Medical, overseen by a physician	Whole Sativa plant/natural and extracts : Cannador, an ethanolic extract of cannabis sativa	Oral pills (or other oral medical use)	Physical	Efficacy	Efficacy	Perception of feeling better on cannabis extract	Whole sample			Cannabis vs comparator	Use vs Placebo	Decreased	Bad	−	Not significant	RCT Univariable
Carroll, 2004	Carroll	2004	Parkinson's disease	Medical, overseen by a physician	Whole Sativa plant/natural and extracts : Cannador, an ethanolic extract of cannabis sativa	Oral pills (or other oral medical use)	Physical	Efficacy	Efficacy	UPDRS Total Change in total UPDRS off	Whole sample			Cannabis vs comparator	Use vs Placebo	Increased	Unclear	?	Not significant	RCT Univariable
Carroll, 2004	Carroll	2004	Parkinson's disease	Medical, overseen by a physician	Whole Sativa plant/natural and extracts : Cannador, an ethanolic extract of cannabis sativa	Oral pills (or other oral medical use)	Physical	Efficacy	Efficacy	UPDRS Total Change in total UPDRS on	Whole sample			Cannabis vs comparator	Use vs Placebo	Increased	Unclear	?	Not significant	RCT Univariable
Carroll, 2004	Carroll	2004	Parkinson's disease	Medical, overseen by a physician	Whole Sativa plant/natural and extracts : Cannador, an ethanolic extract of cannabis sativa	Oral pills (or other oral medical use)	Physical	Mobility	Mobility	Left arm amplitude (circle)	Whole sample			Cannabis vs comparator	Use vs Placebo	Increased	Good	+	Not significant	RCT Univariable
Carroll, 2004	Carroll	2004	Parkinson's disease	Medical, overseen by a physician	Whole Sativa plant/natural and extracts : Cannador, an ethanolic extract of cannabis sativa	Oral pills (or other oral medical use)	Physical	Mobility	Mobility	Left arm amplitude (square)	Whole sample			Cannabis vs comparator	Use vs Placebo	Increased	Good	+	Not significant	RCT Univariable
Carroll, 2004	Carroll	2004	Parkinson's disease	Medical, overseen by a physician	Whole Sativa plant/natural and extracts : Cannador, an ethanolic extract of cannabis sativa	Oral pills (or other oral medical use)	Physical	Mobility	Mobility	Right arm amplitude (circle)	Whole sample			Cannabis vs comparator	Use vs Placebo	Decreased	Bad	−	Not significant	RCT Univariable
Carroll, 2004	Carroll	2004	Parkinson's disease	Medical, overseen by a physician	Whole Sativa plant/natural and extracts : Cannador, an ethanolic extract of cannabis sativa	Oral pills (or other oral medical use)	Physical	Mobility	Mobility	Right arm amplitude (square)	Whole sample			Cannabis vs comparator	Use vs Placebo	Decreased	Bad	−	Not significant	RCT Univariable
Carroll, 2004	Carroll	2004	Parkinson's disease	Medical, overseen by a physician	Whole Sativa plant/natural and extracts : Cannador, an ethanolic extract of cannabis sativa	Oral pills (or other oral medical use)	Physical	Pain	Pain	McGill Pain Score	Whole sample			Cannabis vs comparator	Use vs Placebo	Decreased	Unclear	?	Not significant	RCT Univariable
Carroll, 2004	Carroll	2004	Parkinson's disease	Medical, overseen by a physician	Whole Sativa plant/natural and extracts : Cannador, an ethanolic extract of cannabis sativa	Oral pills (or other oral medical use)	Physical	Sleep	Sleep	Diary Sleep: Percentage of day spent sleeping	Whole sample			Cannabis vs comparator	Use vs Placebo	Increased	Unclear	?	Not significant	RCT Univariable
Carroll, 2004	Carroll	2004	Parkinson's disease	Medical, overseen by a physician	Whole Sativa plant/natural and extracts : Cannador, an ethanolic extract of cannabis sativa	Oral pills (or other oral medical use)	Physical	Sleep	Sleep	Sleep score	Whole sample			Cannabis vs comparator	Use vs Placebo	Increased	Unclear	?	Not significant	RCT Univariable
Carroll, 2004	Carroll	2004	Parkinson's disease	Medical, overseen by a physician	Whole Sativa plant/natural and extracts : Cannador, an ethanolic extract of cannabis sativa	Oral pills (or other oral medical use)	Mental	Quality of life	Quality of life	PDQ-39 Total score Parkinson's Disease Questionnaire-39 (PDQ-39)	Whole sample			Cannabis vs comparator	use vs Placebo	Decreased	Unclear	?	Not significant	RCT Univariable	No effect on any subsection scores (mobility, ADL, emotion, stigma, social support, cognition, communication, or discomfort)
Jatoi, 2002a	Jatoi	2002a	Cancer	Medical, overseen by a physician	Synthetic THC/THC analogue, or CBD : Dronabinol	Oral pills (or other oral medical use)	Physical	Balance/Falls	Balance	Loss of coordination	Whole sample			Cannabis vs comparator	Overall effect: Megestrol Acetate vs Dronabinol vs Dronabinol + Megestrol Acetate	Not reported	Unclear	?	Not significant	RCT Univariable
Jatoi, 2002a	Jatoi	2002a	Cancer	Medical, overseen by a physician	Synthetic THC/THC analogue, or CBD : Dronabinol	Oral pills (or other oral medical use)	Physical	Efficacy	Efficacy	Perceived helpfulness of the medication. North Central Cancer Treatment questionnaires	Whole sample			Cannabis vs comparator	Dronabinol vs megestrol	Decreased	Bad	−	Significant	RCT Univariable	Increased for Dron+MA vs MA, but non-sig
Jatoi, 2002a	Jatoi	2002a	Cancer	Medical, overseen by a physician	Synthetic THC/THC analogue, or CBD : Dronabinol	Oral pills (or other oral medical use)	Physical	Fluid retention	Fluid retention	Fluid Retention	Whole sample			Cannabis vs comparator	Overall effect: Megestrol Acetate vs Dronabinol vs Dronabinol + Megestrol Acetate	Not reported	Unclear	?	Not significant	RCT Univariable
Jatoi, 2002a	Jatoi	2002a	Cancer	Medical, overseen by a physician	Synthetic THC/THC analogue, or CBD : Dronabinol	Oral pills (or other oral medical use)	Physical	Gastrointestinal	Nausea/vomiting	Vomiting	Whole sample			Cannabis vs comparator	Overall effect: Megestrol Acetate vs Dronabinol vs Dronabinol + Megestrol Acetate	Not reported	Unclear	?	Not significant	RCT Univariable
Jatoi, 2002a	Jatoi	2002a	Cancer	Medical, overseen by a physician	Synthetic THC/THC analogue, or CBD : Dronabinol	Oral pills (or other oral medical use)	Physical	Nutrition and weight	Appetite	Appetite improvement (NNCTG Questionnaire)	Whole sample			Cannabis vs comparator	Overall effects: Megestrol vs Megestrol + Dronabinol vs Dronabinolegestrol	Not reported	Unclear	?	Significant	RCT Univariable
Jatoi, 2002a	Jatoi	2002a	Cancer	Medical, overseen by a physician	Synthetic THC/THC analogue, or CBD : Dronabinol	Oral pills (or other oral medical use)	Physical	Nutrition and weight	Appetite	Improved perception of food taste due to medication, North Central Cancer Treatment questionnaires	Whole sample			Cannabis vs comparator	Dronabinol vs megestrol	Decreased	Bad	−	Significant	RCT Univariable	Decreased for Dron+MA vs MA, but non-sig
Jatoi, 2002a	Jatoi	2002a	Cancer	Medical, overseen by a physician	Synthetic THC/THC analogue, or CBD : Dronabinol	Oral pills (or other oral medical use)	Physical	Nutrition and weight	Appetite	Improvement in appetite	Whole sample			Cannabis vs comparator	Dronabinol vs megestrol	Decreased	Bad	−	Significant	RCT Univariable	Significantly decreased for Dron+MA vs MA
Jatoi, 2002a	Jatoi	2002a	Cancer	Medical, overseen by a physician	Synthetic THC/THC analogue, or CBD : Dronabinol	Oral pills (or other oral medical use)	Physical	Nutrition and weight	Appetite	Increased appetite compared to before present illness. North Central Cancer Treatment Group questionnaires	Whole sample			Cannabis vs comparator	Dronabinol vs megestrol	Decreased	Bad	−	Significant	RCT Univariable	Decreased for Dron+MA vs MA, but non-sig
Jatoi, 2002a	Jatoi	2002a	Cancer	Medical, overseen by a physician	Synthetic THC/THC analogue, or CBD : Dronabinol	Oral pills (or other oral medical use)	Physical	Nutrition and weight	Appetite	Increased appetite compared to before start of study medications. North Central Cancer Treatment questionniare	Whole sample			Cannabis vs comparator	Dronabinol vs megestrol	Decreased	Bad	−	Significant	RCT Univariable	Decreased for Dron+MA vs MA, but non-sig
Jatoi, 2002a	Jatoi	2002a	Cancer	Medical, overseen by a physician	Synthetic THC/THC analogue, or CBD : Dronabinol	Oral pills (or other oral medical use)	Physical	Nutrition and weight	Appetite	Increased perception (eat much more) of effect of study medication on food intake. North Central Cancer Treatment questionnaires	Whole sample			Cannabis vs comparator	Dronabinol vs megestrol	Decreased	Bad	−	Significant	RCT Univariable	Significantly decreased for Dron+MA vs MA
Jatoi, 2002a	Jatoi	2002a	Cancer	Medical, overseen by a physician	Synthetic THC/THC analogue, or CBD : Dronabinol	Oral pills (or other oral medical use)	Physical	Nutrition and weight	Appetite	Very good appetite. North Central Cancer Treatment questionnaires	Whole sample			Cannabis vs comparator	Dronabinol vs megestrol	Decreased	Bad	−	Significant	RCT Univariable	Decreased for Dron+MA vs MA, but non-sig
Jatoi, 2002a	Jatoi	2002a	Cancer	Medical, overseen by a physician	Synthetic THC/THC analogue, or CBD : Dronabinol	Oral pills (or other oral medical use)	Physical	Nutrition and weight	Change in weight or BMI	>=10% increase in body weight from baseline, physician reported	Whole sample			Cannabis vs comparator	Dronabinol vs megestrol	Decreased	Bad	−	Significant	RCT Univariable	Decreased for Dron+MA vs MA, but non-sig
Jatoi, 2002a	Jatoi	2002a	Cancer	Medical, overseen by a physician	Synthetic THC/THC analogue, or CBD : Dronabinol	Oral pills (or other oral medical use)	Physical	Nutrition and weight	Change in weight or BMI	>=10% increase in body weight from baseline, self measured at home.	Whole sample			Cannabis vs comparator	Dronabinol vs megestrol	Decreased	Bad	−	Significant	RCT Univariable	No difference for Dron+MA vs MA (non-sig)
Jatoi, 2002a	Jatoi	2002a	Cancer	Medical, overseen by a physician	Synthetic THC/THC analogue, or CBD : Dronabinol	Oral pills (or other oral medical use)	Physical	Nutrition and weight	Change in weight or BMI	Patient reported weight gain	Whole sample			Cannabis vs comparator	Overall effects: Megestrol vs Megestrol + Dronabinol vs Dronabinolegestrol	Not reported	Unclear	?	Significant	RCT Univariable
Jatoi, 2002a	Jatoi	2002a	Cancer	Medical, overseen by a physician	Synthetic THC/THC analogue, or CBD : Dronabinol	Oral pills (or other oral medical use)	Physical	Nutrition and weight	Change in weight or BMI	Physician reported weight gain	Whole sample			Cannabis vs comparator	Overall effects: Megestrol vs Megestrol + Dronabinol vs Dronabinolegestrol	Not reported	Unclear	?	Significant	RCT Univariable
Jatoi, 2002a	Jatoi	2002a	Cancer	Medical, overseen by a physician	Synthetic THC/THC analogue, or CBD : Dronabinol	Oral pills (or other oral medical use)	Physical	Nutrition and weight	Dietary intake	Increased current food intake compared to past	Whole sample			Cannabis vs comparator	Dronabinol vs megestrol	Decreased	Bad	−	Significant	RCT Univariable	Decreased for Dron+MA vs MA, but non-sig
Jatoi, 2002a	Jatoi	2002a	Cancer	Medical, overseen by a physician	Synthetic THC/THC analogue, or CBD : Dronabinol	Oral pills (or other oral medical use)	Physical	Nutrition and weight	Dietary intake	Increased dietary intake at one time (without getting full soon after eating) due to study medication, North Central Cancer Treatment questionnaires	Whole sample			Cannabis vs comparator	Dronabinol vs megestrol	Decreased	Bad	−	Significant	RCT Univariable	Decreased for Dron+MA vs MA, but non-sig
Jatoi, 2002a	Jatoi	2002a	Cancer	Medical, overseen by a physician	Synthetic THC/THC analogue, or CBD : Dronabinol	Oral pills (or other oral medical use)	Physical	Sexual health	Sexual health	Impotence	Whole sample			Cannabis vs comparator	Overall effect: Megestrol Acetate vs Dronabinol vs Dronabinol + Megestrol Acetate	Not reported	Unclear	?	Significant	RCT Univariable	Also, significant improvements in impotence for Dronabinol vs megestrol acetate
Jatoi, 2002a	Jatoi	2002a	Cancer	Medical, overseen by a physician	Synthetic THC/THC analogue, or CBD : Dronabinol	Oral pills (or other oral medical use)	Physical	Tiredness	Tiredness	Drowsiness	Whole sample			Cannabis vs comparator	Overall effect: Megestrol Acetate vs Dronabinol vs Dronabinol + Megestrol Acetate	Not reported	Unclear	?	Not significant	RCT Univariable
Jatoi, 2002a	Jatoi	2002a	Cancer	Medical, overseen by a physician	Synthetic THC/THC analogue, or CBD : Dronabinol	Oral pills (or other oral medical use)	Mental	Cognitive Functioning	Cognitive Functioning	Muddled Thinking	Whole sample			Cannabis vs comparator	Overall effect: Megestrol Acetate vs Dronabinol vs Dronabinol + Megestrol Acetate	Not reported	Unclear	?	Not significant	RCT Univariable
Jatoi, 2002a	Jatoi	2002a	Cancer	Medical, overseen by a physician	Synthetic THC/THC analogue, or CBD : Dronabinol	Oral pills (or other oral medical use)	Mental	Inappropriate behaviour	Inappropriate behaviour	Inappropriate behavior	Whole sample			Cannabis vs comparator	Overall effect: Megestrol Acetate vs Dronabinol vs Dronabinol + Megestrol Acetate	Not reported	Unclear	?	Not significant	RCT Univariable
Jatoi, 2002a	Jatoi	2002a	Cancer	Medical, overseen by a physician	Synthetic THC/THC analogue, or CBD : Dronabinol	Oral pills (or other oral medical use)	Mental	Quality of life	Quality of life	Difference in QOL score from baseline, anorexia specific - FAACT-AN	Whole sample			Cannabis vs comparator	Dronabinol vs megestrol	Decreased	Bad	−	Significant	RCT Univariable	Decreased for Dron+MA vs MA, but non-sig
Jatoi, 2002a	Jatoi	2002a	Cancer	Medical, overseen by a physician	Synthetic THC/THC analogue, or CBD : Dronabinol	Oral pills (or other oral medical use)	Mental	Quality of life	Quality of life	FAACT QoL	Whole sample			Cannabis vs comparator	Overall effects: Megestrol vs Megestrol + Dronabinol vs Dronabinolegestrol	Not reported	Unclear	?	Not significant	RCT Univariable
Jatoi, 2002a	Jatoi	2002a	Cancer	Medical, overseen by a physician	Synthetic THC/THC analogue, or CBD : Dronabinol	Oral pills (or other oral medical use)	Global QoL	Global Quality of life	Quality of life	Difference in QOL score from baseline, UNISCALE	Whole sample			Cannabis vs comparator	Dronabinol vs megestrolr	Decreased	Bad	−	Not significant	RCT Univariable	Decreased for Dron+MA vs MA, but non-sig
Jatoi, 2002a	Jatoi	2002a	Cancer	Medical, overseen by a physician	Synthetic THC/THC analogue, or CBD : Dronabinol	Oral pills (or other oral medical use)	Global QoL	Global Quality of life	Quality of life	Uniscale QoL	Whole sample			Cannabis vs comparator	Overall effects: Megestrol vs Megestrol + Dronabinol vs Dronabinolegestrol	Not reported	Unclear	?	Not significant	RCT Univariable
Jatoi, 2002b	Jatoi	2002b	Cancer	Medical, overseen by a physician	Synthetic THC/THC analogue, or CBD : Dronabinol	Oral pills (or other oral medical use)	Physical	Blood test results	Blood test results	Change in serum IL-6 concentration from baseline to 1 month of treatment	Whole sample			Cannabis vs comparator	Overall effects: megestrol vs Dronabinol vs megestrol + Dronabinol	Decreased	Unclear	?	Not significant	RCT Univariable	Dron and Dron+MA had less of a change in IL-6 compared to placebo
Sieradzan, 2001	Sieradzan	2001	Parkinson's disease	Medical, overseen by a physician	Synthetic THC/THC analogue, or CBD : Nabilone	Oral pills (or other oral medical use)	Physical	Dyskinesias	Dyskinesias	Duration of "On period' (i.e., maximal benefit from levodopa)	Whole sample			Cannabis vs comparator	Use vs Placebo	Increased	Good	+	Not significant	RCT Univariable
Sieradzan, 2001	Sieradzan	2001	Parkinson's disease	Medical, overseen by a physician	Synthetic THC/THC analogue, or CBD : Nabilone	Oral pills (or other oral medical use)	Physical	Dyskinesias	Dyskinesias	Latency to switching "on" (i.e., time to experiencing maximal benefit from levodopa)	Whole sample			Cannabis vs comparator	Use vs Placebo	Increased	Bad	−	Not significant	RCT Univariable
Sieradzan, 2001	Sieradzan	2001	Parkinson's disease	Medical, overseen by a physician	Synthetic THC/THC analogue, or CBD : Nabilone	Oral pills (or other oral medical use)	Physical	Dyskinesias	Dyskinesias	Percentage of "On period" (max benefit of levodopa) dyskinesia of the total period	Whole sample			Cannabis vs comparator	Use vs Placebo	Increased	Good	+	Not significant	RCT Univariable
Sieradzan, 2001	Sieradzan	2001	Parkinson's disease	Medical, overseen by a physician	Synthetic THC/THC analogue, or CBD : Nabilone	Oral pills (or other oral medical use)	Physical	Dyskinesias	Dyskinesias	the best "On" Webster Scale score (during maximal benefit of levodopa)	Whole sample			Cannabis vs comparator	Use vs Placebo	Increased	Unclear	?	Not significant	RCT Univariable
Sieradzan, 2001	Sieradzan	2001	Parkinson's disease	Medical, overseen by a physician	Synthetic THC/THC analogue, or CBD : Nabilone	Oral pills (or other oral medical use)	Physical	Dyskinesias	Dyskinesias	total dyskinesia disability using the Rush Dyskinesia Disability Scale	Whole sample			Cannabis vs comparator	Use vs Placebo	Decreased	Good	+	Significant	RCT Univariable
Sieradzan, 2001	Sieradzan	2001	Parkinson's disease	Medical, overseen by a physician	Synthetic THC/THC analogue, or CBD : Nabilone	Oral pills (or other oral medical use)	Physical	Dyskinesias	Dyskinesias	Webster score in the practically defined off state.	Whole sample			Cannabis vs comparator	Use vs Placebo	Increased	Unclear	?	Not significant	RCT Univariable
Volicer, 1997	Volicer	1997	Alzheimer's disease/dementia	Medical, overseen by a physician	Synthetic THC/THC analogue, or CBD : Dronabinol	Oral pills (or other oral medical use)	Physical	Nutrition and weight	Change in weight or BMI	Change in body weight	Whole sample			Cannabis vs comparator	Use vs Placebo	No association/change	No effect	~	Not significant	RCT Univariable
Volicer, 1997	Volicer	1997	Alzheimer's disease/dementia	Medical, overseen by a physician	Synthetic THC/THC analogue, or CBD : Dronabinol	Oral pills (or other oral medical use)	Physical	Nutrition and weight	Change in weight or BMI	Change in tricep skin fold thickness	Whole sample			Cannabis vs comparator	Use vs Placebo	No association/change	No effect	~	Not significant	RCT Univariable
Volicer, 1997	Volicer	1997	Alzheimer's disease/dementia	Medical, overseen by a physician	Synthetic THC/THC analogue, or CBD : Dronabinol	Oral pills (or other oral medical use)	Physical	Nutrition and weight	Dietary intake	Caloric intake (kcal)	Whole sample			Cannabis vs comparator	Use vs Placebo	Increased	Good	+	Not significant	RCT Univariable
Volicer, 1997	Volicer	1997	Alzheimer's disease/dementia	Medical, overseen by a physician	Synthetic THC/THC analogue, or CBD : Dronabinol	Oral pills (or other oral medical use)	Mental	Affect	Negative affect	Measured with Lawton Observed Affect Scale - Past	Whole sample			Cannabis vs comparator	Use vs Placebo	Decreased	Good	+	Significant	RCT Univariable
Volicer, 1997	Volicer	1997	Alzheimer's disease/dementia	Medical, overseen by a physician	Synthetic THC/THC analogue, or CBD : Dronabinol	Oral pills (or other oral medical use)	Mental	Affect	Positive Affect	Measured with Lawton Observed Affect Scale - Past	Whole sample			Cannabis vs comparator	Use vs Placebo	No association/change	No effect	~	Not significant	RCT Univariable
Volicer, 1997	Volicer	1997	Alzheimer's disease/dementia	Medical, overseen by a physician	Synthetic THC/THC analogue, or CBD : Dronabinol	Oral pills (or other oral medical use)	Mental	Agitation	Agitation	"Disturbed behavior" measured with Cohen-Mansfield Agitation Inventory (CMAI)	Whole sample			Cannabis vs comparator	Use vs Placebo	Decreased	Good	+	Significant	RCT Univariable
Niiranen, 1985	Niiranen	1985	Cancer	Medical, overseen by a physician	Synthetic THC/THC analogue, or CBD : Nabilone	Oral pills (or other oral medical use)	Physical	Efficacy	Efficacy	Distribution of responses of investigator's global assessment of the efficacy of the drug (categories: Very good, Good, Fair, Poor, Very poor)	Whole sample			Cannabis vs comparator	Use vs Prochlorperazine	Increased	Good	+	Not significant	RCT Univariable	50% of the patients received "Very good" or "Good" responses from investigators for Nabilone,while only 33% received the same responses for Prochlorperazine
Niiranen, 1985	Niiranen	1985	Cancer	Medical, overseen by a physician	Synthetic THC/THC analogue, or CBD : Nabilone	Oral pills (or other oral medical use)	Physical	Gastrointestinal	Nausea/vomiting	Average number of vomiting episodes	Whole sample			Cannabis vs comparator	Use vs Prochlorperazine	Decreased	Good	+	Significant	RCT Univariable
Niiranen, 1985	Niiranen	1985	Cancer	Medical, overseen by a physician	Synthetic THC/THC analogue, or CBD : Nabilone	Oral pills (or other oral medical use)	Physical	Gastrointestinal	Nausea/vomiting	Proportion of patients with no nausea (other categories: mild, moderate, and severe)	Whole sample			Cannabis vs comparator	Use vs Prochlorperazine	Decreased	Good	+	Not significant	RCT Univariable	A Chi-squared test of the distribution of responses across all categories was non-sig
Niiranen, 1985	Niiranen	1985	Cancer	Medical, overseen by a physician	Synthetic THC/THC analogue, or CBD : Nabilone	Oral pills (or other oral medical use)	Physical	Nutrition and weight	Appetite	Proportion of patients with not diminished appetite (other categories: moderately and markedly diminished)	Whole sample			Cannabis vs comparator	Use vs Prochlorperazine	Increased	Good	+	Not significant	RCT Univariable	There were also fewer patients with "markedlydiminished" appetite, also non-sig
Frytak, 1979	Frytak	1979	Cancer	Medical, overseen by a physician	Whole Sativa plant/natural and extracts : THC extract	Oral pills (or other oral medical use)	Physical	Balance/Falls	Balance	Proportion of patients achieving maximum incoordination score	Sex/gender	Women compared to men			THC	Increased	Bad	−	Not reported	RCT Univariable	The only positive associations noted were between sex and "highs" and between liver metastasis and coordination problems. ...Overall, women tended to have more toxicity, including sedation and coordination problems, than men.
Frytak, 1979	Frytak	1979	Cancer	Medical, overseen by a physician	Whole Sativa plant/natural and extracts : THC	Oral pills (or other oral medical use)	Physical	Coordination	Coordination	Proportion of patients achieving maximum incoordination score	Whole sample			Cannabis vs comparator	THC vs Placebo	Increased	Bad	−	Significant	RCT Univariable	THC also had a significantly higher degree of incoordination than Prochlorperazine. Chi-squared test used to test for differences in distribution of scores across groups, then authors report sig diffs in max scores between groups.
Frytak, 1979	Frytak	1979	Cancer	Medical, overseen by a physician	Whole Sativa plant/natural and extracts : THC	Oral pills (or other oral medical use)	Physical	Gastrointestinal	Nausea/vomiting	Proportion of patients experiencing any nausea or vomiting on Day 1	Whole sample			Cannabis vs comparator	THC vs Placebo	Decreased	Good	+	Significant	RCT Univariable	The apparent differences were in the proportions of patients that experienced any nausea or vomiting, with placebo trending to having a higher proportion than either prochorperazine or THC, which had equal proportions.
Frytak, 1979	Frytak	1979	Cancer	Medical, overseen by a physician	Whole Sativa plant/natural and extracts : THC	Oral pills (or other oral medical use)	Physical	Gastrointestinal	Nausea/vomiting	Proportion of patients experiencing any nausea or vomiting on Day 2-4	Whole sample			Cannabis vs comparator	THC vs Placebo	Decreased	Good	+	Not significant	RCT Univariable	Overall there were no significant differences between groups. THC had a higher proportion of patients experiencing nausea or vomiting compared to Prochlorperazine, but this difference was non-sig
Frytak, 1979	Frytak	1979	Cancer	Medical, overseen by a physician	Whole Sativa plant/natural and extracts : THC	Oral pills (or other oral medical use)	Physical	Sedation/somnolence	Sedation/somnolence	Proportion of patients achieving maximum sedation score	Whole sample			Cannabis vs comparator	THC vs Placebo	Increased	Bad	−	Significant	RCT Univariable	THC also had a significantly higher degree of sedation than Prochlorperazine. Chi-squared test used to test for differences in distribution of scores across groups, then authors report sig diffs in max scores between groups.
Frytak, 1979	Frytak	1979	Cancer	Medical, overseen by a physician	Whole Sativa plant/natural and extracts : THC extract	Oral pills (or other oral medical use)	Physical	Sedation/somnolence	Sedation/somnolence	Proportion of patients achieving maximum sedation score	Sex/gender	Women compared to men			THC	Increased	Bad	−	Not reported	RCT Univariable	The only positive associations noted were between sex and "highs" and between liver metastasis and coordination problems. ...Overall, women tended to have more toxicity, including sedation and coordination problems, than men.
Frytak, 1979	Frytak	1979	Cancer	Medical, overseen by a physician	Whole Sativa plant/natural and extracts : THC	Oral pills (or other oral medical use)	Mental	Psychoactive Effects	Psychoactive Effects	Proportion of patients feeling "high"	Whole sample			Cannabis vs comparator	THC vs Placebo	Increased	Bad	−	Significant	RCT Univariable	THC also had a significantly higher number of patients feeling high than Prochlorperazine.
Frytak, 1979	Frytak	1979	Cancer	Medical, overseen by a physician	Whole Sativa plant/natural and extracts : THC extract	Oral pills (or other oral medical use)	Mental	Psychoactive Effects	Psychoactive Effects	Occurrence of "highs"	Sex/gender	Women compared to men			THC	Increased	Bad	−	Significant	RCT Univariable	The only positive associations noted were between sex and " . highs" . and between liver metastasis and coordination problems. There was a significant (P=0.02) association between sex and occurrence of " . highs," . with women experiencing relatively more " . highs" . than men.

## Sheet: Subgroup data
Author/year	Author	Year		Condition (for synthesis)	Types of use	Cannabis products	Modes of consumption	Outcome type	Outcome category I	Outcome category II	Outcome definition	Was the whole sample analysed for the outcome being reported?	Subgroup analysis?	Subgroup category	Cannabis comparison	Intervention vs Control	Direction of effect	Good/bad	+/−	Significance	Uni or multivariable	Comments:
Herrmann, 2019	Herrmann	2019		Alzheimer's disease/dementia	Medical, overseen by a physician	Synthetic THC/THC analogue, or CBD : Nabilone	Oral pills (or other oral medical use)	Mental	Cognitive Functioning	Cognitive Functioning	Severe Impairment Battery test (Lower score = greater impairment)	Subgroup	Mental health condition	sMME <=15	Cannabis vs comparator	use vs placebo	Decreased	Bad	−	Significant	Univariable
Fallon, 2017	Fallon	2017		Cancer	Medical, overseen by a physician	Whole Sativa plant/natural and extracts : Sativex	Oromucosal spray	Physical	Pain	Pain	NRS pain score: Percent improvement in average pain NRS score	Subgroup	Other subgroup type	Rest of the world	Cannabis vs comparator	Use vs placebo	Decreased	Bad	−	Significant	Univariable
Fallon, 2017	Fallon	2017		Cancer	Medical, overseen by a physician	Whole Sativa plant/natural and extracts : Sativex	Oromucosal spray	Physical	Pain	Pain	NRS pain score: Percent improvement in average pain NRS score	Subgroup	Other subgroup type	United states	Cannabis vs comparator	Use vs placebo	Increased	Good	+	Not significant	Univariable
Jadoon, 2016	Jadoon	2016		Diabetes	Medical, overseen by a physician	Whole Sativa plant/natural and extracts : D9-Tetrahydrocannabivarin (THCV, a naturally occurring analog of THC), CBD, and combinations of THCV and CBD	Not reported/unclear	Physical	Blood test results	Blood test results	HbA1c levels after only participants receiving dietary/metformin treatment were analyzed	Subgroup	Other subgroup type	Patients receiving dietary/metformin treatment	Cannabis vs comparator	THCV vs no use	Decreased	Good	+	Significant	Univariable
Jadoon, 2016	Jadoon	2016		Diabetes	Medical, overseen by a physician	Whole Sativa plant/natural and extracts : D9-Tetrahydrocannabivarin (THCV, a naturally occurring analog of THC), CBD, and combinations of THCV and CBD	Not reported/unclear	Physical	Blood test results	Blood test results	Oral glucose tolerance test (OGTT) at the 1 hr and 3 hr mark after all subjects on diabetes treatments other than diet/metformin were excluded	Subgroup	Other subgroup type	Patients receiving dietary/metformin treatment	Cannabis vs comparator	THCV vs no use	Decreased	Good	+	Significant	Univariable
van den Elsen, 2015a	van den Elsen	2015	a	Alzheimer's disease/dementia	Medical, overseen by a physician	Synthetic THC/THC analogue, or CBD : Namisol	Oral pills (or other oral medical use)	Mental	Neuropsychiatric symptoms	Neuropsychiatric symptoms	NPI Total	Subgroup	Residential setting	Community dwelling	Cannabis vs comparator	Use vs Placebo	Increased	Bad	−	Not significant	Multivariable
van den Elsen, 2015a	van den Elsen	2015	a	Alzheimer's disease/dementia	Medical, overseen by a physician	Synthetic THC/THC analogue, or CBD : Namisol	Oral pills (or other oral medical use)	Mental	Neuropsychiatric symptoms	Neuropsychiatric symptoms	NPI Total	Subgroup	Residential setting	Inpatient	Cannabis vs comparator	Use vs Placebo	Increased	Bad	−	Not significant	Multivariable
van den Elsen, 2015b	van den Elsen	2015	b	Alzheimer's disease/dementia	Medical, overseen by a physician	Synthetic THC/THC analogue, or CBD : Namisol	Oral pills (or other oral medical use)	Mental	Agitation	Agitation	Cohen-Mansfield Agitation Inventory (CMAI)	Subgroup	Other subgroup type	Ambulatory Group - In the revised protocol (ambulatory group),admissions were replaced by a 5-hour day clinic visit (day 1), follow-up phone call (day 2), and home visit (day 3), while safety could still be closely monitored.	Cannabis vs comparator	Use vs Placebo	Decreased	Good	+	Not significant	Univariable
van den Elsen, 2015b	van den Elsen	2015	b	Alzheimer's disease/dementia	Medical, overseen by a physician	Synthetic THC/THC analogue, or CBD : Namisol	Oral pills (or other oral medical use)	Mental	Agitation	Agitation	Cohen-Mansfield Agitation Inventory (CMAI)	Subgroup	Other subgroup type	Hospital Admission Group	Cannabis vs comparator	Use vs Placebo	Decreased	Good	+	Not significant	Univariable
van den Elsen, 2015b	van den Elsen	2015	b	Alzheimer's disease/dementia	Medical, overseen by a physician	Synthetic THC/THC analogue, or CBD : Namisol	Oral pills (or other oral medical use)	Mental	Agitation/aggression	Agitation/aggression	NPI agitation/aggression subscale	Subgroup	Other subgroup type	Ambulatory Group - In the revised protocol (ambulatory group),admissions were replaced by a 5-hour day clinic visit (day 1), follow-up phone call (day 2), and home visit (day 3), while safety could still be closely monitored.	Cannabis vs comparator	Use vs Placebo	Decreased	Good	+	Not significant	Univariable
van den Elsen, 2015b	van den Elsen	2015	b	Alzheimer's disease/dementia	Medical, overseen by a physician	Synthetic THC/THC analogue, or CBD : Namisol	Oral pills (or other oral medical use)	Mental	Agitation/aggression	Agitation/aggression	NPI agitation/aggression subscale	Subgroup	Other subgroup type	Hospital Admission Group	Cannabis vs comparator	Use vs Placebo	Decreased	Good	+	Not significant	Univariable
van den Elsen, 2015b	van den Elsen	2015	b	Alzheimer's disease/dementia	Medical, overseen by a physician	Synthetic THC/THC analogue, or CBD : Namisol	Oral pills (or other oral medical use)	Mental	Neuropsychiatric symptoms	Neuropsychiatric symptoms	NPI Total	Subgroup	Other subgroup type	Ambulatory Group - In the revised protocol (ambulatory group),admissions were replaced by a 5-hour day clinic visit (day 1), follow-up phone call (day 2), and home visit (day 3), while safety could still be closely monitored.	Cannabis vs comparator	Use vs Placebo	Decreased	Good	+	Not reported	Univariable
van den Elsen, 2015b	van den Elsen	2015	b	Alzheimer's disease/dementia	Medical, overseen by a physician	Synthetic THC/THC analogue, or CBD : Namisol	Oral pills (or other oral medical use)	Mental	Neuropsychiatric symptoms	Neuropsychiatric symptoms	NPI Total	Subgroup	Other subgroup type	Hospital Admission Group	Cannabis vs comparator	Use vs Placebo	Decreased	Good	+	Not significant	Univariable
Ahmed, 2014	Ahmed	2014		Healthy	Medical, overseen by a physician	Synthetic THC/THC analogue, or CBD : Namisol	Oral pills (or other oral medical use)	Pharmacology	Pharmacokinetic parameters	Pharmacokinetic parameters	Cmax value of THC	Subgroup	Other subgroup type	Those whose Cmax fell within the sampling period	Single arm	None	NA	Unclear	?	NA	NA	Cmax for each dose was similar to what has been reported in younger adults (this study Cmax: 3.15 ng/ml @ 5mg and 4.57 ng/ml @ 6.5 mg)
Johnson, 2010	Johnson	2010		Cancer	Medical, overseen by a physician	Whole Sativa plant/natural and extracts : Sativex, THC extract	Oromucosal spray	Physical	Pain	Pain	Change in number of doses taken of opioid breakthrough medication from baseline to end of study (categorized as increased, decreased, or no change)	Subgroup	Other subgroup type	Patients using strong opioid breakthrough medication in either the baseline period or last three days of treatment	Cannabis vs comparator	THC extract vs Placebo	No association/change	Unclear	?	Not significant	Univariable
Johnson, 2010	Johnson	2010		Cancer	Medical, overseen by a physician	Whole Sativa plant/natural and extracts : Sativex, THC extract	Oromucosal spray	Physical	Pain	Pain	Proportion of patients increasing the number of doses taken of opioid breakthrough medication from baseline to end of study (other categories: decrease, no change)	Subgroup	Other subgroup type	Patients using strong opioid breakthrough medication in either the baseline period or last three days of treatment	Cannabis vs comparator	THC:CBD vs Placebo	Decreased	Good	+	Significant	Univariable
Strasser, 2006	Strasser	2006		Cancer	Medical, overseen by a physician	Whole Sativa plant/natural and extracts : THC:CBD extract and THC-only extract	Oral pills (or other oral medical use)	Mental	Quality of life	Quality of life	Composite score [mean] of questions 29 [Global Health Status] and 30 [QoL] on the European Organisation for Research and Treatment of Cancer Quality of Life Questionnaire C30 [EORTC QLQ-C30], transformed into a single functional sclae (range 0-100)	Subgroup	Physical health condition	Patients with CRP values >=10 mg/l at baseline	Cannabis vs comparator	Overall effect: THC vs cannabis extract vs placebo	Increased	Good	+	Not reported	Univariable
Strasser, 2006	Strasser	2006		Cancer	Medical, overseen by a physician	Whole Sativa plant/natural and extracts : THC:CBD extract and THC-only extract	Oral pills (or other oral medical use)	Physical	Appetite	Appetite	Mean improvement of daily appetite VAS scores for the 7 days of week 2 in each biweekly period of the 6-week study period	Subgroup	Physical health condition	Patients with head, neck, and lung, or GI-urogenital cancers	Cannabis vs comparator	THC or CBD vs placebo	Increased	Good	+	Not reported	Univariable
Strasser, 2006	Strasser	2006		Cancer	Medical, overseen by a physician	Whole Sativa plant/natural and extracts : THC:CBD extract and THC-only extract	Oral pills (or other oral medical use)	Physical	Appetite	Appetite	Mean improvement of daily appetite VAS scores for the 7 days of week 2 in each biweekly period of the 6-week study period	Subgroup	Sex/gender	Women	Cannabis vs comparator	THC or CBD vs placebo	Increased	Good	+	Not reported	Univariable
Frytak, 1979	Frytak	1979		Cancer	Medical, overseen by a physician	Whole Sativa plant/natural and extracts : THC extract	Oral pills (or other oral medical use)	Mental	Psychoactive Effects	Psychoactive Effects	Occurrence of "highs"	Subgroup	Sex/gender	Women compared to men		THC	Increased	Bad	−	Significant	Univariable	The only positive associations noted were between sex and " . highs" . and between liver metastasis and coordination problems. There was a significant (P=0.02) association between sex and occurrence of " . highs," . with women experiencing relatively more " . highs" . than men.
Frytak, 1979	Frytak	1979		Cancer	Medical, overseen by a physician	Whole Sativa plant/natural and extracts : THC extract	Oral pills (or other oral medical use)	Physical	Balance/Falls	Balance	Proportion of patients achieving maximum incoordination score	Subgroup	Sex/gender	Women compared to men		THC	Increased	Bad	−	Not reported	Univariable	The only positive associations noted were between sex and "highs" and between liver metastasis and coordination problems. ...Overall, women tended to have more toxicity, including sedation and coordination problems, than men.
Frytak, 1979	Frytak	1979		Cancer	Medical, overseen by a physician	Whole Sativa plant/natural and extracts : THC extract	Oral pills (or other oral medical use)	Physical	Sedation/somnolence	Sedation/somnolence	Proportion of patients achieving maximum sedation score	Subgroup	Sex/gender	Women compared to men		THC	Increased	Bad	−	Not reported	Univariable	The only positive associations noted were between sex and "highs" and between liver metastasis and coordination problems. ...Overall, women tended to have more toxicity, including sedation and coordination problems, than men.

## Sheet: Cancer - whole sample
Author/year	Author	Year	Condition (for synthesis)	Types of use	Cannabis products for synthesis	Cannabis products	Modes of consumption	Outcome type	Outcome category I	Outcome category II	Outcome definition	Cannabis comparison	Intervention vs Control	Direction of effect	Good/bad	+/−	Significance	Uni or multivariable	Comments:
Turcott, 2018	Turcott	2018	Cancer	Medical, overseen by a physician	Nabilone	Synthetic THC/THC analogue, or CBD : Nabilone	Oral pills (or other oral medical use)	Physical	Nutrition and weight	Dietary intake	Carbohydrates (g/day). Measured using the SNUT program.	Cannabis vs comparator	use vs placebo	Increased	Good	+	Significant	RCT Univariable
Turcott, 2018	Turcott	2018	Cancer	Medical, overseen by a physician	Nabilone	Synthetic THC/THC analogue, or CBD : Nabilone	Oral pills (or other oral medical use)	Physical	Blood test results	Blood test results	NLR (neutrophil/lymphocytes ratio). NLR >=5 considered systemtic inflammatory response	Cannabis vs comparator	use vs placebo	Decreased	Good	+	Not significant	RCT Univariable
Turcott, 2018	Turcott	2018	Cancer	Medical, overseen by a physician	Nabilone	Synthetic THC/THC analogue, or CBD : Nabilone	Oral pills (or other oral medical use)	Physical	Blood test results	Blood test results	PLR (platelet/lymphocytes ratio) >=150 considered systemic inflammatory response	Cannabis vs comparator	use vs placebo	Decreased	Good	+	Not significant	RCT Univariable
Turcott, 2018	Turcott	2018	Cancer	Medical, overseen by a physician	Nabilone	Synthetic THC/THC analogue, or CBD : Nabilone	Oral pills (or other oral medical use)	Physical	Blood test results	Blood test results	Albumin (mg/dl)	Cannabis vs comparator	use vs placebo	Increased	Unclear	?	Not significant	RCT Univariable
Turcott, 2018	Turcott	2018	Cancer	Medical, overseen by a physician	Nabilone	Synthetic THC/THC analogue, or CBD : Nabilone	Oral pills (or other oral medical use)	Physical	Blood test results	Blood test results	Hemoglobin (mg/dl)	Cannabis vs comparator	use vs placebo	Increased	Unclear	?	Not significant	RCT Univariable
Turcott, 2018	Turcott	2018	Cancer	Medical, overseen by a physician	Nabilone	Synthetic THC/THC analogue, or CBD : Nabilone	Oral pills (or other oral medical use)	Physical	Blood test results	Blood test results	Leucocytes (x1o^3/uL)	Cannabis vs comparator	use vs placebo	Increased	Unclear	?	Not significant	RCT Univariable
Turcott, 2018	Turcott	2018	Cancer	Medical, overseen by a physician	Nabilone	Synthetic THC/THC analogue, or CBD : Nabilone	Oral pills (or other oral medical use)	Physical	Blood test results	Blood test results	Lymphocytes (x1o^3/uL)	Cannabis vs comparator	use vs placebo	Increased	Unclear	?	Not significant	RCT Univariable
Turcott, 2018	Turcott	2018	Cancer	Medical, overseen by a physician	Nabilone	Synthetic THC/THC analogue, or CBD : Nabilone	Oral pills (or other oral medical use)	Physical	Blood test results	Blood test results	Neutrophils (x1o^3/uL)	Cannabis vs comparator	use vs placebo	Increased	Unclear	?	Not significant	RCT Univariable
Turcott, 2018	Turcott	2018	Cancer	Medical, overseen by a physician	Nabilone	Synthetic THC/THC analogue, or CBD : Nabilone	Oral pills (or other oral medical use)	Physical	Blood test results	Blood test results	Platelets (x1o^3/uL)	Cannabis vs comparator	use vs placebo	Decreased	Unclear	?	Not significant	RCT Univariable
Turcott, 2018	Turcott	2018	Cancer	Medical, overseen by a physician	Nabilone	Synthetic THC/THC analogue, or CBD : Nabilone	Oral pills (or other oral medical use)	Physical	Nutrition and weight	Appetite	Patient perception of loss of appetite - assessed using the unidirectional visual analogue scale.	Cannabis vs comparator	use vs placebo	Decreased	Good	+	Not significant	RCT Univariable
Turcott, 2018	Turcott	2018	Cancer	Medical, overseen by a physician	Nabilone	Synthetic THC/THC analogue, or CBD : Nabilone	Oral pills (or other oral medical use)	Physical	Nutrition and weight	Change in weight or BMI	Change in BMI	Cannabis vs comparator	use vs placebo	Decreased	Bad	−	Not significant	RCT Univariable
Turcott, 2018	Turcott	2018	Cancer	Medical, overseen by a physician	Nabilone	Synthetic THC/THC analogue, or CBD : Nabilone	Oral pills (or other oral medical use)	Physical	Nutrition and weight	Change in weight or BMI	Change in weight	Cannabis vs comparator	use vs placebo	Decreased	Bad	−	Not significant	RCT Univariable
Turcott, 2018	Turcott	2018	Cancer	Medical, overseen by a physician	Nabilone	Synthetic THC/THC analogue, or CBD : Nabilone	Oral pills (or other oral medical use)	Physical	Nutrition and weight	Dietary intake	Energy intake (kcal/day). Measured using the SNUT program.	Cannabis vs comparator	use vs placebo	Increased	Good	+	Not significant	RCT Univariable
Turcott, 2018	Turcott	2018	Cancer	Medical, overseen by a physician	Nabilone	Synthetic THC/THC analogue, or CBD : Nabilone	Oral pills (or other oral medical use)	Physical	Nutrition and weight	Dietary intake	Fats (g/day). Measured using the SNUT program.	Cannabis vs comparator	use vs placebo	Increased	Good	+	Not significant	RCT Univariable
Turcott, 2018	Turcott	2018	Cancer	Medical, overseen by a physician	Nabilone	Synthetic THC/THC analogue, or CBD : Nabilone	Oral pills (or other oral medical use)	Physical	Nutrition and weight	Dietary intake	Iron (mg/day). Measured using the SNUT program.	Cannabis vs comparator	use vs placebo	Increased	Good	+	Not significant	RCT Univariable
Turcott, 2018	Turcott	2018	Cancer	Medical, overseen by a physician	Nabilone	Synthetic THC/THC analogue, or CBD : Nabilone	Oral pills (or other oral medical use)	Physical	Nutrition and weight	Dietary intake	Proteins (g/day). Measured using the SNUT program.	Cannabis vs comparator	use vs placebo	Increased	Good	+	Not significant	RCT Univariable
Turcott, 2018	Turcott	2018	Cancer	Medical, overseen by a physician	Nabilone	Synthetic THC/THC analogue, or CBD : Nabilone	Oral pills (or other oral medical use)	Physical	Nutrition and weight	Nutrition status	AC/S-12 section of the FAACT tool	Cannabis vs comparator	use vs placebo	Not reported	Unclear	?	Not significant	RCT Univariable
Fallon, 2017	Fallon (1)	2017	Cancer	Medical, overseen by a physician	Sativex	Whole Sativa plant/natural and extracts : Sativex	Oromucosal spray	Physical	Pain	Pain	NRS pain score: mean change in pain NRS score -using all measurement timings (study 1)	Cannabis vs comparator	Use vs placebo	Decreased	Good	+	Not significant	Multivariable	study 1: Mixed-effect Model Repeat Measurement (MMRM)
Fallon, 2017	Fallon (1)	2017	Cancer	Medical, overseen by a physician	Sativex	Whole Sativa plant/natural and extracts : Sativex	Oromucosal spray	Physical	Pain	Pain	NRS pain score: mean change in worst pain NRS score - using all measurement timings (study 1)	Cannabis vs comparator	Use vs placebo	Decreased	Good	+	Not significant	Multivariable	study 1: Mixed-effect Model Repeat Measurement (MMRM)
Fallon, 2017	Fallon (1)	2017	Cancer	Medical, overseen by a physician	Sativex	Whole Sativa plant/natural and extracts : Sativex	Oromucosal spray	Physical	Pain	Pain	NRS pain score: median percent improvement in average pain NRS score - using all measurement timings (study 1)	Cannabis vs comparator	Use vs placebo	Increased	Good	+	Not significant	Multivariable	study 1: Mixed-effect Model Repeat Measurement (MMRM)
Fallon, 2017	Fallon (1)	2017	Cancer	Medical, overseen by a physician	Sativex	Whole Sativa plant/natural and extracts : Sativex	Oromucosal spray	Physical	Efficacy	Efficacy	Subject Global Impression of Change (SGIC)	Cannabis vs comparator	Use vs Placebo	Decreased	Good	+	Significant	RCT Univariable	study 1: same results at weeks 3 and 5
Fallon, 2017	Fallon (1)	2017	Cancer	Medical, overseen by a physician	Sativex	Whole Sativa plant/natural and extracts : Sativex	Oromucosal spray	Physical	Efficacy	Efficacy	Physician Global Impression of Change (PGIC)	Cannabis vs comparator	Use vs Placebo	Decreased	Good	+	Not significant	RCT Univariable	study 1: significantly decreased at week 5 but not at week 3 or final visit
Fallon, 2017	Fallon (1)	2017	Cancer	Medical, overseen by a physician	Sativex	Whole Sativa plant/natural and extracts : Sativex	Oromucosal spray	Physical	Gastrointestinal	Constipation	NRS - Constipation score	Cannabis vs comparator	Use vs Placebo	Increased	Bad	−	Not significant	RCT Univariable	study 1
Fallon, 2017	Fallon (1)	2017	Cancer	Medical, overseen by a physician	Sativex	Whole Sativa plant/natural and extracts : Sativex	Oromucosal spray	Physical	Pain	Analgesic use	Breakthrough medication: mean daily opioid dose - baseline to end of treatment (study 1)	Cannabis vs comparator	Use vs Placebo	Decreased	Good	+	Not significant	RCT Univariable	study 1
Fallon, 2017	Fallon (1)	2017	Cancer	Medical, overseen by a physician	Sativex	Whole Sativa plant/natural and extracts : Sativex	Oromucosal spray	Physical	Pain	Analgesic use	Maintenance medication: mean daily opioid dose - baseline to end of treatment (study 1)	Cannabis vs comparator	Use vs Placebo	Decreased	Good	+	Not significant	RCT Univariable	study 1
Fallon, 2017	Fallon (1)	2017	Cancer	Medical, overseen by a physician	Sativex	Whole Sativa plant/natural and extracts : Sativex	Oromucosal spray	Physical	Pain	Analgesic use	Total medication: mean daily opioid dose (breakthrough + maintenance) - baseline to end of treatment (study 1)	Cannabis vs comparator	Use vs Placebo	Decreased	Good	+	Not significant	RCT Univariable	study 1
Fallon, 2017	Fallon (1)	2017	Cancer	Medical, overseen by a physician	Sativex	Whole Sativa plant/natural and extracts : Sativex	Oromucosal spray	Physical	Pain	Pain	NRS pain score: mean change in pain NRS score - baseline to end of treatment (study 1)	Cannabis vs comparator	Use vs placebo	Increased	Bad	−	Not significant	RCT Univariable	study 1: ANCOVA adjusting for baseline value and treatment group
Fallon, 2017	Fallon (1)	2017	Cancer	Medical, overseen by a physician	Sativex	Whole Sativa plant/natural and extracts : Sativex	Oromucosal spray	Physical	Pain	Pain	NRS pain score: mean change in worst pain NRS score - baseline to end of treatment (study 1)	Cannabis vs comparator	Use vs placebo	Increased	Bad	−	Not significant	RCT Univariable	study 1: ANCOVA adjusting for baseline value and treatment group
Fallon, 2017	Fallon (1)	2017	Cancer	Medical, overseen by a physician	Sativex	Whole Sativa plant/natural and extracts : Sativex	Oromucosal spray	Physical	Pain	Pain	NRS pain score: median percent improvement in average pain NRS score - baseline to end of treatment (study 1)	Cannabis vs comparator	Use vs placebo	Decreased	Bad	−	Not significant	RCT Univariable	study 1: Wilcoxon Rank-sum test (reported in text). Similar findings for ANCOVA
Fallon, 2017	Fallon (1)	2017	Cancer	Medical, overseen by a physician	Sativex	Whole Sativa plant/natural and extracts : Sativex	Oromucosal spray	Physical	Sleep	Sleep	Sleep disruption: Difference in sleep disruption NRS score - baseline to end of treatment (study 1)	Cannabis vs comparator	Use vs placebo	Increased	Bad	−	Not significant	RCT Univariable	study 1: ANCOVA adjusting for baseline value and treatment group
Fallon, 2017	Fallon (1)	2017	Cancer	Medical, overseen by a physician	Sativex	Whole Sativa plant/natural and extracts : Sativex	Oromucosal spray	Physical	Sleep	Sleep	Sleep disruption: Difference in sleep disruption NRS score - baseline to end of treatment (study 1)	Cannabis vs comparator	Use vs placebo	Decreased	Good	+	Not significant	RCT Univariable	study 1: Mixed-effect Model Repeat Measurement (MMRM)
Fallon, 2017	Fallon (2)	2017	Cancer	Medical, overseen by a physician	Sativex	Whole Sativa plant/natural and extracts : Sativex	Oromucosal spray	Physical	Pain	Pain	NRS pain score: median percent improvement in average pain NRS score - using all measurement timings (study 2)	Cannabis vs comparator	Use vs Placebo	Increased	Bad	−	Not significant	Multivariable	study 2: Mixed-effect Model Repeat Measurement (MMRM)
Fallon, 2017	Fallon (2)	2017	Cancer	Medical, overseen by a physician	Sativex	Whole Sativa plant/natural and extracts : Sativex	Oromucosal spray	Physical	Pain	Pain	NRS pain score: mean change in pain NRS score - using all measurement timings (study 2)	Cannabis vs comparator	Use vs Placebo	Decreased	Good	+	Not significant	Multivariable	study 2: Mixed-effect Model Repeat Measurement (MMRM)
Fallon, 2017	Fallon (2)	2017	Cancer	Medical, overseen by a physician	Sativex	Whole Sativa plant/natural and extracts : Sativex	Oromucosal spray	Physical	Pain	Pain	NRS pain score: mean change in worst pain NRS score - using all measurement timings (study 2)	Cannabis vs comparator	Use vs placebo	Decreased	Good	+	Significant	Multivariable	study 2: Mixed-effect Model Repeat Measurement (MMRM)
Fallon, 2017	Fallon (2)	2017	Cancer	Medical, overseen by a physician	Sativex	Whole Sativa plant/natural and extracts : Sativex	Oromucosal spray	Physical	Efficacy	Efficacy	Physician Global Impression of Change (PGIC)	Cannabis vs comparator	Use vs Placebo	Increased	Bad	−	Not significant	RCT Univariable	study 2
Fallon, 2017	Fallon (2)	2017	Cancer	Medical, overseen by a physician	Sativex	Whole Sativa plant/natural and extracts : Sativex	Oromucosal spray	Physical	Efficacy	Efficacy	Subject Global Impression of Change (SGIC)	Cannabis vs comparator	Use vs Placebo	Decreased	Good	+	Not significant	RCT Univariable	study 2
Fallon, 2017	Fallon (2)	2017	Cancer	Medical, overseen by a physician	Sativex	Whole Sativa plant/natural and extracts : Sativex	Oromucosal spray	Physical	Gastrointestinal	Constipation	NRS - Constipation score	Cannabis vs comparator	Use vs Placebo	Increased	Bad	−	Not significant	RCT Univariable	study 2
Fallon, 2017	Fallon (2)	2017	Cancer	Medical, overseen by a physician	Sativex	Whole Sativa plant/natural and extracts : Sativex	Oromucosal spray	Physical	Pain	Analgesic use	Breakthrough medication: mean daily opioid dose - post-titration baseline to end of treatment (study 2)	Cannabis vs comparator	Use vs Placebo	Increased	Bad	−	Not significant	RCT Univariable	study 2
Fallon, 2017	Fallon (2)	2017	Cancer	Medical, overseen by a physician	Sativex	Whole Sativa plant/natural and extracts : Sativex	Oromucosal spray	Physical	Pain	Analgesic use	Maintenance medication: mean daily opioid dose - post-titration baseline to end of treatment (study 2)	Cannabis vs comparator	Use vs Placebo	Decreased	Good	+	Not significant	RCT Univariable	study 2
Fallon, 2017	Fallon (2)	2017	Cancer	Medical, overseen by a physician	Sativex	Whole Sativa plant/natural and extracts : Sativex	Oromucosal spray	Physical	Pain	Analgesic use	Total medication: mean daily opioid dose (breakthrough + maintenance) - post-titration baseline to end of treatment (study 2)	Cannabis vs comparator	Use vs Placebo	Decreased	Good	+	Not significant	RCT Univariable	study 2
Fallon, 2017	Fallon (2)	2017	Cancer	Medical, overseen by a physician	Sativex	Whole Sativa plant/natural and extracts : Sativex	Oromucosal spray	Physical	Pain	Pain	NRS pain score: mean change in pain NRS score - pre-treatment baseline to end of treatment (study 2)	Cannabis vs comparator	Use vs Placebo	Decreased	Good	+	Not significant	RCT Univariable	study 2: ANCOVA adjusting for baseline value and treatment group
Fallon, 2017	Fallon (2)	2017	Cancer	Medical, overseen by a physician	Sativex	Whole Sativa plant/natural and extracts : Sativex	Oromucosal spray	Physical	Pain	Pain	NRS pain score: mean change in worst pain NRS score - pre-treatment baseline to end of treatment (study 2)	Cannabis vs comparator	Use vs placebo	Decreased	Good	+	Not significant	RCT Univariable	study 2: ANCOVA adjusting for baseline value and treatment group
Fallon, 2017	Fallon (2)	2017	Cancer	Medical, overseen by a physician	Sativex	Whole Sativa plant/natural and extracts : Sativex	Oromucosal spray	Physical	Pain	Pain	NRS pain score: median percent improvement in average pain NRS score - pre-treatment baseline to end of treatment (study 2)	Cannabis vs comparator	Use vs Placebo	Decreased	Good	+	Not significant	RCT Univariable	study 2: Wilcoxon Rank-sum test (reported in text). Similar findings for ANCOVA
Fallon, 2017	Fallon (2)	2017	Cancer	Medical, overseen by a physician	Sativex	Whole Sativa plant/natural and extracts : Sativex	Oromucosal spray	Physical	Sleep	Sleep	Sleep disruption: Difference in sleep disruption NRS score - baseline to end of treatment (study 2)	Cannabis vs comparator	Use vs placebo	Decreased	Good	+	Not significant	RCT Univariable	study 2: ANCOVA adjusting for baseline value and treatment group
Fallon, 2017	Fallon (2)	2017	Cancer	Medical, overseen by a physician	Sativex	Whole Sativa plant/natural and extracts : Sativex	Oromucosal spray	Physical	Sleep	Sleep	Sleep disruption: Difference in sleep disruption NRS score - baseline to end of treatment (study 2)	Cannabis vs comparator	Use vs placebo	Decreased	Good	+	Significant	RCT Univariable	study 2: Mixed-effect Model Repeat Measurement (MMRM)
Cote, 2016	Cote	2016	Head and neck cancer	Medical, overseen by a physician	Nabilone	Synthetic THC/THC analogue, or CBD : Nabilone	Oral pills (or other oral medical use)	Physical	Dry mouth	Dry mouth	Xerostomia	Cannabis vs comparator	use vs placebo	No association/change	No effect	~	Not significant	Multivariable
Cote, 2016	Cote	2016	Head and neck cancer	Medical, overseen by a physician	Nabilone	Synthetic THC/THC analogue, or CBD : Nabilone	Oral pills (or other oral medical use)	Physical	Gastrointestinal	Nausea/vomiting	Vomiting: Consumption of anti-emetic medication	Cannabis vs comparator	use vs placebo	No association/change	No effect	~	Not significant	Multivariable
Cote, 2016	Cote	2016	Head and neck cancer	Medical, overseen by a physician	Nabilone	Synthetic THC/THC analogue, or CBD : Nabilone	Oral pills (or other oral medical use)	Physical	Gastrointestinal	Nausea/vomiting	Nausea: time with nausea - dichotomous outcome "None or Rare" vs "Frequent or Very frequent"	Cannabis vs comparator	Use vs. placebo	No association/change	No effect	~	Not significant	Multivariable
Cote, 2016	Cote	2016	Head and neck cancer	Medical, overseen by a physician	Nabilone	Synthetic THC/THC analogue, or CBD : Nabilone	Oral pills (or other oral medical use)	Physical	Nutrition and weight	Appetite	Total days without feeding tube or gastrostomy	Cannabis vs comparator	use vs placebo	Not reported	Unclear	?	Not significant	Multivariable
Cote, 2016	Cote	2016	Head and neck cancer	Medical, overseen by a physician	Nabilone	Synthetic THC/THC analogue, or CBD : Nabilone	Oral pills (or other oral medical use)	Physical	Nutrition and weight	Appetite	Appetite: time with good appetite - dichotomous outcome "Good or Very good" vs "Poor or Very poor"	Cannabis vs comparator	use vs placebo	No association/change	No effect	~	Not significant	Multivariable
Cote, 2016	Cote	2016	Head and neck cancer	Medical, overseen by a physician	Nabilone	Synthetic THC/THC analogue, or CBD : Nabilone	Oral pills (or other oral medical use)	Physical	Nutrition and weight	Change in weight or BMI	Change in weight	Cannabis vs comparator	use vs placebo	No association/change	No effect	~	Not significant	Multivariable
Cote, 2016	Cote	2016	Head and neck cancer	Medical, overseen by a physician	Nabilone	Synthetic THC/THC analogue, or CBD : Nabilone	Oral pills (or other oral medical use)	Physical	Pain	Analgesic use	Count of analgesic medications used (acetaminophen/codeine, hydromorphone, or transdermal fentanyl)	Cannabis vs comparator	use vs placebo	No association/change	No effect	~	Not significant	Multivariable
Cote, 2016	Cote	2016	Head and neck cancer	Medical, overseen by a physician	Nabilone	Synthetic THC/THC analogue, or CBD : Nabilone	Oral pills (or other oral medical use)	Physical	Pain	Pain	VAS pain scale	Cannabis vs comparator	use vs placebo	No association/change	No effect	~	Not significant	Multivariable
Cote, 2016	Cote	2016	Head and neck cancer	Medical, overseen by a physician	Nabilone	Synthetic THC/THC analogue, or CBD : Nabilone	Oral pills (or other oral medical use)	Physical	Sedation/somnolence	Sedation/somnolence	Drowsiness	Cannabis vs comparator	use vs placebo	No association/change	No effect	~	Not significant	Multivariable
Cote, 2016	Cote	2016	Head and neck cancer	Medical, overseen by a physician	Nabilone	Synthetic THC/THC analogue, or CBD : Nabilone	Oral pills (or other oral medical use)	Physical	Sleep	Sleep	Sleep (definition not reported)	Cannabis vs comparator	use vs placebo	No association/change	No effect	~	Not significant	Multivariable
Cote, 2016	Cote	2016	Head and neck cancer	Medical, overseen by a physician	Nabilone	Synthetic THC/THC analogue, or CBD : Nabilone	Oral pills (or other oral medical use)	Mental	Anxiety	Anxiety	Anxiety	Cannabis vs comparator	use vs placebo	No association/change	No effect	~	Not significant	Multivariable
Cote, 2016	Cote	2016	Head and neck cancer	Medical, overseen by a physician	Nabilone	Synthetic THC/THC analogue, or CBD : Nabilone	Oral pills (or other oral medical use)	Mental	Mood	Mood	NR	Cannabis vs comparator	use vs placebo	No association/change	No effect	~	Not significant	Multivariable
Cote, 2016	Cote	2016	Head and neck cancer	Medical, overseen by a physician	Nabilone	Synthetic THC/THC analogue, or CBD : Nabilone	Oral pills (or other oral medical use)	Global QoL	Global quality of life	Global quality of life	15 point improvement in the global quality of life scale (items 29-30) of the EORTC-QLQ-C30 Quality of Life Questionnaire. Considering the possible side effects and cost of nabilone, we evaluated that a 15 point difference would be significant enough to change the clinical practice.	Cannabis vs comparator	use vs placebo	No association/change	No effect	~	Not significant	Multivariable
Cote, 2016	Cote	2016	Head and neck cancer	Medical, overseen by a physician	Nabilone	Synthetic THC/THC analogue, or CBD : Nabilone	Oral pills (or other oral medical use)	Physical	Pain	Pain	Time to a 20% increase in pain	Cannabis vs comparator	use vs placebo	No association/change	No effect	~	Not significant	RCT Univariable	Log-rank test
Brisbois, 2010	Brisbois	2011	Cancer	Medical, overseen by a physician	Dronabinol	Synthetic THC/THC analogue, or CBD : Marinol	Oral pills (or other oral medical use)	Physical	Adverse Events	Adverse Events	Total number of AEs during trial and 30-day follow-up	Cannabis vs comparator	use vs placebo	Not reported	Unclear	?	Not significant	RCT Univariable
Brisbois, 2010	Brisbois	2011	Cancer	Medical, overseen by a physician	Dronabinol	Synthetic THC/THC analogue, or CBD : Marinol	Oral pills (or other oral medical use)	Physical	Adverse Events	Adverse Events	Total number of SAEs during trial and 30-day follow-up	Cannabis vs comparator	use vs placebo	Not reported	Unclear	?	Not significant	RCT Univariable
Brisbois, 2010	Brisbois	2011	Cancer	Medical, overseen by a physician	Dronabinol	Synthetic THC/THC analogue, or CBD : Marinol	Oral pills (or other oral medical use)	Physical	Chemosensory	Taste and Smell Survey	Total chemosensory complaints out of 16	Cannabis vs comparator	Use vs Placebo	Decreased	Good	+	Not significant	RCT Univariable
Brisbois, 2010	Brisbois	2011	Cancer	Medical, overseen by a physician	Dronabinol	Synthetic THC/THC analogue, or CBD : Marinol	Oral pills (or other oral medical use)	Physical	Gastrointestinal	Nausea/vomiting	Nausea: Edmonton Smptom Assessment System nausea score	Cannabis vs comparator	Use vs Placebo	Not reported	Unclear	?	Not significant	RCT Univariable
Brisbois, 2010	Brisbois	2011	Cancer	Medical, overseen by a physician	Dronabinol	Synthetic THC/THC analogue, or CBD : Marinol	Oral pills (or other oral medical use)	Physical	Nutrition and weight	Appetite	Food preferences (MPC): Average premeal high protein preference	Cannabis vs comparator	Use vs Placebo	Increased	Good	+	Not significant	RCT Univariable
Brisbois, 2010	Brisbois	2011	Cancer	Medical, overseen by a physician	Dronabinol	Synthetic THC/THC analogue, or CBD : Marinol	Oral pills (or other oral medical use)	Physical	Nutrition and weight	Dietary intake	Average carbohydrates g/day	Cannabis vs comparator	Use vs Placebo	Increased	Good	+	Not significant	RCT Univariable	NOTE: the value stated for average carbs in g/day for THC group is 2223 g. This must be a typo. Perhaps it is meant to be 222g/day
Brisbois, 2010	Brisbois	2011	Cancer	Medical, overseen by a physician	Dronabinol	Synthetic THC/THC analogue, or CBD : Marinol	Oral pills (or other oral medical use)	Physical	Nutrition and weight	Dietary intake	Average fat (kcal)/average Kcal intake	Cannabis vs comparator	Use vs Placebo	Increased	Good	+	Not significant	RCT Univariable
Brisbois, 2010	Brisbois	2011	Cancer	Medical, overseen by a physician	Dronabinol	Synthetic THC/THC analogue, or CBD : Marinol	Oral pills (or other oral medical use)	Physical	Nutrition and weight	Dietary intake	Average fat g/day	Cannabis vs comparator	Use vs Placebo	Increased	Good	+	Not significant	RCT Univariable
Brisbois, 2010	Brisbois	2011	Cancer	Medical, overseen by a physician	Dronabinol	Synthetic THC/THC analogue, or CBD : Marinol	Oral pills (or other oral medical use)	Physical	Nutrition and weight	Dietary intake	Average Protein g/day	Cannabis vs comparator	Use vs Placebo	Increased	Good	+	Not significant	RCT Univariable
Brisbois, 2010	Brisbois	2011	Cancer	Medical, overseen by a physician	Dronabinol	Synthetic THC/THC analogue, or CBD : Marinol	Oral pills (or other oral medical use)	Physical	Nutrition and weight	Dietary intake	Caloric intake: average Kcal/day intake	Cannabis vs comparator	Use vs Placebo	Increased	Good	+	Not significant	RCT Univariable
Brisbois, 2010	Brisbois	2011	Cancer	Medical, overseen by a physician	Dronabinol	Synthetic THC/THC analogue, or CBD : Marinol	Oral pills (or other oral medical use)	Physical	Nutrition and weight	Dietary intake	Average carbohydrate (kcal)/average Kcal intake	Cannabis vs comparator	Use vs Placebo	Decreased	Bad	−	Not significant	RCT Univariable
Brisbois, 2010	Brisbois	2011	Cancer	Medical, overseen by a physician	Dronabinol	Synthetic THC/THC analogue, or CBD : Marinol	Oral pills (or other oral medical use)	Physical	Chemosensory	Taste and Smell Survey	Chemosensory enhancement out of 5	Cannabis vs comparator	Use vs Placebo	Increased	Good	+	Significant	RCT Univariable
Brisbois, 2010	Brisbois	2011	Cancer	Medical, overseen by a physician	Dronabinol	Synthetic THC/THC analogue, or CBD : Marinol	Oral pills (or other oral medical use)	Mental	Quality of life	Quality of life	Anorexia-cachexia-related nutritional well-being subscale	Cannabis vs comparator	Use vs Placebo	Increased	Unclear	?	Not significant	RCT Univariable
Brisbois, 2010	Brisbois	2011	Cancer	Medical, overseen by a physician	Dronabinol	Synthetic THC/THC analogue, or CBD : Marinol	Oral pills (or other oral medical use)	Global QoL	Global quality of life	Global quality of life	QOL (FAACT): Global Quality of Life score	Cannabis vs comparator	Use vs Placebo	Decreased	Bad	−	Not significant	RCT Univariable
Brisbois, 2010	Brisbois	2011	Cancer	Medical, overseen by a physician	Dronabinol	Synthetic THC/THC analogue, or CBD : Marinol	Oral pills (or other oral medical use)	Physical	Nutrition and weight	Appetite	Mean premeal SLIM (Satiety Labeled Intensity Magnitude Scale) appetite score	Cannabis vs comparator	Use vs Placebo	Increased	Good	+	Significant	RCT Univariable
Brisbois, 2010	Brisbois	2011	Cancer	Medical, overseen by a physician	Dronabinol	Synthetic THC/THC analogue, or CBD : Marinol	Oral pills (or other oral medical use)	Physical	Nutrition and weight	Dietary intake	Average protein (kcal)/average Kcal intake	Cannabis vs comparator	Use vs Placebo	Increased	Good	+	Significant	RCT Univariable
Brisbois, 2010	Brisbois	2011	Cancer	Medical, overseen by a physician	Dronabinol	Synthetic THC/THC analogue, or CBD : Marinol	Oral pills (or other oral medical use)	Physical	Sleep	Sleep	Sleep quality: Proportion of patients reporting sleep to be "pleasant"	Cannabis vs comparator	Use vs Placebo	Increased	Good	+	Significant	RCT Univariable
Brisbois, 2010	Brisbois	2011	Cancer	Medical, overseen by a physician	Dronabinol	Synthetic THC/THC analogue, or CBD : Marinol	Oral pills (or other oral medical use)	Mental	Relaxation	Relaxation	Proportion of patients reporting relaxation to be "pleasant" during therapy (measured by the Side Effect Survey (Ware 2003))	Cannabis vs comparator	Use vs Placebo	Increased	Good	+	Significant	RCT Univariable
Johnson, 2010	Johnson	2010	Cancer	Medical, overseen by a physician	Sativex	Whole Sativa plant/natural and extracts : Sativex, THC extract	Oromucosal spray	Physical	Gastrointestinal	Nausea/vomiting	Nausea/vomiting: QLQ-C30 (Quality of Life Questionnaire) nausea and vomiting mean score	Cannabis vs comparator	THC:CBD vs Placebo	Increased	Bad	−	Significant	RCT Univariable
Johnson, 2010	Johnson	2010	Cancer	Medical, overseen by a physician	Sativex	Whole Sativa plant/natural and extracts : Sativex, THC extract	Oromucosal spray	Physical	Nutrition and weight	Appetite	Mean appetite NRS score	Cannabis vs comparator	THC:CBD vs Placebo	Increased	Bad	−	Significant	RCT Univariable
Johnson, 2010	Johnson	2010	Cancer	Medical, overseen by a physician	THC extract	Whole Sativa plant/natural and extracts : Sativex, THC extract	Oromucosal spray	Physical	Pain	Pain	BPI-SF (Brief Pain Inventory - Short Form): mean total pain in last 24 hours	Cannabis vs comparator	THC extract vs Placebo	Decreased	Good	+	Significant	RCT Univariable
Johnson, 2010	Johnson	2010	Cancer	Medical, overseen by a physician	Sativex	Whole Sativa plant/natural and extracts : Sativex, THC extract	Oromucosal spray	Physical	Gastrointestinal	Constipation	QLQ-C30 (Quality of Life Questionnaire) constipation mean score	Cannabis vs comparator	THC extract vs Placebo	Decreased	Good	+	Not significant	RCT Univariable
Johnson, 2010	Johnson	2010	Cancer	Medical, overseen by a physician	Sativex	Whole Sativa plant/natural and extracts : Sativex, THC extract	Oromucosal spray	Physical	Gastrointestinal	Constipation	QLQ-C30 (Quality of Life Questionnaire) constipation mean score	Cannabis vs comparator	THC:CBD vs Placebo	Decreased	Good	+	Not significant	RCT Univariable
Johnson, 2010	Johnson	2010	Cancer	Medical, overseen by a physician	Sativex	Whole Sativa plant/natural and extracts : Sativex, THC extract	Oromucosal spray	Physical	Gastrointestinal	Diarrhea	QLQ-C30 (Quality of Life Questionnaire) diarrhea mean score	Cannabis vs comparator	THC extract vs Placebo	Increased	Unclear	?	Not significant	RCT Univariable
Johnson, 2010	Johnson	2010	Cancer	Medical, overseen by a physician	Sativex	Whole Sativa plant/natural and extracts : Sativex, THC extract	Oromucosal spray	Physical	Gastrointestinal	Diarrhea	QLQ-C30 (Quality of Life Questionnaire) diarrhea mean score	Cannabis vs comparator	THC:CBD vs Placebo	Decreased	Unclear	?	Not significant	RCT Univariable
Johnson, 2010	Johnson	2010	Cancer	Medical, overseen by a physician	Sativex	Whole Sativa plant/natural and extracts : Sativex, THC extract	Oromucosal spray	Physical	Gastrointestinal	Nausea/vomiting	Nausea: NRS - nausea score	Cannabis vs comparator	THC:CBD vs Placebo	Increased	Bad	−	Not significant	RCT Univariable
Johnson, 2010	Johnson	2010	Cancer	Medical, overseen by a physician	THC extract	Whole Sativa plant/natural and extracts : Sativex, THC extract	Oromucosal spray	Physical	Gastrointestinal	Nausea/vomiting	Nausea/vomiting: QLQ-C30 (Quality of Life Questionnaire) nausea and vomiting mean score	Cannabis vs comparator	THC extract vs Placebo	Increased	Bad	−	Not significant	RCT Univariable
Johnson, 2010	Johnson	2010	Cancer	Medical, overseen by a physician	THC extract	Whole Sativa plant/natural and extracts : Sativex, THC extract	Oromucosal spray	Physical	Gastrointestinal	Nausea/vomiting	Nausea: NRS - nausea score	Cannabis vs comparator	THC extract vs Placebo	Increased	Bad	−	Not significant	RCT Univariable
Johnson, 2010	Johnson	2010	Cancer	Medical, overseen by a physician	Sativex	Whole Sativa plant/natural and extracts : Sativex, THC extract	Oromucosal spray	Physical	Pain	Pain	NRS pain score: reduction in pain NRS approximately >=30%	Cannabis vs comparator	THC:CBD vs Placebo	Increased	Good	+	Significant	RCT Univariable
Johnson, 2010	Johnson	2010	Cancer	Medical, overseen by a physician	Sativex	Whole Sativa plant/natural and extracts : Sativex, THC extract	Oromucosal spray	Physical	Health-related quality of life	Health-related quality of life	QLQ-C30 (Quality of Life Questionnaire): mean physical functioning score	Cannabis vs comparator	THC extract vs Placebo	Decreased	Unclear	?	Not significant	RCT Univariable
Johnson, 2010	Johnson	2010	Cancer	Medical, overseen by a physician	Sativex	Whole Sativa plant/natural and extracts : Sativex, THC extract	Oromucosal spray	Physical	Health-related quality of life	Health-related quality of life	QLQ-C30 (Quality of Life Questionnaire): mean physical functioning score	Cannabis vs comparator	THC:CBD vs Placebo	Decreased	Unclear	?	Not significant	RCT Univariable
Johnson, 2010	Johnson	2010	Cancer	Medical, overseen by a physician	Sativex	Whole Sativa plant/natural and extracts : Sativex, THC extract	Oromucosal spray	Physical	Nutrition and weight	Appetite	QLQ-C30 (Quality of Life Questionnaire) appetite loss	Cannabis vs comparator	THC:CBD vs Placebo	Decreased	Unclear	?	Not significant	RCT Univariable
Johnson, 2010	Johnson	2010	Cancer	Medical, overseen by a physician	THC extract	Whole Sativa plant/natural and extracts : Sativex, THC extract	Oromucosal spray	Physical	Nutrition and weight	Appetite	QLQ-C30 (Quality of Life Questionnaire) appetite loss	Cannabis vs comparator	THC extract vs Placebo	Increased	Unclear	?	Not significant	RCT Univariable
Johnson, 2010	Johnson	2010	Cancer	Medical, overseen by a physician	THC extract	Whole Sativa plant/natural and extracts : Sativex, THC extract	Oromucosal spray	Physical	Nutrition and weight	Appetite	Mean appetite NRS score	Cannabis vs comparator	THC extract vs Placebo	Increased	Bad	−	Not significant	RCT Univariable
Johnson, 2010	Johnson	2010	Cancer	Medical, overseen by a physician	THC extract	Whole Sativa plant/natural and extracts : Sativex, THC extract	Oromucosal spray	Physical	Pain	Analgesic use	Breakthrough medication: mean daily dose	Cannabis vs comparator	THC extract vs Placebo	Increased	Bad	−	Not significant	RCT Univariable
Johnson, 2010	Johnson	2010	Cancer	Medical, overseen by a physician	THC extract	Whole Sativa plant/natural and extracts : Sativex, THC extract	Oromucosal spray	Physical	Pain	Analgesic use	Breakthrough medication: number of days used	Cannabis vs comparator	THC extract vs Placebo	Increased	Bad	−	Not significant	RCT Univariable
Johnson, 2010	Johnson	2010	Cancer	Medical, overseen by a physician	Sativex	Whole Sativa plant/natural and extracts : Sativex, THC extract	Oromucosal spray	Physical	Pain	Analgesic use	Breakthrough medication: mean daily dose	Cannabis vs comparator	THC:CBD vs Placebo	Decreased	Good	+	Not significant	RCT Univariable
Johnson, 2010	Johnson	2010	Cancer	Medical, overseen by a physician	Sativex	Whole Sativa plant/natural and extracts : Sativex, THC extract	Oromucosal spray	Physical	Pain	Analgesic use	Breakthrough medication: number of days used	Cannabis vs comparator	THC:CBD vs Placebo	Decreased	Good	+	Not significant	RCT Univariable
Johnson, 2010	Johnson	2010	Cancer	Medical, overseen by a physician	THC extract	Whole Sativa plant/natural and extracts : Sativex, THC extract	Oromucosal spray	Physical	Pain	Pain	Maintenance medication: change in daily dose of opioid background medications - difference from baseline to last three days of treatment (MEq)	Cannabis vs comparator	THC extract vs Placebo	Decreased	Bad	−	Not significant	RCT Univariable
Johnson, 2010	Johnson	2010	Cancer	Medical, overseen by a physician	Sativex	Whole Sativa plant/natural and extracts : Sativex, THC extract	Oromucosal spray	Physical	Pain	Pain	Maintenance medication: change in daily dose of opioid background medications - difference from baseline to last three days of treatment (MEq)	Cannabis vs comparator	THC:CBD vs Placebo	Decreased	Bad	−	Not significant	RCT Univariable
Johnson, 2010	Johnson	2010	Cancer	Medical, overseen by a physician	THC extract	Whole Sativa plant/natural and extracts : Sativex, THC extract	Oromucosal spray	Physical	Pain	Pain	BPI-SF (Brief Pain Inventory - Short Form): mean total interference by pain in last 24 hours	Cannabis vs comparator	THC extract vs Placebo	Decreased	Good	+	Not significant	RCT Univariable
Johnson, 2010	Johnson	2010	Cancer	Medical, overseen by a physician	THC extract	Whole Sativa plant/natural and extracts : Sativex, THC extract	Oromucosal spray	Physical	Pain	Pain	NRS pain score: mean pain severity NRS score; 0=no pain; 10= very bad pain	Cannabis vs comparator	THC extract vs Placebo	Decreased	Good	+	Not significant	RCT Univariable
Johnson, 2010	Johnson	2010	Cancer	Medical, overseen by a physician	THC extract	Whole Sativa plant/natural and extracts : Sativex, THC extract	Oromucosal spray	Physical	Pain	Pain	NRS pain score: reduction in pain NRS approximately >=30%	Cannabis vs comparator	THC extract vs Placebo	Increased	Good	+	Not significant	RCT Univariable
Johnson, 2010	Johnson	2010	Cancer	Medical, overseen by a physician	THC extract	Whole Sativa plant/natural and extracts : Sativex, THC extract	Oromucosal spray	Physical	Pain	Pain	Proportion with pain controlled: investigator assessment	Cannabis vs comparator	THC extract vs Placebo	Increased	Good	+	Not significant	RCT Univariable
Johnson, 2010	Johnson	2010	Cancer	Medical, overseen by a physician	THC extract	Whole Sativa plant/natural and extracts : Sativex, THC extract	Oromucosal spray	Physical	Pain	Pain	QLQ-C30 (Quality of Life Questionnaire): mean pain score	Cannabis vs comparator	THC extract vs Placebo	Decreased	Good	+	Not significant	RCT Univariable
Johnson, 2010	Johnson	2010	Cancer	Medical, overseen by a physician	Sativex	Whole Sativa plant/natural and extracts : Sativex, THC extract	Oromucosal spray	Physical	Pain	Pain	BPI-SF (Brief Pain Inventory - Short Form): mean total interference by pain in last 24 hours	Cannabis vs comparator	THC:CBD vs Placebo	Decreased	Good	+	Not significant	RCT Univariable
Johnson, 2010	Johnson	2010	Cancer	Medical, overseen by a physician	Sativex	Whole Sativa plant/natural and extracts : Sativex, THC extract	Oromucosal spray	Physical	Pain	Pain	BPI-SF (Brief Pain Inventory - Short Form): mean total pain in last 24 hours	Cannabis vs comparator	THC:CBD vs Placebo	Decreased	Good	+	Not significant	RCT Univariable
Johnson, 2010	Johnson	2010	Cancer	Medical, overseen by a physician	Sativex	Whole Sativa plant/natural and extracts : Sativex, THC extract	Oromucosal spray	Physical	Pain	Pain	NRS pain score: mean pain severity NRS score; 0=no pain; 10= very bad pain	Cannabis vs comparator	THC:CBD vs Placebo	Decreased	Good	+	Not significant	RCT Univariable
Johnson, 2010	Johnson	2010	Cancer	Medical, overseen by a physician	Sativex	Whole Sativa plant/natural and extracts : Sativex, THC extract	Oromucosal spray	Physical	Pain	Pain	NRS pain score: reduction in pain NRS approximately >=10%	Cannabis vs comparator	THC:CBD vs Placebo	Increased	Good	+	Not significant	RCT Univariable
Johnson, 2010	Johnson	2010	Cancer	Medical, overseen by a physician	Sativex	Whole Sativa plant/natural and extracts : Sativex, THC extract	Oromucosal spray	Physical	Pain	Pain	NRS pain score: reduction in pain NRS approximately >=50%	Cannabis vs comparator	THC:CBD vs Placebo	Increased	Good	+	Not significant	RCT Univariable
Johnson, 2010	Johnson	2010	Cancer	Medical, overseen by a physician	Sativex	Whole Sativa plant/natural and extracts : Sativex, THC extract	Oromucosal spray	Physical	Pain	Pain	Proportion with pain controlled: investigator assessment	Cannabis vs comparator	THC:CBD vs Placebo	Increased	Good	+	Not significant	RCT Univariable
Johnson, 2010	Johnson	2010	Cancer	Medical, overseen by a physician	Sativex	Whole Sativa plant/natural and extracts : Sativex, THC extract	Oromucosal spray	Physical	Pain	Pain	QLQ-C30 (Quality of Life Questionnaire): mean pain score	Cannabis vs comparator	THC:CBD vs Placebo	Decreased	Good	+	Not significant	RCT Univariable
Johnson, 2010	Johnson	2010	Cancer	Medical, overseen by a physician	Sativex	Whole Sativa plant/natural and extracts : Sativex, THC extract	Oromucosal spray	Physical	Respiratory disease/illness/symptoms	Respiratory disease/illness/symptoms	Dyspnea: Change in mean QLQ-C30 (Quality of Life Questionnaire) dyspnea score	Cannabis vs comparator	THC extract vs Placebo	Increased	Unclear	?	Not significant	RCT Univariable
Johnson, 2010	Johnson	2010	Cancer	Medical, overseen by a physician	Sativex	Whole Sativa plant/natural and extracts : Sativex, THC extract	Oromucosal spray	Physical	Respiratory disease/illness/symptoms	Respiratory disease/illness/symptoms	Dyspnea: Change in mean QLQ-C30 (Quality of Life Questionnaire) dyspnea score	Cannabis vs comparator	THC:CBD vs Placebo	Decreased	Unclear	?	Not significant	RCT Univariable
Johnson, 2010	Johnson	2010	Cancer	Medical, overseen by a physician	Sativex	Whole Sativa plant/natural and extracts : Sativex, THC extract	Oromucosal spray	Physical	Sleep	Sleep	Sleep quality: Mean sleep quality NRS score	Cannabis vs comparator	THC extract vs Placebo	Increased	Bad	−	Not significant	RCT Univariable
Johnson, 2010	Johnson	2010	Cancer	Medical, overseen by a physician	Sativex	Whole Sativa plant/natural and extracts : Sativex, THC extract	Oromucosal spray	Physical	Sleep	Sleep	Sleep quality: Mean sleep quality NRS score	Cannabis vs comparator	THC:CBD vs Placebo	Decreased	Good	+	Not significant	RCT Univariable
Johnson, 2010	Johnson	2010	Cancer	Medical, overseen by a physician	Sativex	Whole Sativa plant/natural and extracts : Sativex, THC extract	Oromucosal spray	Physical	Sleep	Sleep	Insomnia: Mean QLQ-C30 (Quality of Life Questionnaire) insomnia	Cannabis vs comparator	THC extract vs Placebo	Increased	Unclear	?	Not significant	RCT Univariable
Johnson, 2010	Johnson	2010	Cancer	Medical, overseen by a physician	Sativex	Whole Sativa plant/natural and extracts : Sativex, THC extract	Oromucosal spray	Physical	Sleep	Sleep	Insomnia: Mean QLQ-C30 (Quality of Life Questionnaire) insomnia	Cannabis vs comparator	THC:CBD vs Placebo	Decreased	Unclear	?	Not significant	RCT Univariable
Johnson, 2010	Johnson	2010	Cancer	Medical, overseen by a physician	Sativex	Whole Sativa plant/natural and extracts : Sativex, THC extract	Oromucosal spray	Physical	Tiredness	Tiredness	Fatigue: Mean QLQ-C30 (Quality of Life Questionnaire) fatigue	Cannabis vs comparator	THC extract vs Placebo	Decreased	Unclear	?	Not significant	RCT Univariable
Johnson, 2010	Johnson	2010	Cancer	Medical, overseen by a physician	Sativex	Whole Sativa plant/natural and extracts : Sativex, THC extract	Oromucosal spray	Physical	Tiredness	Tiredness	Fatigue: Mean QLQ-C30 (Quality of Life Questionnaire) fatigue	Cannabis vs comparator	THC:CBD vs Placebo	Decreased	Unclear	?	Not significant	RCT Univariable
Johnson, 2010	Johnson	2010	Cancer	Medical, overseen by a physician	Sativex	Whole Sativa plant/natural and extracts : Sativex, THC extract	Oromucosal spray	Mental	Cognitive Functioning	Cognitive Functioning	Cognitive functioning: Mean QLQ-C30 (Quality of Life Questionnaire) cognitive functioning	Cannabis vs comparator	THC:CBD vs Placebo	Decreased	Bad	−	Significant	RCT Univariable
Johnson, 2010	Johnson	2010	Cancer	Medical, overseen by a physician	THC extract	Whole Sativa plant/natural and extracts : Sativex, THC extract	Oromucosal spray	Mental	Cognitive Functioning	Cognitive Functioning	Cognitive functioning: Mean QLQ-C30 (Quality of Life Questionnaire) cognitive functioning	Cannabis vs comparator	THC extract vs Placebo	Decreased	Bad	−	Significant	RCT Univariable
Johnson, 2010	Johnson	2010	Cancer	Medical, overseen by a physician	Sativex	Whole Sativa plant/natural and extracts : Sativex, THC extract	Oromucosal spray	Mental	Concentration/Focus	Concentration/Focus	Mean concentration NRS score	Cannabis vs comparator	THC:CBD vs Placebo	Increased	Bad	−	Significant	RCT Univariable
Johnson, 2010	Johnson	2010	Cancer	Medical, overseen by a physician	THC extract	Whole Sativa plant/natural and extracts : Sativex, THC extract	Oromucosal spray	Mental	Concentration/Focus	Concentration/Focus	Mean concentration NRS score	Cannabis vs comparator	THC extract vs Placebo	Increased	Bad	−	Significant	RCT Univariable
Johnson, 2010	Johnson	2010	Cancer	Medical, overseen by a physician	Sativex	Whole Sativa plant/natural and extracts : Sativex, THC extract	Oromucosal spray	Mental	Memory	Memory	Mean memory NRS score	Cannabis vs comparator	THC:CBD vs Placebo	Increased	Bad	−	Significant	RCT Univariable
Johnson, 2010	Johnson	2010	Cancer	Medical, overseen by a physician	Sativex	Whole Sativa plant/natural and extracts : Sativex, THC extract	Oromucosal spray	Mental	Quality of life	Emotional Functioning	Mean QLQ-C30 (Quality of Life Questionnaire) emotional functioning	Cannabis vs comparator	THC:CBD vs Placebo	Increased	Unclear	?	Not significant	RCT Univariable
Johnson, 2010	Johnson	2010	Cancer	Medical, overseen by a physician	THC extract	Whole Sativa plant/natural and extracts : Sativex, THC extract	Oromucosal spray	Mental	Quality of life	Emotional Functioning	Mean QLQ-C30 (Quality of Life Questionnaire) emotional functioning	Cannabis vs comparator	THC extract vs Placebo	Increased	Unclear	?	Not significant	RCT Univariable
Johnson, 2010	Johnson	2010	Cancer	Medical, overseen by a physician	Sativex	Whole Sativa plant/natural and extracts : Sativex, THC extract	Oromucosal spray	Mental	Quality of life	Quality of life	Mean QLQ-C30 (Quality of Life Questionnaire) role functioning	Cannabis vs comparator	THC:CBD vs Placebo	Increased	Unclear	?	Not significant	RCT Univariable
Johnson, 2010	Johnson	2010	Cancer	Medical, overseen by a physician	THC extract	Whole Sativa plant/natural and extracts : Sativex, THC extract	Oromucosal spray	Mental	Quality of life	Quality of life	Mean QLQ-C30 (Quality of Life Questionnaire) role functioning	Cannabis vs comparator	THC extract vs Placebo	Increased	Unclear	?	Not significant	RCT Univariable
Johnson, 2010	Johnson	2010	Cancer	Medical, overseen by a physician	Sativex	Whole Sativa plant/natural and extracts : Sativex, THC extract	Oromucosal spray	Mental	Social Functioning	Social Functioning	Mean QLQ-C30 (Quality of Life Questionnaire) social functioning	Cannabis vs comparator	THC:CBD vs Placebo	Increased	Unclear	?	Not significant	RCT Univariable
Johnson, 2010	Johnson	2010	Cancer	Medical, overseen by a physician	THC extract	Whole Sativa plant/natural and extracts : Sativex, THC extract	Oromucosal spray	Mental	Memory	Memory	Mean memory NRS score	Cannabis vs comparator	THC extract vs Placebo	Increased	Bad	−	Significant	RCT Univariable
Johnson, 2010	Johnson	2010	Cancer	Medical, overseen by a physician	Sativex	Whole Sativa plant/natural and extracts : Sativex, THC extract	Oromucosal spray	Global QoL	Global quality of life	Global quality of life	Mean QLQ-C30 (Quality of Life Questionnaire) global health status	Cannabis vs comparator	THC extract vs Placebo	Increased	Unclear	?	Not significant	RCT Univariable
Johnson, 2010	Johnson	2010	Cancer	Medical, overseen by a physician	Sativex	Whole Sativa plant/natural and extracts : Sativex, THC extract	Oromucosal spray	Global QoL	Global quality of life	Global quality of life	Mean QLQ-C30 (Quality of Life Questionnaire) global health status	Cannabis vs comparator	THC:CBD vs Placebo	Increased	Unclear	?	Not significant	RCT Univariable
Johnson, 2010	Johnson	2010	Cancer	Medical, overseen by a physician	THC extract	Whole Sativa plant/natural and extracts : Sativex, THC extract	Oromucosal spray	Mental	Social Functioning	Social Functioning	Mean QLQ-C30 (Quality of Life Questionnaire) social functioning	Cannabis vs comparator	THC extract vs Placebo	Increased	Good	+	Significant	RCT Univariable
Strasser, 2006	Strasser	2006	Cancer	Medical, overseen by a physician	THC:CBD and THC extracts	Whole Sativa plant/natural and extracts : THC:CBD extract and THC-only extract	Oral pills (or other oral medical use)	Physical	Adverse Events	Adverse Events	Frequency of all AEs per patient per visit	Cannabis vs comparator	THC vs placebo	Increased	Bad	−	Significant	RCT Univariable	Although not specifically reported as an OR, the "hazard rates" of the individual AEs for THC all exceed those of placebo, except for nausea/vomiting. They also exceed those for THC:CBD, except for dyspnea, so the OR is likely well above 1 and signficant, similar to that for THC:CBD. As well, the overall effect across the three treatment groups was significant
Strasser, 2006	Strasser	2006	Cancer	Medical, overseen by a physician	THC:CBD and THC extracts	Whole Sativa plant/natural and extracts : THC:CBD extract and THC-only extract	Oral pills (or other oral medical use)	Physical	Adverse Events	Adverse Events	Frequency of all AEs per patient per visit	Cannabis vs comparator	THC:CBD vs placebo	Increased	Bad	−	Significant	RCT Univariable	As well, the overall effect across the three treatment groups was significant
Strasser, 2006	Strasser	2006	Cancer	Medical, overseen by a physician	THC:CBD and THC extracts	Whole Sativa plant/natural and extracts : THC:CBD extract and THC-only extract	Oral pills (or other oral medical use)	Physical	Balance/Falls	Dizziness	Frequency of vertigo	Cannabis vs comparator	Overall effect: THC vs cannabis extract vs placebo	Not reported	Unclear	?	Not significant	RCT Univariable
Strasser, 2006	Strasser	2006	Cancer	Medical, overseen by a physician	THC:CBD and THC extracts	Whole Sativa plant/natural and extracts : THC:CBD extract and THC-only extract	Oral pills (or other oral medical use)	Physical	Blood test results	Blood test results	Frequency of anemia	Cannabis vs comparator	Overall effect: THC vs cannabis extract vs placebo	Equivocal	Unclear	?	Not significant	RCT Univariable	Decreased for CE and increased for THC, all non-sig
Strasser, 2006	Strasser	2006	Cancer	Medical, overseen by a physician	THC:CBD and THC extracts	Whole Sativa plant/natural and extracts : THC:CBD extract and THC-only extract	Oral pills (or other oral medical use)	Physical	Gastrointestinal	Constipation	Frequency of obstipation per patient per visit	Cannabis vs comparator	Overall effect: THC vs cannabis extract vs placebo	Not reported	Unclear	?	Not significant	RCT Univariable
Strasser, 2006	Strasser	2006	Cancer	Medical, overseen by a physician	THC:CBD and THC extracts	Whole Sativa plant/natural and extracts : THC:CBD extract and THC-only extract	Oral pills (or other oral medical use)	Physical	Gastrointestinal	Diarrhea	Frequency of diarrhea per patient per visit	Cannabis vs comparator	Overall effect: THC vs cannabis extract vs placebo	Not reported	Unclear	?	Not significant	RCT Univariable
Strasser, 2006	Strasser	2006	Cancer	Medical, overseen by a physician	THC:CBD and THC extracts	Whole Sativa plant/natural and extracts : THC:CBD extract and THC-only extract	Oral pills (or other oral medical use)	Physical	Gastrointestinal	Nausea/vomiting	Nausea: QLQ-C30 Improvement in feeling of nausea (VAS score <30mm)	Cannabis vs comparator	Overall effect: THC vs cannabis extract vs placebo	Increased	Good	+	Not significant	RCT Univariable
Strasser, 2006	Strasser	2006	Cancer	Medical, overseen by a physician	THC:CBD and THC extracts	Whole Sativa plant/natural and extracts : THC:CBD extract and THC-only extract	Oral pills (or other oral medical use)	Physical	Gastrointestinal	Nausea/vomiting	Nausea/vomiting: Frequency of nausea/vomiting per patient per visit	Cannabis vs comparator	Overall effect: THC vs cannabis extract vs placebo	Not reported	Unclear	?	Not significant	RCT Univariable
Strasser, 2006	Strasser	2006	Cancer	Medical, overseen by a physician	THC:CBD and THC extracts	Whole Sativa plant/natural and extracts : THC:CBD extract and THC-only extract	Oral pills (or other oral medical use)	Physical	Nutrition and weight	Appetite	Best biweekly value over baseline of appetite VAS score	Cannabis vs comparator	Overall effect: THC vs cannabis extract vs placebo	Equivocal	Unclear	?	Not significant	RCT Univariable
Strasser, 2006	Strasser	2006	Cancer	Medical, overseen by a physician	THC:CBD and THC extracts	Whole Sativa plant/natural and extracts : THC:CBD extract and THC-only extract	Oral pills (or other oral medical use)	Physical	Nutrition and weight	Appetite	Mean improvement of daily appetite VAS scores for the 7 days of week 2 in each biweekly period of the 6-week study period	Cannabis vs comparator	Overall effect: THC vs cannabis extract vs placebo	Decreased	Bad	−	Not significant	RCT Univariable	Appetite scores decreased for both CE and THC vs placebo, but both non-sig
Strasser, 2006	Strasser	2006	Cancer	Medical, overseen by a physician	THC:CBD and THC extracts	Whole Sativa plant/natural and extracts : THC:CBD extract and THC-only extract	Oral pills (or other oral medical use)	Physical	Pain	Pain	Frequency of pain	Cannabis vs comparator	Overall effect: THC vs cannabis extract vs placebo	Not reported	Unclear	?	Not significant	RCT Univariable
Strasser, 2006	Strasser	2006	Cancer	Medical, overseen by a physician	THC:CBD and THC extracts	Whole Sativa plant/natural and extracts : THC:CBD extract and THC-only extract	Oral pills (or other oral medical use)	Physical	Respiratory disease/illness/symptoms	Respiratory disease/illness/symptoms	Dyspnea: frequency of dyspnea per patient and clinic visit	Cannabis vs comparator	Overall effect: THC vs cannabis extract vs placebo	Not reported	Unclear	?	Not significant	RCT Univariable
Strasser, 2006	Strasser	2006	Cancer	Medical, overseen by a physician	THC:CBD and THC extracts	Whole Sativa plant/natural and extracts : THC:CBD extract and THC-only extract	Oral pills (or other oral medical use)	Physical	Tiredness	Tiredness	Fatigue: frequency of fatigue per patient and clinic visit	Cannabis vs comparator	Overall effect: THC vs cannabis extract vs placebo	Not reported	Unclear	?	Not significant	RCT Univariable
Strasser, 2006	Strasser	2006	Cancer	Medical, overseen by a physician	THC:CBD and THC extracts	Whole Sativa plant/natural and extracts : THC:CBD extract and THC-only extract	Oral pills (or other oral medical use)	Mental	Mood	Mood	Improvement in mood measured on the EORTC QLQ-C30	Cannabis vs comparator	Overall effect: THC vs cannabis extract vs placebo	Decreased	Bad	−	Not significant	RCT Univariable
Strasser, 2006	Strasser	2006	Cancer	Medical, overseen by a physician	THC:CBD and THC extracts	Whole Sativa plant/natural and extracts : THC:CBD extract and THC-only extract	Oral pills (or other oral medical use)	Mental	Quality of life	Quality of life	Composite score [mean] of questions 29 [Global Health Status] and 30 [QoL] on the European Organisation for Research and Treatment of Cancer Quality of Life Questionnaire C30 [EORTC QLQ-C30], transformed into a single functional scale (range 0-100)	Cannabis vs comparator	Overall effect: THC vs cannabis extract vs placebo	Equivocal	Unclear	?	Not significant	RCT Univariable	QoL worse than placebo for CE and better than placebo for THC
Jatoi, 2002a	Jatoi	2002a	Cancer	Medical, overseen by a physician	Dronabinol	Synthetic THC/THC analogue, or CBD : Dronabinol	Oral pills (or other oral medical use)	Physical	Efficacy	Efficacy	Perceived helpfulness of the medication. North Central Cancer Treatment questionnaires	Cannabis vs comparator	Dronabinol vs megestrol	Decreased	Bad	−	Significant	RCT Univariable	Increased for Dron+MA vs MA, but non-sig
Jatoi, 2002a	Jatoi	2002a	Cancer	Medical, overseen by a physician	Dronabinol	Synthetic THC/THC analogue, or CBD : Dronabinol	Oral pills (or other oral medical use)	Physical	Nutrition and weight	Appetite	Improved perception of food taste due to medication (NNCTG Questionnaire)	Cannabis vs comparator	Dronabinol vs megestrol	Decreased	Bad	−	Significant	RCT Univariable	Decreased for Dron+MA vs MA, but non-sig
Jatoi, 2002a	Jatoi	2002a	Cancer	Medical, overseen by a physician	Dronabinol	Synthetic THC/THC analogue, or CBD : Dronabinol	Oral pills (or other oral medical use)	Physical	Nutrition and weight	Appetite	Improvement in appetite	Cannabis vs comparator	Dronabinol vs megestrol	Decreased	Bad	−	Significant	RCT Univariable	Significantly decreased for Dron+MA vs MA
Jatoi, 2002a	Jatoi	2002a	Cancer	Medical, overseen by a physician	Dronabinol	Synthetic THC/THC analogue, or CBD : Dronabinol	Oral pills (or other oral medical use)	Physical	Balance/Falls	Balance	Loss of coordination	Cannabis vs comparator	Overall effect: Megestrol Acetate vs Dronabinol vs Dronabinol + Megestrol Acetate	Not reported	Unclear	?	Not significant	RCT Univariable
Jatoi, 2002a	Jatoi	2002a	Cancer	Medical, overseen by a physician	Dronabinol	Synthetic THC/THC analogue, or CBD : Dronabinol	Oral pills (or other oral medical use)	Physical	Nutrition and weight	Appetite	Increased appetite compared to before present illness (NNCTG Questionnaire)	Cannabis vs comparator	Dronabinol vs megestrol	Decreased	Bad	−	Significant	RCT Univariable	Decreased for Dron+MA vs MA, but non-sig
Jatoi, 2002a	Jatoi	2002a	Cancer	Medical, overseen by a physician	Dronabinol	Synthetic THC/THC analogue, or CBD : Dronabinol	Oral pills (or other oral medical use)	Physical	Fluid retention	Fluid retention	Fluid Retention	Cannabis vs comparator	Overall effect: Megestrol Acetate vs Dronabinol vs Dronabinol + Megestrol Acetate	Decreased	Good	+	Not significant	RCT Univariable
Jatoi, 2002a	Jatoi	2002a	Cancer	Medical, overseen by a physician	Dronabinol	Synthetic THC/THC analogue, or CBD : Dronabinol	Oral pills (or other oral medical use)	Physical	Gastrointestinal	Nausea/vomiting	Vomiting: Proportion of patients that vomited	Cannabis vs comparator	Overall effect: Megestrol Acetate vs Dronabinol vs Dronabinol + Megestrol Acetate	Not reported	Unclear	?	Not significant	RCT Univariable
Jatoi, 2002a	Jatoi	2002a	Cancer	Medical, overseen by a physician	Dronabinol	Synthetic THC/THC analogue, or CBD : Dronabinol	Oral pills (or other oral medical use)	Physical	Nutrition and weight	Appetite	Increased appetite compared to before start of study medications (NNCTG Questionnaire)	Cannabis vs comparator	Dronabinol vs megestrol	Decreased	Bad	−	Significant	RCT Univariable	Decreased for Dron+MA vs MA, but non-sig
Jatoi, 2002a	Jatoi	2002a	Cancer	Medical, overseen by a physician	Dronabinol	Synthetic THC/THC analogue, or CBD : Dronabinol	Oral pills (or other oral medical use)	Physical	Nutrition and weight	Appetite	Increased perception (eat much more) of effect of study medication on food intake (NNCTG Questionnaire)	Cannabis vs comparator	Dronabinol vs megestrol	Decreased	Bad	−	Significant	RCT Univariable	Significantly decreased for Dron+MA vs MA
Jatoi, 2002a	Jatoi	2002a	Cancer	Medical, overseen by a physician	Dronabinol	Synthetic THC/THC analogue, or CBD : Dronabinol	Oral pills (or other oral medical use)	Physical	Nutrition and weight	Appetite	Very good appetite (NNCTG Questionnaire)	Cannabis vs comparator	Dronabinol vs megestrol	Decreased	Bad	−	Significant	RCT Univariable	Decreased for Dron+MA vs MA, but non-sig
Jatoi, 2002a	Jatoi	2002a	Cancer	Medical, overseen by a physician	Dronabinol	Synthetic THC/THC analogue, or CBD : Dronabinol	Oral pills (or other oral medical use)	Physical	Nutrition and weight	Appetite	Appetite improvement (NNCCTG Questionnaire)	Cannabis vs comparator	Overall effects: Megestrol vs Megestrol + Dronabinol vs Dronabinol	Not reported	Bad	−	Significant	RCT Univariable
Jatoi, 2002a	Jatoi	2002a	Cancer	Medical, overseen by a physician	Dronabinol	Synthetic THC/THC analogue, or CBD : Dronabinol	Oral pills (or other oral medical use)	Physical	Nutrition and weight	Change in weight or BMI	>=10% increase in body weight from baseline (patient reported)	Cannabis vs comparator	Dronabinol vs megestrol	Decreased	Bad	−	Significant	RCT Univariable	No difference for Dron+MA vs MA (non-sig)
Jatoi, 2002a	Jatoi	2002a	Cancer	Medical, overseen by a physician	Dronabinol	Synthetic THC/THC analogue, or CBD : Dronabinol	Oral pills (or other oral medical use)	Physical	Nutrition and weight	Change in weight or BMI	>=10% increase in body weight from baseline (physician reported)	Cannabis vs comparator	Dronabinol vs megestrol	Decreased	Bad	−	Significant	RCT Univariable	Decreased for Dron+MA vs MA, but non-sig
Jatoi, 2002a	Jatoi	2002a	Cancer	Medical, overseen by a physician	Dronabinol	Synthetic THC/THC analogue, or CBD : Dronabinol	Oral pills (or other oral medical use)	Physical	Nutrition and weight	Dietary intake	Increased current food intake compared to past	Cannabis vs comparator	Dronabinol vs megestrol	Decreased	Bad	−	Significant	RCT Univariable	Decreased for Dron+MA vs MA, but non-sig
Jatoi, 2002a	Jatoi	2002a	Cancer	Medical, overseen by a physician	Dronabinol	Synthetic THC/THC analogue, or CBD : Dronabinol	Oral pills (or other oral medical use)	Physical	Nutrition and weight	Dietary intake	Increased dietary intake at one time (without getting full soon after eating) due to study medication (NNCTG Questionnaire)	Cannabis vs comparator	Dronabinol vs megestrol	Decreased	Bad	−	Significant	RCT Univariable	Decreased for Dron+MA vs MA, but non-sig
Jatoi, 2002a	Jatoi	2002a	Cancer	Medical, overseen by a physician	Dronabinol	Synthetic THC/THC analogue, or CBD : Dronabinol	Oral pills (or other oral medical use)	Physical	Tiredness	Tiredness	Drowsiness	Cannabis vs comparator	Overall effect: Megestrol Acetate vs Dronabinol vs Dronabinol + Megestrol Acetate	Not reported	Unclear	?	Not significant	RCT Univariable
Jatoi, 2002a	Jatoi	2002a	Cancer	Medical, overseen by a physician	Dronabinol	Synthetic THC/THC analogue, or CBD : Dronabinol	Oral pills (or other oral medical use)	Mental	Cognitive Functioning	Cognitive Functioning	Muddled thinking	Cannabis vs comparator	Overall effect: Megestrol Acetate vs Dronabinol vs Dronabinol + Megestrol Acetate	Not reported	Unclear	?	Not significant	RCT Univariable
Jatoi, 2002a	Jatoi	2002a	Cancer	Medical, overseen by a physician	Dronabinol	Synthetic THC/THC analogue, or CBD : Dronabinol	Oral pills (or other oral medical use)	Mental	Inappropriate behaviour	Inappropriate behaviour	Inappropriate behavior	Cannabis vs comparator	Overall effect: Megestrol Acetate vs Dronabinol vs Dronabinol + Megestrol Acetate	Not reported	Unclear	?	Not significant	RCT Univariable
Jatoi, 2002a	Jatoi	2002a	Cancer	Medical, overseen by a physician	Dronabinol	Synthetic THC/THC analogue, or CBD : Dronabinol	Oral pills (or other oral medical use)	Mental	Quality of life	Quality of life	FAACT QoL	Cannabis vs comparator	Overall effect: Megestrol Acetate vs Dronabinol vs Dronabinol + Megestrol Acetate	Not reported	Unclear	?	Not significant	RCT Univariable
Jatoi, 2002a	Jatoi	2002a	Cancer	Medical, overseen by a physician	Dronabinol	Synthetic THC/THC analogue, or CBD : Dronabinol	Oral pills (or other oral medical use)	Global QoL	Global quality of life	Global quality of life	Difference in QOL score from baseline, UNISCALE	Cannabis vs comparator	Dronabinol vs megestrol	Decreased	Bad	−	Not significant	RCT Univariable	Decreased for Dron+MA vs MA, but non-sig
Jatoi, 2002a	Jatoi	2002a	Cancer	Medical, overseen by a physician	Dronabinol	Synthetic THC/THC analogue, or CBD : Dronabinol	Oral pills (or other oral medical use)	Global QoL	Global quality of life	Global quality of life	Uniscale QoL	Cannabis vs comparator	Overall effect: Megestrol Acetate vs Dronabinol vs Dronabinol + Megestrol Acetate	Not reported	Unclear	?	Not significant	RCT Univariable
Jatoi, 2002a	Jatoi	2002a	Cancer	Medical, overseen by a physician	Dronabinol	Synthetic THC/THC analogue, or CBD : Dronabinol	Oral pills (or other oral medical use)	Physical	Sexual health	Sexual health	Impotence	Cannabis vs comparator	Overall effect: Megestrol Acetate vs Dronabinol vs Dronabinol + Megestrol Acetate	Not reported	Unclear	?	Significant	RCT Univariable	Also, significant improvements in impotence for Dronabinol vs megestrol acetate
Jatoi, 2002a	Jatoi	2002a	Cancer	Medical, overseen by a physician	Dronabinol	Synthetic THC/THC analogue, or CBD : Dronabinol	Oral pills (or other oral medical use)	Mental	Quality of life	Quality of life	Difference in QOL score from baseline, anorexia specific - FAACT-AN	Cannabis vs comparator	Dronabinol vs megestrol	Decreased	Bad	−	Significant	RCT Univariable	Decreased for Dron+MA vs MA, but non-sig
Jatoi, 2002b	Jatoi	2002b	Cancer	Medical, overseen by a physician	Dronabinol	Synthetic THC/THC analogue, or CBD : Dronabinol	Oral pills (or other oral medical use)	Physical	Blood test results	Blood test results	Change in serum IL-6 concentration from baseline to 1 month of treatment	Cannabis vs comparator	Overall effect: Megestrol Acetate vs Dronabinol vs Dronabinol + Megestrol Acetate	Decreased	Bad	−	Not significant	RCT Univariable	Dron and Dron+MA had less of a change in IL-6 compared to placebo
Niiranen, 1985	Niiranen	1985	Cancer	Medical, overseen by a physician	Nabilone	Synthetic THC/THC analogue, or CBD : Nabilone	Oral pills (or other oral medical use)	Physical	Gastrointestinal	Nausea/vomiting	Vomiting: Average number of vomiting episodes	Cannabis vs comparator	Use vs Prochlorperazine	Decreased	Good	+	Significant	RCT Univariable
Niiranen, 1985	Niiranen	1985	Cancer	Medical, overseen by a physician	Nabilone	Synthetic THC/THC analogue, or CBD : Nabilone	Oral pills (or other oral medical use)	Physical	Efficacy	Efficacy	Investigator's global assessment of the efficacy of the drug, distribution of responses (categories: Very good, Good, Fair, Poor, Very poor)	Cannabis vs comparator	Use vs Prochlorperazine	Increased	Good	+	Not significant	RCT Univariable	50% of the patients received "Very good" or "Good" responses from investigators for Nabilone,while only 33% received the same responses for Prochlorperazine
Niiranen, 1985	Niiranen	1985	Cancer	Medical, overseen by a physician	Nabilone	Synthetic THC/THC analogue, or CBD : Nabilone	Oral pills (or other oral medical use)	Physical	Gastrointestinal	Nausea/vomiting	Nausea: Proportion of patients with no nausea (other categories: mild, moderate, and severe)	Cannabis vs comparator	Use vs Prochlorperazine	Decreased	Good	+	Not significant	RCT Univariable	A Chi-squared test of the distribution of responses across all categories was non-sig
Niiranen, 1985	Niiranen	1985	Cancer	Medical, overseen by a physician	Nabilone	Synthetic THC/THC analogue, or CBD : Nabilone	Oral pills (or other oral medical use)	Physical	Nutrition and weight	Appetite	Proportion of patients with not diminished appetite (other categories: moderately and markedly diminished)	Cannabis vs comparator	Use vs Prochlorperazine	Increased	Good	+	Not significant	RCT Univariable	There were also fewer patients with "markedlydiminished" appetite, also non-sig
Frytak, 1979	Frytak	1979	Cancer	Medical, overseen by a physician	THC extract	Whole Sativa plant/natural and extracts : THC	Oral pills (or other oral medical use)	Physical	Balance/Falls	Balance	Proportion of patients achieving maximum incoordination score	Cannabis vs comparator	THC vs Placebo	Increased	Bad	−	Significant	RCT Univariable	THC also had a significantly higher degree of incoordination than Prochlorperazine. Chi-squared test used to test for differences in distribution of scores across groups, then authors report sig diffs in max scores between groups.
Frytak, 1979	Frytak	1979	Cancer	Medical, overseen by a physician	THC extract	Whole Sativa plant/natural and extracts : THC	Oral pills (or other oral medical use)	Physical	Gastrointestinal	Nausea/vomiting	Nausea/vomiting: Proportion of patients experiencing any nausea or vomiting on Day 1	Cannabis vs comparator	THC vs Placebo	Decreased	Good	+	Significant	RCT Univariable	The apparent differences were in the proportions of patients that experienced any nausea or vomiting, with placebo trending to having a higher proportion than either prochorperazine or THC, which had equal proportions.
Frytak, 1979	Frytak	1979	Cancer	Medical, overseen by a physician	THC extract	Whole Sativa plant/natural and extracts : THC	Oral pills (or other oral medical use)	Physical	Gastrointestinal	Nausea/vomiting	Nausea/vomiting: Proportion of patients experiencing any nausea or vomiting on Day 2-4	Cannabis vs comparator	THC vs Placebo	Decreased	Good	+	Not significant	RCT Univariable	Overall there were no significant differences between groups. THC had a higher proportion of patients experiencing nausea or vomiting compared to Prochlorperazine, but this difference was non-sig
Frytak, 1979	Frytak	1979	Cancer	Medical, overseen by a physician	THC extract	Whole Sativa plant/natural and extracts : THC	Oral pills (or other oral medical use)	Physical	Sedation/somnolence	Sedation/somnolence	Proportion of patients achieving maximum sedation score	Cannabis vs comparator	THC vs Placebo	Increased	Bad	−	Significant	RCT Univariable	THC also had a significantly higher degree of sedation than Prochlorperazine. Chi-squared test used to test for differences in distribution of scores across groups, then authors report sig diffs in max scores between groups.
Frytak, 1979	Frytak	1979	Cancer	Medical, overseen by a physician	THC extract	Whole Sativa plant/natural and extracts : THC	Oral pills (or other oral medical use)	Mental	Psychoactive Effects	Psychoactive Effects	Proportion of patients feeling "high"	Cannabis vs comparator	THC vs Placebo	Increased	Bad	−	Significant	RCT Univariable	THC also had a significantly higher number of patients feeling high than Prochlorperazine.

## Sheet: AD - whole sample
Author/year	Author	Year	Condition (for synthesis)	Types of use	Cannabis products	Modes of consumption	Outcome type	Outcome category I	Outcome category II	Outcome definition	Cannabis comparison	Intervention vs Control	Use vs placebo or baseline	Direction of effect	Good/bad	+/−	Significance	Uni or multivariable	Comments:
Herrmann, 2019	Herrmann	2019	Alzheimer's disease/dementia	Medical, overseen by a physician	Nabilone	Oral pills (or other oral medical use)	Physical	Adverse Events	Adverse Events	Number of patients experiencing a treatment-emergent AE	Cannabis vs comparator	use vs placebo	Use vs placebo	Increased	Bad	−	Significant	Univariable	p=0.05 (authors say this is significant)
Herrmann, 2019	Herrmann	2019	Alzheimer's disease/dementia	Medical, overseen by a physician	Nabilone	Oral pills (or other oral medical use)	Mental	Agitation	Agitation	Cohen-Mansfield Agitation Inventory (CMAI)	Cannabis vs comparator	use vs placebo	Use vs placebo	Decreased	Good	+	Significant	Univariable	There was no significant dose effect (1, 1.5, and 2 mg/d), but the significant effect of nabilone persisted when any atypical antipyschotic, antidepressant, SSRI, SNRI, or other antidepressant was being given
Herrmann, 2019	Herrmann	2019	Alzheimer's disease/dementia	Medical, overseen by a physician	Nabilone	Oral pills (or other oral medical use)	Mental	Agitation	Agitation (subdomain scores)	Cohen-Mansfield Agitation Inventory (CMAI) IPA subdomain scores (physical aggression + physical nonagression + verbal aggression)	Cannabis vs comparator	use vs placebo	Use vs placebo	Decreased	Good	+	Significant	Univariable
Herrmann, 2019	Herrmann	2019	Alzheimer's disease/dementia	Medical, overseen by a physician	Nabilone	Oral pills (or other oral medical use)	Mental	Agitation/aggression	Agitation/aggression	NPI-agitation/aggression subscore	Cannabis vs comparator	use vs placebo	Use vs placebo	Decreased	Good	+	Significant	Univariable
Herrmann, 2019	Herrmann	2019	Alzheimer's disease/dementia	Medical, overseen by a physician	Nabilone	Oral pills (or other oral medical use)	Mental	Cognitive Functioning	Cognitive Functioning	Cognition: measured using the sMMSE. Lower scores indicate greater impairment.	Cannabis vs comparator	use vs placebo	Use vs placebo	Increased	Good	+	Significant	Univariable
Herrmann, 2019	Herrmann	2019	Alzheimer's disease/dementia	Medical, overseen by a physician	Nabilone	Oral pills (or other oral medical use)	Mental	Neuropsychiatric symptoms	Neuropsychiatric symptoms	NPI Total	Cannabis vs comparator	Use vs placebo	Use vs placebo	Decreased	Good	+	Significant	Univariable
Herrmann, 2019	Herrmann	2019	Alzheimer's disease/dementia	Medical, overseen by a physician	Nabilone	Oral pills (or other oral medical use)	Physical	Adverse Events	SAEs	Number of patients experiencing a SAE	Cannabis vs comparator	use vs placebo	Use vs placebo	No association/change	No effect	~	Not significant	Univariable
Herrmann, 2019	Herrmann	2019	Alzheimer's disease/dementia	Medical, overseen by a physician	Nabilone	Oral pills (or other oral medical use)	Physical	Apparent efficacy	Efficacy	Assessed using the CGI and CGIC, a 7 point likert scale of global deterioration (1= normal; 7=among the most extremely ill). Scale requires the clinician to consider changes in cognitive, behavioral, and /or functional status of patient.	Cannabis vs comparator	use vs placebo	Use vs placebo	Increased	Good	+	Not significant	Univariable
Herrmann, 2019	Herrmann	2019	Alzheimer's disease/dementia	Medical, overseen by a physician	Nabilone	Oral pills (or other oral medical use)	Physical	Balance/Falls	Falls	Falls	Cannabis vs comparator	use vs placebo	Use vs placebo	No association/change	No effect	~	Not significant	Univariable
Herrmann, 2019	Herrmann	2019	Alzheimer's disease/dementia	Medical, overseen by a physician	Nabilone	Oral pills (or other oral medical use)	Physical	Nutrition and weight	Change in weight or BMI	Change in BMI	Cannabis vs comparator	use vs placebo	Use vs placebo	No association/change	No effect	~	Not significant	Univariable
Herrmann, 2019	Herrmann	2019	Alzheimer's disease/dementia	Medical, overseen by a physician	Nabilone	Oral pills (or other oral medical use)	Physical	Nutrition and weight	Change in weight or BMI	Change in body weight	Cannabis vs comparator	use vs placebo	Use vs placebo	No association/change	No effect	~	Not significant	Univariable
Herrmann, 2019	Herrmann	2019	Alzheimer's disease/dementia	Medical, overseen by a physician	Nabilone	Oral pills (or other oral medical use)	Physical	Nutrition and weight	Nutrition status	Nutrition status . Measured using the MNA-SF= categorized as malnourished, at risk of malnutrition, or normal nutritional status based on 6 questions taking into account recent changes in appetite, weight loss, mobility, psychological stress/acute disease, current neuropsychological problems and BMI.	Cannabis vs comparator	use vs placebo	Use vs placebo	Not reported	Good	+	Significant	Univariable
Herrmann, 2019	Herrmann	2019	Alzheimer's disease/dementia	Medical, overseen by a physician	Nabilone	Oral pills (or other oral medical use)	Physical	Pain	Pain	PAINAD scale: assesses breathing, vocalizations, facial expressions, body language and consolability	Cannabis vs comparator	use vs placebo	Use vs placebo	No association/change	No effect	~	Not significant	Univariable
Herrmann, 2019	Herrmann	2019	Alzheimer's disease/dementia	Medical, overseen by a physician	Nabilone	Oral pills (or other oral medical use)	Physical	Sedation/somnolence	Sedation/somnolence	Sedation	Cannabis vs comparator	use vs placebo	Use vs placebo	Increased	Bad	−	Significant	Univariable
Herrmann, 2019	Herrmann	2019	Alzheimer's disease/dementia	Medical, overseen by a physician	Nabilone	Oral pills (or other oral medical use)	Physical	Sedation/somnolence	Sedation/somnolence	Treatment-limited sedation	Cannabis vs comparator	use vs placebo	Use vs placebo	No association/change	No effect	~	Not significant	Univariable
van den Elsen, 2017	van den Elsen	2017	Alzheimer's disease/dementia	Medical, overseen by a physician	Namisol	Oral pills (or other oral medical use)	Physical	Adverse Events	Adverse Events	Total number of AEs	Cannabis vs comparator	use vs no use	Use vs placebo	Decreased	Good	+	Not significant	Univariable
van den Elsen, 2017	van den Elsen	2017	Alzheimer's disease/dementia	Medical, overseen by a physician	Namisol	Oral pills (or other oral medical use)	Physical	Balance/Falls	Balance	Pitch Angle (deg) with SwayStar - standing on both legs with eyes closed	Cannabis vs comparator	use vs placebo	High dose vs placebo	Increased	Bad	−	Significant	Univariable
van den Elsen, 2017	van den Elsen	2017	Alzheimer's disease/dementia	Medical, overseen by a physician	Namisol	Oral pills (or other oral medical use)	Physical	Balance/Falls	Balance	Pitch Angle (deg) with SwayStar - standing on both legs with eyes open	Cannabis vs comparator	use vs placebo	High dose vs placebo	Increased	Bad	−	Not significant	Univariable
van den Elsen, 2017	van den Elsen	2017	Alzheimer's disease/dementia	Medical, overseen by a physician	Namisol	Oral pills (or other oral medical use)	Physical	Balance/Falls	Balance	Pitch angle (deg) with SwayStar - walking at preferred speed	Cannabis vs comparator	use vs placebo	High dose vs placebo	Increased	Bad	−	Significant	Univariable
van den Elsen, 2017	van den Elsen	2017	Alzheimer's disease/dementia	Medical, overseen by a physician	Namisol	Oral pills (or other oral medical use)	Physical	Balance/Falls	Balance	Pitch angle (deg) with SwayStar - walking at preferred speed with dual task	Cannabis vs comparator	use vs placebo	High dose vs placebo	Increased	Bad	−	Not significant	Univariable
van den Elsen, 2017	van den Elsen	2017	Alzheimer's disease/dementia	Medical, overseen by a physician	Namisol	Oral pills (or other oral medical use)	Physical	Balance/Falls	Balance	Pitch velocity (deg/sec) with SwayStar - standing on both legs with eyes closed	Cannabis vs comparator	use vs placebo	High dose vs placebo	Increased	Bad	−	Significant	Univariable
van den Elsen, 2017	van den Elsen	2017	Alzheimer's disease/dementia	Medical, overseen by a physician	Namisol	Oral pills (or other oral medical use)	Physical	Balance/Falls	Balance	Pitch velocity (deg/sec) with SwayStar - standing on both legs with eyes open	Cannabis vs comparator	use vs placebo	High dose vs placebo	Increased	Bad	−	Not significant	Univariable
van den Elsen, 2017	van den Elsen	2017	Alzheimer's disease/dementia	Medical, overseen by a physician	Namisol	Oral pills (or other oral medical use)	Physical	Balance/Falls	Balance	Pitch velocity (deg/sec) with SwayStar - walking at preferred speed	Cannabis vs comparator	use vs placebo	High dose vs placebo	Increased	Bad	−	Not significant	Univariable
van den Elsen, 2017	van den Elsen	2017	Alzheimer's disease/dementia	Medical, overseen by a physician	Namisol	Oral pills (or other oral medical use)	Physical	Balance/Falls	Balance	Pitch velocity (deg/sec) with SwayStar - walking at preferred speed with dual task	Cannabis vs comparator	use vs placebo	High dose vs placebo	Increased	Bad	−	Not significant	Univariable
van den Elsen, 2017	van den Elsen	2017	Alzheimer's disease/dementia	Medical, overseen by a physician	Namisol	Oral pills (or other oral medical use)	Physical	Balance/Falls	Balance	Roll Angle (deg) with SwayStar - standing on both legs with eyes closed	Cannabis vs comparator	use vs placebo	High dose vs placebo	Increased	Bad	−	Significant	Univariable
van den Elsen, 2017	van den Elsen	2017	Alzheimer's disease/dementia	Medical, overseen by a physician	Namisol	Oral pills (or other oral medical use)	Physical	Balance/Falls	Balance	Roll Angle (deg) with SwayStar - standing on both legs with eyes open	Cannabis vs comparator	use vs placebo	High dose vs placebo	Decreased	Good	+	Not significant	Univariable
van den Elsen, 2017	van den Elsen	2017	Alzheimer's disease/dementia	Medical, overseen by a physician	Namisol	Oral pills (or other oral medical use)	Physical	Balance/Falls	Balance	Roll angle (deg) with SwayStar - walking at preferred speed	Cannabis vs comparator	use vs placebo	High dose vs placebo	Increased	Bad	−	Not significant	Univariable
van den Elsen, 2017	van den Elsen	2017	Alzheimer's disease/dementia	Medical, overseen by a physician	Namisol	Oral pills (or other oral medical use)	Physical	Balance/Falls	Balance	Roll angle (deg) with SwayStar - walking at preferred speed with dual task	Cannabis vs comparator	use vs placebo	High dose vs placebo	Increased	Bad	−	Not significant	Univariable
van den Elsen, 2017	van den Elsen	2017	Alzheimer's disease/dementia	Medical, overseen by a physician	Namisol	Oral pills (or other oral medical use)	Physical	Balance/Falls	Balance	Roll velocity (deg/sec) with SwayStar - standing on both legs with eyes closed	Cannabis vs comparator	use vs placebo	High dose vs placebo	Increased	Bad	−	Not significant	Univariable
van den Elsen, 2017	van den Elsen	2017	Alzheimer's disease/dementia	Medical, overseen by a physician	Namisol	Oral pills (or other oral medical use)	Physical	Balance/Falls	Balance	Roll velocity (deg/sec) with SwayStar - standing on both legs with eyes open	Cannabis vs comparator	use vs placebo	High dose vs placebo	Increased	Bad	−	Not significant	Univariable
van den Elsen, 2017	van den Elsen	2017	Alzheimer's disease/dementia	Medical, overseen by a physician	Namisol	Oral pills (or other oral medical use)	Physical	Balance/Falls	Balance	Roll velocity (deg/sec) with SwayStar - walking at preferred speed	Cannabis vs comparator	use vs placebo	High dose vs placebo	Increased	Bad	−	Not significant	Univariable
van den Elsen, 2017	van den Elsen	2017	Alzheimer's disease/dementia	Medical, overseen by a physician	Namisol	Oral pills (or other oral medical use)	Physical	Balance/Falls	Balance	Roll velocity (deg/sec) with SwayStar - walking at preferred speed with dual task	Cannabis vs comparator	use vs placebo	High dose vs placebo	Increased	Bad	−	Not significant	Univariable
van den Elsen, 2017	van den Elsen	2017	Alzheimer's disease/dementia	Medical, overseen by a physician	Namisol	Oral pills (or other oral medical use)	Physical	Balance/Falls	Gait	Base of support (cm) - walking at preferred speed - with GAITRite	Cannabis vs comparator	use vs placebo	High dose vs placebo	Decreased	Bad	?	Not significant	Univariable
van den Elsen, 2017	van den Elsen	2017	Alzheimer's disease/dementia	Medical, overseen by a physician	Namisol	Oral pills (or other oral medical use)	Physical	Balance/Falls	Gait	Base of support (cm) - walking at preferred speed with dual task - with GAITRite	Cannabis vs comparator	use vs placebo	High dose vs placebo	Decreased	Bad	?	Not significant	Univariable
van den Elsen, 2017	van den Elsen	2017	Alzheimer's disease/dementia	Medical, overseen by a physician	Namisol	Oral pills (or other oral medical use)	Physical	Balance/Falls	Gait	Double support time (s) - time both feet on the ground- walking at preferred speed - with GAITRite	Cannabis vs comparator	use vs placebo	High dose vs placebo	Decreased	Bad	−	Not significant	Univariable
van den Elsen, 2017	van den Elsen	2017	Alzheimer's disease/dementia	Medical, overseen by a physician	Namisol	Oral pills (or other oral medical use)	Physical	Balance/Falls	Gait	Double support time (s) - time both feet on the ground- walking at preferred speed with dual task - with GAITRite	Cannabis vs comparator	use vs placebo	High dose vs placebo	Increased	Good	+	Not significant	Univariable
van den Elsen, 2017	van den Elsen	2017	Alzheimer's disease/dementia	Medical, overseen by a physician	Namisol	Oral pills (or other oral medical use)	Physical	Balance/Falls	Gait	Double support time variability (coeff of variability) - walking at preferred speed - with GAITRite	Cannabis vs comparator	use vs placebo	High dose vs placebo	Not reported	Unclear	?	Not significant	Univariable
van den Elsen, 2017	van den Elsen	2017	Alzheimer's disease/dementia	Medical, overseen by a physician	Namisol	Oral pills (or other oral medical use)	Physical	Balance/Falls	Gait	Double support time variability (coeff of variability) - walking at preferred speed with dual task - with GAITRite	Cannabis vs comparator	use vs placebo	High dose vs placebo	Not reported	Unclear	?	Not significant	Univariable
van den Elsen, 2017	van den Elsen	2017	Alzheimer's disease/dementia	Medical, overseen by a physician	Namisol	Oral pills (or other oral medical use)	Physical	Balance/Falls	Gait	Stride length (cm)- walking at preferred speed - with GAITRite	Cannabis vs comparator	use vs placebo	High dose vs placebo	Increased	Bad	−	Significant	Univariable
van den Elsen, 2017	van den Elsen	2017	Alzheimer's disease/dementia	Medical, overseen by a physician	Namisol	Oral pills (or other oral medical use)	Physical	Balance/Falls	Gait	Stride length (cm)- walking at preferred speed with dual task - with GAITRite	Cannabis vs comparator	use vs placebo	High dose vs placebo	Increased	Bad	−	Not significant	Univariable
van den Elsen, 2017	van den Elsen	2017	Alzheimer's disease/dementia	Medical, overseen by a physician	Namisol	Oral pills (or other oral medical use)	Physical	Balance/Falls	Gait	Stride length variability (coeff of variability) - walking at preferred speed - with GAITRite	Cannabis vs comparator	use vs placebo	High dose vs placebo	Not reported	Unclear	?	Not significant	Univariable
van den Elsen, 2017	van den Elsen	2017	Alzheimer's disease/dementia	Medical, overseen by a physician	Namisol	Oral pills (or other oral medical use)	Physical	Balance/Falls	Gait	Stride length variability (coeff of variability) - walking at preferred speed with dual task - with GAITRite	Cannabis vs comparator	use vs placebo	High dose vs placebo	Not reported	Unclear	?	Not significant	Univariable
van den Elsen, 2017	van den Elsen	2017	Alzheimer's disease/dementia	Medical, overseen by a physician	Namisol	Oral pills (or other oral medical use)	Physical	Balance/Falls	Gait	Velocity (cm/s) - walking at preferred speed - with GAITRite	Cannabis vs comparator	use vs placebo	High dose vs placebo	Increased	No effect	~	Not significant	Univariable
van den Elsen, 2017	van den Elsen	2017	Alzheimer's disease/dementia	Medical, overseen by a physician	Namisol	Oral pills (or other oral medical use)	Physical	Balance/Falls	Gait	Velocity (cm/s) - walking at preferred speed with dual task - with GAITRite	Cannabis vs comparator	use vs placebo	High dose vs placebo	Increased	No effect	~	Not significant	Univariable
Ahmed, 2015	Ahmed	2015	Alzheimer's disease/dementia	Medical, overseen by a physician	Namisol	Oral pills (or other oral medical use)	Mental	Psychoactive Effects	Psychoactive Effects	External perception (misperception of an external stimulus or change in awareness of surroundings) - The Bowdle VAS for psychedelic effects	Cannabis vs comparator	THC 3.0 mg/day vs placebo	High dose vs placebo	Decreased	Good	+	Not significant	Univariable
Ahmed, 2015	Ahmed	2015	Alzheimer's disease/dementia	Medical, overseen by a physician	Namisol	Oral pills (or other oral medical use)	Mental	Psychoactive Effects	Psychoactive Effects	External perception (misperception of an external stimulus or change in awareness of surroundings) - The Bowdle VAS for psychedelic effects	Cannabis vs comparator	THC 1.5 mg/day vs placebo	Low dose vs placebo	Increased	Bad	−	Not significant	Univariable
Ahmed, 2015	Ahmed	2015	Alzheimer's disease/dementia	Medical, overseen by a physician	Namisol	Oral pills (or other oral medical use)	Mental	Psychoactive Effects	Psychoactive Effects	Feeling high - The Bowdle VAS for psychedelic effects. Score of perceptions from 0-100 (extreme effect).	Cannabis vs comparator	THC 3.0 mg/day vs placebo	High dose vs placebo	Increased	Bad	−	Not significant	Univariable
Ahmed, 2015	Ahmed	2015	Alzheimer's disease/dementia	Medical, overseen by a physician	Namisol	Oral pills (or other oral medical use)	Mental	Psychoactive Effects	Psychoactive Effects	Feeling high - The Bowdle VAS for psychedelic effects. Score of perceptions from 0-100 (extreme effect).	Cannabis vs comparator	THC 1.5 mg/day vs placebo	Low dose vs placebo	Decreased	Good	+	Not significant	Univariable
Ahmed, 2015	Ahmed	2015	Alzheimer's disease/dementia	Medical, overseen by a physician	Namisol	Oral pills (or other oral medical use)	Mental	Psychoactive Effects	Psychoactive Effects	Internal perception (inner feelings that do not correspond with reality, including mistrustful feelings) - The Bowdle VAS for psychedelic effects	Cannabis vs comparator	THC 3.0 mg/day vs placebo	High dose vs placebo	Decreased	Good	+	Not significant	Univariable
Ahmed, 2015	Ahmed	2015	Alzheimer's disease/dementia	Medical, overseen by a physician	Namisol	Oral pills (or other oral medical use)	Physical	Balance/Falls	Balance	Body sway, eyes closed (30 sec) with SwayStar (device attached to trunk)	Cannabis vs comparator	THC 3.0 mg/day vs placebo	High dose vs placebo	Increased	Bad	−	Significant	Univariable	Similar results but non-sig at lower dose (1.5 mg/d THC)
Ahmed, 2015	Ahmed	2015	Alzheimer's disease/dementia	Medical, overseen by a physician	Namisol	Oral pills (or other oral medical use)	Physical	Adverse Events	Adverse Events	Total number of AEs	Cannabis vs comparator	Use vs placebo	Use vs placebo	Decreased	Good	+	Not significant	Univariable
Ahmed, 2015	Ahmed	2015	Alzheimer's disease/dementia	Medical, overseen by a physician	Namisol	Oral pills (or other oral medical use)	Mental	Psychoactive Effects	Psychoactive Effects	Internal perception (inner feelings that do not correspond with reality, including mistrustful feelings) - The Bowdle VAS for psychedelic effects	Cannabis vs comparator	THC 1.5 mg/day vs placebo	Low dose vs placebo	Increased	Bad	−	Significant	Univariable
Ahmed, 2015	Ahmed	2015	Alzheimer's disease/dementia	Medical, overseen by a physician	Namisol	Oral pills (or other oral medical use)	Physical	Balance/Falls	Balance	Body sway, eyes open (30 sec) with SwayStar (device attached to trunk)	Cannabis vs comparator	THC 3.0 mg/day vs placebo	High dose vs placebo	Increased	Bad	−	Not significant	Univariable	Similar results at lower dose (1.5 mg/d THC)
Ahmed, 2015	Ahmed	2015	Alzheimer's disease/dementia	Medical, overseen by a physician	Namisol	Oral pills (or other oral medical use)	Physical	Vital signs	Blood pressure/hypotension/hypertension	Diastolic blood pressure (mmHg)	Cannabis vs comparator	THC 3.0 mg/day vs placebo	High dose vs placebo	Decreased	Unclear	?	Not significant	Univariable
Ahmed, 2015	Ahmed	2015	Alzheimer's disease/dementia	Medical, overseen by a physician	Namisol	Oral pills (or other oral medical use)	Physical	Vital signs	Blood pressure/hypotension/hypertension	Diastolic blood pressure (mmHg)	Cannabis vs comparator	THC 1.5 mg/day vs placebo	Low dose vs placebo	Increased	Unclear	?	Not significant	Univariable
Ahmed, 2015	Ahmed	2015	Alzheimer's disease/dementia	Medical, overseen by a physician	Namisol	Oral pills (or other oral medical use)	Physical	Vital signs	Blood pressure/hypotension/hypertension	Systolic blood pressure (mmHg)	Cannabis vs comparator	THC 3.0 mg/day vs placebo	High dose vs placebo	Increased	Unclear	?	Significant	Univariable
Ahmed, 2015	Ahmed	2015	Alzheimer's disease/dementia	Medical, overseen by a physician	Namisol	Oral pills (or other oral medical use)	Physical	Vital signs	Blood pressure/hypotension/hypertension	Systolic blood pressure (mmHg)	Cannabis vs comparator	THC 1.5 mg/day vs placebo	Low dose vs placebo	Decreased	Unclear	?	Significant	Univariable
Ahmed, 2015	Ahmed	2015	Alzheimer's disease/dementia	Medical, overseen by a physician	Namisol	Oral pills (or other oral medical use)	Physical	Vital signs	Cardiac disease/illness/symptoms	Heart rate (bpm)	Cannabis vs comparator	THC 3.0 mg/day vs placebo	High dose vs placebo	Decreased	Unclear	?	Not significant	Univariable
Ahmed, 2015	Ahmed	2015	Alzheimer's disease/dementia	Medical, overseen by a physician	Namisol	Oral pills (or other oral medical use)	Physical	Vital signs	Cardiac disease/illness/symptoms	Heart rate (bpm)	Cannabis vs comparator	THC 1.5 mg/day vs placebo	Low dose vs placebo	Increased	Unclear	?	Significant	Univariable
van den Elsen, 2015a	van den Elsen a	2015	Alzheimer's disease/dementia	Medical, overseen by a physician	Namisol	Oral pills (or other oral medical use)	Mental	Aberrant motor behaviour	Aberrant motor behaviour	NPI aberrant motor behavior subscale	Cannabis vs comparator	Use vs Placebo	Very high dose vs placebo	Increased	Bad	−	Not significant	Multivariable
van den Elsen, 2015a	van den Elsen a	2015	Alzheimer's disease/dementia	Medical, overseen by a physician	Namisol	Oral pills (or other oral medical use)	Mental	Agitation	Agitation	Cohen-Mansfield Agitation Inventory (CMAI)	Cannabis vs comparator	Use vs Placebo	Very high dose vs placebo	Increased	Bad	−	Not significant	Multivariable
van den Elsen, 2015a	van den Elsen a	2015	Alzheimer's disease/dementia	Medical, overseen by a physician	Namisol	Oral pills (or other oral medical use)	Mental	Agitation/aggression	Agitation/aggression	NPI agitation/aggression subscale	Cannabis vs comparator	Use vs Placebo	Very high dose vs placebo	Decreased	Good	+	Not significant	Multivariable
van den Elsen, 2015a	van den Elsen a	2015	Alzheimer's disease/dementia	Medical, overseen by a physician	Namisol	Oral pills (or other oral medical use)	Mental	Memory	Memory	PAL-WMS: Episodic memory function using PAL-WMS (Paired Associate Learning Wechsler Memory Scale - revised)	Cannabis vs comparator	use vs placebo	Very high dose vs placebo	Decreased	Unclear	?	Not significant	Univariable
van den Elsen, 2015a	van den Elsen a	2015	Alzheimer's disease/dementia	Medical, overseen by a physician	Namisol	Oral pills (or other oral medical use)	Mental	Neuropsychiatric symptoms	Neuropsychiatric symptoms	NPI Total	Cannabis vs comparator	Use vs Placebo	Very high dose vs placebo	Increased	Bad	−	Not significant	Multivariable
van den Elsen, 2015a	van den Elsen a	2015	Alzheimer's disease/dementia	Medical, overseen by a physician	Namisol	Oral pills (or other oral medical use)	Mental	Quality of life	Quality of life	Quality of Life – Alzheimer’s Disease Scale [QoL-AD] (Thorgrimsen et al., 2003)	Cannabis vs comparator	Use vs Placebo	Very high dose vs placebo	Decreased	Unclear	?	Not significant	Multivariable
van den Elsen, 2015a	van den Elsen a	2015	Alzheimer's disease/dementia	Medical, overseen by a physician	Namisol	Oral pills (or other oral medical use)	Physical	Activities of Daily Life	Activities of Daily Life	Barthel Index	Cannabis vs comparator	Use vs Placebo	Very high dose vs placebo	Increased	Good	+	Not significant	Multivariable
van den Elsen, 2015a	van den Elsen a	2015	Alzheimer's disease/dementia	Medical, overseen by a physician	Namisol	Oral pills (or other oral medical use)	Physical	Adverse Events	Adverse Events	Total number of mild to moderate AEs	Cannabis vs comparator	Use vs Placebo	Very high dose vs placebo	Increased	Bad	−	Not significant	Univariable
van den Elsen, 2015a	van den Elsen a	2015	Alzheimer's disease/dementia	Medical, overseen by a physician	Namisol	Oral pills (or other oral medical use)	Physical	Apparent efficacy	Efficacy	Caregiver Clinical Global Impression of Change (CCGIC), a 7-point scale ranging from marked improvement to marked worsening from baseline	Cannabis vs comparator	Use vs Placebo	Very high dose vs placebo	Increased	Unclear	?	Not significant	Multivariable
van den Elsen, 2015a	van den Elsen a	2015	Alzheimer's disease/dementia	Medical, overseen by a physician	Namisol	Oral pills (or other oral medical use)	Physical	Nutrition and weight	Change in weight or BMI	Change in body weight	Cannabis vs comparator	Use vs Placebo	Very high dose vs placebo	Decreased	Unclear	?	Not significant	Multivariable
van den Elsen, 2015a	van den Elsen a	2015	Alzheimer's disease/dementia	Medical, overseen by a physician	Namisol	Oral pills (or other oral medical use)	Physical	Vital signs	Blood pressure/hypotension/hypertension	Diastolic BP measured in mmHg	Cannabis vs comparator	Use vs Placebo	Very high dose vs placebo	Decreased	Unclear	?	Not significant	Multivariable
van den Elsen, 2015a	van den Elsen a	2015	Alzheimer's disease/dementia	Medical, overseen by a physician	Namisol	Oral pills (or other oral medical use)	Physical	Vital signs	Blood pressure/hypotension/hypertension	Systolic BP measured in mmHg	Cannabis vs comparator	Use vs Placebo	Very high dose vs placebo	Increased	Bad	−	Not significant	Multivariable
van den Elsen, 2015a	van den Elsen a	2015	Alzheimer's disease/dementia	Medical, overseen by a physician	Namisol	Oral pills (or other oral medical use)	Physical	Vital signs	Cardiac disease/illness/symptoms	Heart rate (bpm)	Cannabis vs comparator	Use vs Placebo	Very high dose vs placebo	Decreased	Unclear	?	Not significant	Multivariable
van den Elsen, 2015b	van den Elsen b	2015	Alzheimer's disease/dementia	Medical, overseen by a physician	Namisol	Oral pills (or other oral medical use)	Mental	Agitation	Agitation	Cohen-Mansfield Agitation Inventory (CMAI)	Cannabis vs comparator	Use vs placebo	Use vs placebo	Decreased	Good	+	Not significant	Univariable	Similar effect for low and high doses vs placebo
van den Elsen, 2015b	van den Elsen b	2015	Alzheimer's disease/dementia	Medical, overseen by a physician	Namisol	Oral pills (or other oral medical use)	Mental	Agitation/aggression	Agitation/aggression	NPI agitation/aggression subscale	Cannabis vs comparator	Use vs Placebo	Use vs placebo	Decreased	Good	+	Not significant	Univariable	Similar effect for high dose vs placebo; no effect for low dose vs placebo
van den Elsen, 2015b	van den Elsen b	2015	Alzheimer's disease/dementia	Medical, overseen by a physician	Namisol	Oral pills (or other oral medical use)	Mental	Neuropsychiatric symptoms	Neuropsychiatric symptoms	NPI Total	Cannabis vs comparator	Use vs placebo	Use vs placebo	Decreased	Good	+	Not significant	Univariable	Similar effect for high dose vs placebo; increased (bad) but not significant for low dose vs placebo
van den Elsen, 2015b	van den Elsen b	2015	Alzheimer's disease/dementia	Medical, overseen by a physician	Namisol	Oral pills (or other oral medical use)	Physical	Balance/Falls	Balance	Pitch Angle (deg) with SwayStar - standing on both legs with eyes closed	Cannabis vs comparator	High Dose vs Placebo	High dose vs placebo	Increased	Bad	−	Significant	Univariable
van den Elsen, 2015b	van den Elsen b	2015	Alzheimer's disease/dementia	Medical, overseen by a physician	Namisol	Oral pills (or other oral medical use)	Physical	Balance/Falls	Balance	Pitch Angle (deg) with SwayStar - standing on both legs with eyes open	Cannabis vs comparator	High Dose vs Placebo	High dose vs placebo	Decreased	Good	+	Not significant	Univariable
van den Elsen, 2015b	van den Elsen b	2015	Alzheimer's disease/dementia	Medical, overseen by a physician	Namisol	Oral pills (or other oral medical use)	Physical	Balance/Falls	Balance	Pitch velocity (deg/sec) with SwayStar - standing on both legs with eyes closed	Cannabis vs comparator	High Dose vs Placebo	High dose vs placebo	Increased	Bad	−	Significant	Univariable
van den Elsen, 2015b	van den Elsen b	2015	Alzheimer's disease/dementia	Medical, overseen by a physician	Namisol	Oral pills (or other oral medical use)	Physical	Balance/Falls	Balance	Pitch velocity (deg/sec) with SwayStar - standing on both legs with eyes open	Cannabis vs comparator	High Dose vs Placebo	High dose vs placebo	Increased	Bad	−	Not significant	Univariable
van den Elsen, 2015b	van den Elsen b	2015	Alzheimer's disease/dementia	Medical, overseen by a physician	Namisol	Oral pills (or other oral medical use)	Physical	Balance/Falls	Gait	Stride length variability (coeff of variability) - walking at preferred speed - with GAITRite	Cannabis vs comparator	High Dose vs Placebo	High dose vs placebo	Increased	Unclear	?	Not significant	Univariable
van den Elsen, 2015b	van den Elsen b	2015	Alzheimer's disease/dementia	Medical, overseen by a physician	Namisol	Oral pills (or other oral medical use)	Physical	Balance/Falls	Gait	Velocity (cm/s) - walking at preferred speed - with GAITRite	Cannabis vs comparator	High Dose vs Placebo	High dose vs placebo	Increased	No effect	~	Not significant	Univariable
van den Elsen, 2015b	van den Elsen b	2015	Alzheimer's disease/dementia	Medical, overseen by a physician	Namisol	Oral pills (or other oral medical use)	Physical	Balance/Falls	Risk of fall	Timed Up and Go (TUG assessment)	Cannabis vs comparator	High Dose vs Placebo	Use vs placebo	Increased	Bad	−	Not significant	Univariable	Similar effect for low dose; increased and non-sig for high dose vs placebo
van den Elsen, 2015b	van den Elsen b	2015	Alzheimer's disease/dementia	Medical, overseen by a physician	Namisol	Oral pills (or other oral medical use)	Physical	Balance/Falls	Risk of fall	Tinetti POMA (Performance-Oriented Mobility Assessment)	Cannabis vs comparator	Use vs Placebo	Use vs placebo	Decreased	Good	+	Not significant	Univariable	Similar effect for low dose; increased and non-sig for high dose vs placebo
Volicer, 1997	Volicer	1997	Alzheimer's disease/dementia	Medical, overseen by a physician	Dronabinol	Oral pills (or other oral medical use)	Mental	Affect	Negative affect	Measured with Lawton Observed Affect Scale - Past	Cannabis vs comparator	Use vs Placebo	Use vs placebo	Decreased	Good	+	Significant	Univariable
Volicer, 1997	Volicer	1997	Alzheimer's disease/dementia	Medical, overseen by a physician	Dronabinol	Oral pills (or other oral medical use)	Mental	Affect	Positive Affect	Measured with Lawton Observed Affect Scale - Past	Cannabis vs comparator	Use vs Placebo	Use vs placebo	No association/change	No effect	~	Not significant	Univariable
Volicer, 1997	Volicer	1997	Alzheimer's disease/dementia	Medical, overseen by a physician	Dronabinol	Oral pills (or other oral medical use)	Mental	Agitation	Agitation	Cohen-Mansfield Agitation Inventory (CMAI)	Cannabis vs comparator	Use vs Placebo	Use vs placebo	Decreased	Good	+	Significant	Univariable	Agitation decreased during both Dronabinol periods, but there was a significant effect of order of treatment, with those taking Dronabinol first having persistent effects into the placebo period that made the overall effect significantly different than those who took placebo first.
Volicer, 1997	Volicer	1997	Alzheimer's disease/dementia	Medical, overseen by a physician	Dronabinol	Oral pills (or other oral medical use)	Physical	Nutrition and weight	Change in weight or BMI	Change in body weight	Cannabis vs comparator	USE VS NO USE (baseline)	USE VS NO USE (baseline)	Increased	Good	+	Significant	Univariable
Volicer, 1997	Volicer	1997	Alzheimer's disease/dementia	Medical, overseen by a physician	Dronabinol	Oral pills (or other oral medical use)	Physical	Nutrition and weight	Change in weight or BMI	Change in body weight	Cannabis vs comparator	Use vs Placebo	Use vs placebo	No association/change	No effect	~	Not significant	Univariable
Volicer, 1997	Volicer	1997	Alzheimer's disease/dementia	Medical, overseen by a physician	Dronabinol	Oral pills (or other oral medical use)	Physical	Nutrition and weight	Change in weight or BMI	Change in tricep skin fold thickness	Cannabis vs comparator	Use vs Placebo	Use vs placebo	No association/change	No effect	~	Not significant	Univariable
[truncated: 1 more rows]

## Sheet: Parkinson's - whole sample
Author/year	Author	Year	Condition (for synthesis)	Types of use	Cannabis products	Modes of consumption	Outcome type	Outcome category I	Outcome category II	Outcome definition	Cannabis comparison	Intervention vs Control	Direction of effect	Good/bad	+/−	Significance	Uni or multivariable	Comments:
[truncated: 78 more rows]

[truncated: 3 more sheets: COPD - whole sample, Peripheral neuro - whole sample, Other conds - whole sample]
