# Supplementary material for: Impacts of medical and non-medical cannabis on the health of older adults: Findings from a scoping review of the literature
Source: PLoS One. 2023 Feb 17;18(2):e0281826. doi: 10.1371/journal.pone.0281826 (PMC9937508; doi:10.1371/journal.pone.0281826)
Supplement: S3 Dataset — (XLSX) [file pone.0281826.s003.xlsx]

## Sheet: Study and demo data
Author/year	Author	Year	Citation, if duplicate	Conditions for inclusion (synthesis)	Country	Funding	Govt or industry funded?	Funding detail	Study design	Cross-sectional?	Data source	Years of data	Objective	Older adult total sample size for synthesis	Older adult total sample size	Age range	% Male for synthesis	% Male	% Caucasian for synthesis	Race	% married for synthesis	Marital status	% employed for synthesis	Employment status	Primary residence	Accommodation status	Types of use	Current use definition	Cannabis products	Modes of consumption	THC:CBD ratios	THC and/or CBD concentrations	Daily dose	Frequency of use	Duration of use/follow-up for synthesis (months)	Duration of use/follow-up	Recommendations	Comments
Abbs, 2020	Abbs	2020		Homeless	USA	Funded	Non-industry	National Institute on Aging at the National Institutes of Health and the American Federation for Aging Research	Observational	Pro			"…to examine the prevalence of and risk of falling in a cohort of older homeless adults"	350	350	Median (IQR): 58.0 (54-61)	77.1	77.1%	10.9	Black: 79.7% White: 10.9% Hispanic: 4.6% Other: 4.9%		NR		NR	Homeless	NR (many likely in congregant settings)	Non-medical/recreational	Past-six-month use	Whole Sativa plant/natural and extracts : Marijuana	Not reported/unclear	NR	NR	NR	NR	36	every 6 months for 3 years	Both opioid use and marijuana use were associated with increased odds of falling... Older homeless adults have a high rate of falls, similar to those of adults 20 years older. The increased risk is due to a high prevalence of individual risk factors and environmental exposures. Identifying people at high risk of falls could allow targeted interventions, such as providing shelter, low-height acces…
Abuhasira, 2018	Abuhasira	2018		Medical cannabis use (prescribed)	Israel	Funded	Industry	Tikun Olam, Ltd, a cannabis supplier in Israel	NRS	Non-randomized study			"...to assess the characteristics of the older population receiving medical cannabis for a wide variety of diseases as well as evaluate the safety and eﬃcacy of short and medium-term use"	2736	2,736 at initiation 901 available at 6-month follow-up	At initiation: 65-74 years: 55.7% 75-84 years: 32.3% >=85 years: 11.9%	46.5	0.465	NR	NR	NR	NR	NR	NR	NR	NR	Medical, overseen by a physician	Daily/almost daily use	Whole Sativa plant/natural and extracts : 15 strains available. THC-rich C. indica (20% THC, 1% CBD): Erez, Dorit, Or, Eran Almog, Barak, Omer, and Eden (12% THC, 1% CBD). THC-rich C. sativa (20% THC, 1% CBD): Alaska, Shira, and Oz. CBD-rich C. indica (1% THC, 18% CBD): Avidekel. CBD-rich C. sativa (1% THC, 20% CBD): Raphael. Equal THC and CBD C. indica (10% THC, 12% CBD): Midnight. Equal THC and…	Oral pills,Oil, with route of admin not reported,Smoking	THC:CBD = 20:1, 12:1, 1:18, 1:20, 10:12, 7:7, 10:5	NR	0.96 g/d	NR	6	6 months	In this study of elderly patients treated with medical cannabis, we have shown that the treatment is eﬀective in improving pain and quality of life, was not associated with serious adverse events and was characterized by a low discontinuation rate.	Single-arm data were reported regarding AEs during treatment (not extracted). Single-arm data were reported on perceived efficacy: 93.7% of 901 respondents reported "improvement" or "significant improvement" in their condition after 6 months of cannabis treatment. 41.9% of 901 respondents reported "significant improvement" in their condition after 6 months of cannabis treatment. 59.1% of 1198 pat…
Adejumo, 2017	Adejumo	2017		None/NA/NR	USA	Funded	Non-industry	funded by a start-up grant to BTN by INRS-Institut Armand-Frappier, Institut National de la Reserche Scientifique, 531 Boulevard des Prairies, Laval (Quebec) H7V 1B7 Canada	Observational	Cross-sectional	HCUP and NIS	2014	"…to test the hypothesis that cannabis use is associated with reduced prevalence of non-alcoholic fatty liver disease (NAFLD) given its suppressive effect against obesity and diabetes in humans."	2966345	2,966,345	>60 years: Non-cannabis users: 50.7% Non-dependent cannabis users: 7.8% Dependent cannabis users: 4%	NR	NR	NR	NR	NR	NR	NR	NR	NR	NR	Unclear/NR	Not reported	All cannabinoids: Substances coded as CU include patient use of Indian hemp, marijuana and other varieties of cannabis and cannabinoids	Not reported/unclear	NR	NR	NR	NR	NR	NR	NR for older adults specifically	This is a cross-sectional study, not a case-control study. They examined all hospital discharge records (single time point) and did not sample based on outcome.
Airagnes, 2019	Airagnes	2019		None/NA/NR	France	Funded	Mixed: Government and industry	The CONSTANCES cohort is supported by the Caisse Nationale d’Assurance Maladie des travailleurs salarie (s-CNAMTS). CONSTANCES is accredited as a “National Infrastructure for Biology and health” by the governmental Investissements d’avenir program and was funded by the Agence nationale de la recherche. CONSTANCES also receives funding from MSD, AstraZeneca and Lundbeck managed by INSERM-Transfert…	Observational	Pro			...to search "for an increased risk of job loss according to substance use over 3 years" and to examine "whether substance use associations persist within different subgroups defined based on sociodemographic and occupational factors to identify those at greater risk for job loss."	6014	6014	NR	NR	NR	NR	NR	NR	NR	100	employed at baseline: 100% not being retired at one year	NR	NR	Unclear/NR	Past-year use	Not reported or unclear	Not reported/unclear	NR	NR	NR	n (%) <1/month: 784 (4.2%) >1/month: 794 (4.2%)	36	1-3 years	We found that alcohol, tobacco and cannabis use were independently associated with job loss at one-year, showing dose-dependent relationships. We further sought to examine those associations while stratifying for a broad range of sociodemographic and occupational factors previously linked to job loss. Since the associations remained significant across almost all stratifications, all sociodemograp…
Balash, 2017	Balash	2017		Parkinson's disease	Israel	NR	NR		Observational	Cross-sectional	Study-specific survey	2013-15	"...to assess the effect of medical cannabis as adjuvant symptomatic treatment for various Parkinson's Disease symptoms, (tremor, muscle stiffness, sleep disorders, depression, pain, weight) and its adverse effects in patients who were granted a license for medical cannabis use by the Ministry of Health in response to a formal request submitted by the patients' neurologists."	47	47	39-55: 19.1% 56-65: 31.9% 66-75: 34.1% 76-87: 14.9%	85.1	85.1%	NR	NR	NR	NR	36.2	Employed: 36.2%	NR	NR	Medical, overseen by a physician,Non-medical/recreational	Daily/almost daily use	Whole Sativa plant/natural and extracts	Oil, with route of admin not reported,Smoking,Vaping	NR	NR	0.2 to 2.25 g/d (mean 0.9 g +/- 0.5; median 0.75; IQR: 0.5-1.0)	NR	12	3-84 months (mean 19.1 +/- 17.0; median 12; IQR 6-24)	Most Parkinson's Disease patients that used medical cannabis found medical cannabis to improve their condition, and that medical cannabis treatment was safe, without major adverse effects.	One author was employed by a company developing cannabis-based medicinal extracts, and another was the CSO of a company dedicated to the research of cannabis and cannabinoids and their medical properties. Only one of the patients used cannabis recreationally.
Bar-Sela, 2013	Bar-Sela	2013		Cancer	Israel	NR	NR		Observational	Pro			"…to evaluate the advantage, side effects, and administrative problems concerning the daily use of cannabis in cancer patients"	29	29 patients >=71 years	>=71 years	NR	NR	NR	NR	NR	NR	NR	NR	NR	NR	Medical, overseen by a physician	Daily/almost daily use	Whole Sativa plant/natural and extracts : Farms in Israel with permission to grow cannabis grow a cultivated species that varies from 70% indica + 30% sativa to 90% sativa + 10% indica	Oil, with route of admin not reported,Smoking,Vaping	NR	In Israel, the following concentrations are available: THC: from 16-27% CBD: from 0.5-2%	NR	NR	2	6-8 weeks	NR specific to older adults	Single-arm cohort study
Bellnier, 2018	Bellnier	2018		Chronic non-cancer pain	USA	NR	NR		NRS	Non-randomized study			to investigate "...medical cannabis's utility in the treatment of chronic pain."	29	29	61 (10)	34	34%	NR	NR	NR	NR	NR	NR	NR	NR	Medical, overseen by a physician	Daily/almost daily use	Whole Sativa plant/natural and extracts	Oral pills,Vaping	Pills: 1:1 Vapor: 20:1	Pills: "10 mg medical cannabis" Vapor: 2 mg THC per 0.1 mg CBD, but volume not reported	Maintenance dose of pills: 20-30 mg Breakthrough pain dose for vapor: max daily dose not reported. Patients instructed to take 1-5 puffs every 15 m until relief achieved and repeat every 4-6 h as needed.	2-3 times daily (maintenance), 4-6 times/day for breakthrough pain	3	3 months (1 month data also obtained but not reported)	Not reported; however, here's a summary of findings: "After 3 months treatment, MC improved quality of life, reduced pain and opioid use, and lead to cost savings."
Benitez, 2020	Benitez	2020		None/NA/NR	USA	NR	NR		Observational	Cross-sectional	NESARC-III	2017-2020	"…to test whether marijuana use was associated with self-reported cognition in adults ages ≥ 50 using data from the National Epidemiologic Survey on Alcohol and Related Conditions-III"	14678	14, 678	Exposed: 50-64 : 85.9% 65+: 14.1% Unexposed: 50-64: 51.4% 65+: 48.6%	44	Exposed: 66.8% Unexposed: 42.5%	73.2	(Unexposed, Exposed) Non-Hispanic White: (73.1%, 73.8%) Non-Hispanic Black: (10%, 15.3%) Hispanic: (10.2%, 6.2%) Non-Hispanic Asian: (5.5%, 0.8%) American Indian: (1.2%, 3.9%)	63	(Unexposed, Exposed) Married/cohabiting: (64.2%, 43.7%) Widowed/separated/divorced: (30.2%, 43.7%) Never married: (5.6%, 12.6%)	38.3	Employed full-/part-time (%) Exposed: 42.1% Unexposed: 38.0%	Community	NR	Medical, self-medicated, Non-medical/recreational	Past-year use	Not reported or unclear	Smoking (unclear if other modes used)	NR	NR	NR	1–11 times in the last year: 33.8% 1–3 times a month: 18.2% 1–4 times a week: 21.6% Every day or nearly every day: 26.0%	NR	NR	Marijuana use may impact self-reported cognition in older adulthood, although these effects may be subtle, specific to particular use characteristics, and possibly affected by self-awareness of deficits.
Bestard, 2011	Bestard	2011		Chronic non-cancer pain	Canada	Funded	Mixed	University of Calagary, Pfizer Canada, and Valeant Canada	Observational	Pro			"...to compare the efficacy of nabilone as either monotherapy or adjuvant treatment for neuropathic pain"	130	n = 101 (montherapy) + n = 29 (untreated control) Total = 130	Mean (SD): Nabilone: 61 (13) Control: 62 (9) Gabapentin: 61 (9)	42	Nabilone: 47% Control: 41% Gabapentin: 36%	NR	NR	NR	NR	NR	NR	NR	NR	Medical, overseen by a physician	Daily/almost daily use	Synthetic THC/THC analogue, or CBD : Nabilone	Not reported/unclear	THC	NR	Mean (SD) Nabilone: Baseline: 1.96 (0.82) mg/day 3 months: 3.15 (1.27) mg/day 6 months: 3.05 (1.25) mg/day	1-2 x daily	6	6 months	"In our patient population with PN-associted NeP, nabilone pharmacotherapy was a safe and useful alternative management strategy, and its use may be of similar efficacy and tolerabiilty as with the first-line agent, gabapentin."	Results for montherapy extracted only (adjuvant therapy excluded). There were not many statistical comparisons made with gabapentin.
Blazer, 2009	Blazer	2009		None/NA/NR	USA	Funded	Non-industry	U.S. National Institute on Drug Abuse of the National Institutes of Health , Data and Statistics Center for the Clinical Trials Network of the National Institute on Drug Abuse. The Substance Abuse and Mental Health Data Archive and the Inter-university Consortium for Political and Social Research provided the public use data files for NSDUH, sponsored by Office of Applied Studies of Substance Abu…	Observational	Sequential	NSDUH	2005-2006	"…to estimate the frequency, distribution, and correlates of non-prescription use of pain relievers among middle aged and elderly persons in the United States"	10953	10,953	50-64: 59.9% (n=6,717) 65+: 41.1% (n=4,236)	46.1	46.1%	77.9	White: 77.9% African American: 9.6% American Indian or Alaska Native: 0.4% Asian, Pacific Islander, or native Hawaiian: 3.2% Multiple race: 1.1% Hispanic: 7.8%	64.1	Married: 64.1% Separated, divorced or widowed: 30.7% Never married: 5.3%	50	Employed: 50.0% Not employed: 50.0%	NR	NR	Unclear/NR	Past-year use	Whole Sativa plant/natural and extracts : Hasish, pot or grass	Not reported/unclear	NR	NR	NR	NR	NR	NR	"As expected, non-prescription use of prescription pain medications was significantly comorbid with marijuana use, as well as alcohol use."
Bohnert, 2017	Bohnert	2017		None/NA/NR	USA	Funded	Non-industry	supported by the Department of Veterans Affairs (VA) Ofﬁce of Mental Health Services and the VA Ofﬁce of Mental Health Operations. One author supported by a VA Health Services Research and Development Career Development Award (CDA 11-245).	Observational	Retro	National VHA system	2005 to 2011	"...to: (1) estimate the overall and SUD-speciﬁc suicide rates among the entire cohort, as well as by sex; (2) estimate associations between current SUD diagnoses and the risk of suicide in the 6 years of follow-up using a series of sex-stratiﬁed proportional hazards models; and (3) calculate, and compare by SUD diagnosis status and sex, percentages of method of suicide among cohort members who d…	3944770	3,944,770‬	50-59: 23.9% 60-69: 19.7% 70-79: 23.4% 80+: 14.2%	91.7	Overall: 91.7% CUD: 95.5%	NR	NR	NR	NR	NR	NR	NR	NR	Unclear/NR	Current cannabis use disorder	Not reported or unclear	Not reported/unclear	NR	NR	NR	NR	72	6 years (retrospective cohort follow-up period)
Choi, 2021a	Choi	2021	a	None/NA/NR	USA	NR	NR		Observational	Sequential	NSDUH	2015-2017	"...to examine: (1) correlates of use-to-nonuse (use 13-24 months ago, but no past-year use), initiation/reinitiation (no use 13–24 months ago, but past-year use), and continued use over a 24-month period; and (2) associations of past-year marijuana use disorder with use/nonuse among older adults."	2304	2304 (26, 322 respondents aged 50+ to the NSDUH survey from 2015-17, of which 2304 were used in the analysis)	50+ 50-64/65+ Users-to-nonusers: 80.45/19.55 Initiators-reinitiators: 80.04/18.96 Continued users: 79.32/20.68	59.1	Users-to-nonuser/Initiators- reinitiators/Continued users 52.24/53.14/62.93%	77.5	Non-Hispanic White/Non-Hispanic Black/Hispanic/All other % Users-to-nonusers: 85.04/9.06/3.20/2.70 Initiators/reinitiators: 67.60/18.27/11.0/3.13 Continued users: 78.15/12.25/5.04/4.56	48.3	Married or partnered/Widowed/Divorced or separated/Never married % Users-to-nonusers: 51.15/5.41/31.18/12.26 Initiators/reinitiators: 43.25/6.03/37.05/13.67 Continued users: 48.98/6.71/29.12/15.18	54.8	% Worked full- or part-time in past year Users-to-nonusers: 51.40% Initiators/reinitiators: 49.17% Continued users: 57.45%	NR	NR	Medical, self-medicated, Non-medical/recreational	Past-year use	Whole Sativa plant/natural and extracts : Marijuana	Not reported/unclear	NR	NR	NR	Days in the past 12 months: (Initiators or reinitiators/Continued users )% 1-11: 51.57/22.94 12-49: 16.57/17.19 50-99: 10.89/10.73 100-299: 15.71/30.99 300+: 4.89/18.26 Use frequency (past month)(Initiators or reinitiators/Continued users ) None: 54.13/30.94 1–2 days: 20.96/ 12.34 3–5 days: 10.85/12.92 6–19 days: 7.62/14.19 20–30 days: 6.44/29.60	NR	NR	Most older users continued using over 24months. Substantial numbers had marijuana and other substance use problems that require treatment.
Choi, 2021b	Choi	2021	b	None/NA/NR	USA	Not funded	Not funded		Observational	Sequential	NSDUH	2015–2018	"...to examine rates and correlates of dual cannabis and prescription pain reliever use and misuse among U.S. individuals aged 50+ who reported past-year cannabis use."	37861	37861	50+	46.8	Non- users: 45.68% Users: 60.75%	72.6	Non-Hispanic White/Non-Hispanic Black/Hispanic/Other % Non-users: 72.40/10.26/10.83/6.51 Users: 75.69/12.99/6.51/4.81	61.6	Married/Widowed/Divorced or separated/Never married % Non-users: 62.69/12.37/17.61/7.34 Users: 48.03/6.75/30.38/14.85	36.7	Worked full/part time in past year (%) Non-users: 36.37 Users: 40.83	NR	NR	Medical, self-medicated, Non-medical/recreational	Past-year use	Not reported or unclear	Not reported/unclear	NR	NR	NR	NR	NR	NR	Given the potential harms of polysubstance use/ misuse, including PPNR overdose death, dual cannabis/PPNR users/misusers may need professional help to address substance use problems… Older adults with cannabis and PPNR misuse need access to evidence based treatment, including medication-assisted treatment when needed
Choi, 2021c	Choi	2021	c	Substances: Cannabis poisoning	USA	NR	NR		Observational	Retro	American Association of Poison Control Centers’ National Poison Data System	2009-2019	"...to examine: (1) trends in cannabis forms that constituted poison control centre cases over the 11-year period; (2) demographic and clinical factors associated with different cannabis forms; and (3) associations between cannabis forms and medical outcomes."	5201	5201	Plant Forms/All other Preparations/Synthetic cannabinoids, e-cigarettes 50–59: 44.56%/33.93%/77.27% 60–69: 32.09%/32.21%/20.14% 70–79: 15.78%/21.82%/1.79% 80+: 7.58%/12.03%/0.80%	53.5	Plant Forms/All other Preparations/Synthetic cannabinoids, e-cigarettes 45.12/38.19/77.67	NR	NR	NR	NR	NR	NR	NR	NR	Medical, self-medicated, Non-medical/recreational	Not reported	Whole Sativa plant/natural and extracts, Synthetic THC/THC analogue, or CBD	Oral pills (or other oral medical use), Oil, with route of admin not reported, Oral other (e.g., edibles), Smoking, Topical Cream	NR	NR	NR	NR	1	2 hours - 1 month	Although PCC cannabis cases involving older adults are relatively few, cases of other cannabis preparations than plant forms increased rapidly in recent years while cases of synthetic cannabinoids decreased. The rate of major medical outcomes also appears to be high.
Choi, 2018	Choi	2018		None/NA/NR	USA	Not funded	Not funded		Observational	Cross-sectional	NESARC-III	2012-13	"...to examine marijuana use’s association with injury and ED visits among the 50+ age group."	14715	14,715	Users: 57.6 (0.33) Non-users: 63.8 (0.13)	46.9	Users: 67.59% Non-users: 45.89%	75	Non-Hispanic White/Non-Hispanic Black/Hispanic/Non-Hispanic Asian/American Indian Users: 73.24/15.60/6.31/0.79/4.06 Non-users: 75.13/9.81/9.13/4.63/1.31	63.2	Married or cohabiting/Widowed/Divorced or separated/Never married Users: 43.19/6.28/37.75/12.78 Non-users: 64.20/12.91/16.70/6.19	NR	NR	NR	NR	Medical, overseen by a physician,Non-medical/recreational	Past-year use	Not reported or unclear	Not reported/unclear,Smoking	NR	NR	Mean 3.19 +/- 0.20 joints smoked usually in a day when using the most	Every day/nearly every day: 26.12% of users 1-4 times a week to 1-3 times a month: 39.96% of users 1-11 times past year: 33.92% of users	NA	NA	Primary care physicians need to screen older adults, especially those who present with injuries, for marijuana and other substance use and provide education about injury prevention and about these substances’ adverse physical and mental health effects. older-adult ED patients who screen positive for marijuana and other substance use and disorders should be referred for further diagnostic evaluati…	Can't tell if non-smoked cannabis was included as a marijuana use.
Choi, 2016a	Choi	2016	a	None/NA/NR	USA	NR	NR		Observational	Sequential	NSDUH	2008 to 2012	"…to examine in adults aged 50+ the relationships between marijuana and other illicit drug use and major depressive episodes and serious suicidal thoughts"	29634	29,634	Overall: 50-64 years: 59.53% 65+ years: 40.47% Marijuana only users: 50-64 years: 89.03% 65+ years: 10.97%	46.52	Overall: 46.52% Marijuana only users: 62.99%	76.11	Non-Hispanic White/Black/Hispanic/Asian/Other Overall: 76.11/9.86/8.57/3.52/1.94 Marijuana only users: 78.07/13.04/4.89/0.91/3.08	62.82	Not married/Married Overall: 37.18/62.82 Marijuana only users: 49.22/50.78	49.53	Not employed/Employed Overall: 50.47/49.53 Marijuana only users: 40.08/59.92	NR	NR	Unclear/NR	Past-year use	Not reported or unclear	Not reported/unclear	NR	NR	NR	Marijuana only users: 1-6 days: 25.55% 7-179 days: 47.96% 180-350 days: 16.60% 351+ days: 9.89% Past-year frequency (mean +/- SE): 107.62 +/- 5.19 days, 15.37 +/- 0.74 weeks Past-month frequency (mean +/- SE): 12.72 +/- 0.63 days	NA	NA	First, health and MH providers should be concerned about the signiﬁcant proportion of older-adult marijuana users who use this substance frequently. Second, health and MH providers should be attentive to the potential adverse effects of alcohol, marijuana, and other drug use among late middle-aged and older adults, especially those with depressive symptoms or MDE. In addition to SUD, mixed use of…
Choi, 2016b	Choi	2016	b	None/NA/NR	USA	Funded	Non-industry	a University of Texas at Austin Internal Research grant for secondary data analysis	Observational	Cross-sectional	NESARC-III	2012-13	"...to examine whether never users (those who have never used marijuana in their lifetime), past-year users (those who used marijuana only during the past year or both in the past year and prior to the past year), and ex-users (those who used marijuana prior to but not in the past year) differ in sociodemographic characteristics and past-year and lifetime mental and substance use disorders (MSUDs…	14715	14,715	All >=50 years Never users: 65.31 (0.16) Past-year users: 57.63 (0.33) Ex-users: 58.50 (0.16)	46.73	Overall: 46.73%	75.06	Overall Non-Hispanic White: 75.06 Non-Hispanic Black: 10.03 Hispanic: 9.02 Non-Hispanic Asian: 4.48 American Indian/Alaska Native: 1.41	63.39	Overall Married: 63.39 Widowed: 12.65 Divorced/separated: 17.51 Never married: 6.44	42.63	Overall Worked full/part time: 42.63 Did not work: 57.37	NR	NR	Medical, overseen by a physician,Non-medical/recreational	Past-year use	Whole Sativa plant	Smoking	NR	NR	Joints smoked per day at peak use: Past-year users: 3.19 (0.20) Ex-users: 1.90 (0.05)	Past-year users: Every day/nearly every day: 2.612 1-4 x/week: 21.68 1-3 x/month: 18.29 3-11 times in past year: 19.24 1-2 times in the past year: 14.68	NA	NA	This study’s key ﬁndings are: (1) Compared to ex-users, past-year marijuana users are more likely to be non-Hispanic Blacks or American Indians, socially disadvantaged with respect to education and employment, and to have grown up in families where a parent/s had drug problems. (2) Both past-year users and ex-users had similarly high rates of past-year and lifetime mental disorders that warrant a…	The outcomes extracted are lifetime occurrence and not past-year occurrence, so the outcomes may have occurred before the exposure to cannabis in some patients. Only seven (1.1%) of past-year users were new users.
Corroon, 2017	Corroon	2017		None/NA/NR	USA	Funded	Non-industry	NIH NCCAM K01ATTA (LKM). PROMIS was funded with cooperative agreements from the NIH Common Fund Initiative.	Observational	Cross-sectional	Study-specific survey		"...to analyze self-reported data for frequency of prescription drug substitution with cannabis use across sociodemographic characteristics, prescription drug class, state legalization policies for medical cannabis and global quality of life health scores."	415	415	51-65 years: 13.25% >65 years: 1.98%	NR	NR	NR	NR	NR	NR	NR	NR	NR	NR	Medical, overseen by a physician,Medical, self-medicated,Non-medical/recreational	Past-three-month use	Not reported or unclear	Not reported/unclear	NR	NR	NR	NR	NA	NA	"Our data show a trend towards increased substitution with age, perhaps not surprisingly, as older populations are more likely to be prescribed prescription drugs, particularly psychotropic medications." That said, the study never determined the proportion within each age category that were actually on a prescription medication. Once prescription drug use is controlled for, the age differences ma…	The study claims that as age increases, the proportion of patients substituting cannabis for prescription medications goes up; however, they never determined the proportion within each age category that were actually on a prescription medication. Once prescription drug use is controlled for, the age differences may disappear.
Croker, 2021	Croker	2021		Medical cannabis use (prescribed and recreational)	USA	Funded	Non-industry	Retirement Research Fund (RRF) and the Colorado Department of Public Health and Environment (CDPHE)	Observational	Cross-sectional	Study-specific survey		"…to assess health-related outcomes associated with medical cannabis use among older patients in Colorado and Illinois enrolled in their home state’s medical cannabis program."	139	139	All cannabis users: 68.62 (6.00) Mixed-purpose users: 67.14 (4.44) Medical only users: 70.69 (7.21)	51	51%	88	Nonwhite: 12% White: 88%	69	All cannabis users: 69% Mixed-purpose users: 74% Medical only users: 62%		Retired: 84%	Community	NR	Medical, overseen by a physician; Medical, self-medicated	Past-week use	Not reported or unclear	Oral pills (or other oral medical use), Oral other (e.g., edibles), Smoking, Vaping, Topical Cream, Liquid tincture, Dabbing	NR	NR	NR	NR	NR	NR	Clinicians should consider how older patients using medical cannabis can experience positive and negative outcomes simultaneously or separately and assess these outcomes directly along with considering patient self-reports. Those using more frequently reported higher values on HRQL, HCU, and pain measures. However, we are cautious about the generalizability of our findings.
Crowley, 2018	Crowley	2018		Chronic non-cancer pain	USA	NR	NR		Observational	Pro			"…to assess the ability of a standardized cannabis formulation containing polyethylene glycol (TrokieR lozenges) to deliver cannabinoids via the buccal/oral mucosa as well as associated AEs"	49	Study 1: 49 (evaluated effectiveness of delivery system) Study 2: 35 (evaluated AEs)	Study 1: 59.9 +/- 10.9 Study 2: 65.3 +/- 13.7	31	Study 1: 31%	NR	NR	NR	NR	NR	NR	NR	NR	Medical, overseen by a physician	Daily/almost daily use	Not reported or unclear	Lozenges with polyethylene glycol	Only CBD 1:1 THC:CBD 15:1 THC:CBD Only THC	50 mg CBD only 40 mg 1:1 CBD:THC 64 mg 1:15 CBD:THC 120 mg 1:15 CBD:THC 120 mg THC only	NR	NR	8	4 to 60 weeks	These results should not be interpreted to establish any causality between the use of TrokieR lozenges and the improvement in participants well-being. However, the ﬁndings support the need for conducting a phase 1 clinical trial to formally characterize the pharmacokinetic proﬁle of TrokieR lozenges in humans.	Single-arm cohort study
Denduluri, 2021	Denduluri	2021		Joint replacement	USA	NR	NR		Observational	Retro			to "...use urine toxicology screening dataset to assess the recent prevalence and trends of cannabinoid use relative to opioid use and also to identify demographic characteristics of patients who screened positive for cannabinoids (THC) to detect an association between preoperative cannabinoid use and postoperative morbidity."	1778	1778	Mean (SD): 65.9(8.4)	94.4	94.4%	NR	NR	NR	NR	NR	NR	NR	NR	Medical, self-medicated, Non-medical/recreational	Not reported	Not reported or unclear : urine screened for THC	Not reported/unclear	NR	NR	NR	NR	1	30 days	In a veteran population undergoing TJA, the prevalence of use of cannabinoids is growing, and that opioid use has concurrently decreased. These findings indicate that cannabinoid use did not appear to be associated with perioperative complications.
DiGuiseppi, 2019	DiGuiseppi	2019		None/NA/NR	USA	Funded	Non-industry and government	AAA Foundation for Traffic Safety, USA and NIH/NCATS Colorado CTSA Grant	Observational	Cross-sectional	Baseline data from prospective cohort study	2015-17	"...to describe the current epidemiology of cannabis use among drivers aged 65–79 years in Colorado and to examine its relationship to driving outcomes"	598	598	65-79	48.5	Exposed: 50% Unexposed: 48.3%	92.8	Not Hispanic or Latino/Hispanic or Latino Exposed: 96.1/3.9% Unexposed: 94.9/5.1%	67.4	Married-Living with Partner/Never Married, Separated, Divorced, or Widowed Exposed: 67.9/32.1 Unexposed: 69.1/30.9	31.8	Work for Pay Past Month n (%) No/Yes: Exposed: 61.1%/38.9% Unexposed: 68.9%/31.1%	NR	NR	Unclear/NR	Past-year use	Not reported or unclear	Not reported/unclear	NR	NR	NR	< 1/month: 50% 1-3/month: 16.7% 1-5/week: 20.4% > 1/day: 13.0%	NR	NR	Driving under the influence of cannabis does not appear likely to have an important impact on crash rates among older drivers currently.
Fujii, 2020	Fujii	2020		Trauma	USA	Not funded	Not funded		Observational	Retro	Natividad Medical Center Level II Trauma Center Registry	2014 to 2017	"...to determine if positive marijuana toxicology screen is associated with worse outcomes following trauma", including "higher mortality, higher injury severity, and longer length of stay (LOS)."	112	112	NR	NR	NR	NR	NR	NR	NR	NR	NR	Community	NR	Non-medical/recreational	Not reported	Whole Sativa plant/natural and extracts : marijuana	Not reported/unclear	NR	NR	NR	NR	NR	NR	Patients 55 years and older were more likely to present with lower SBP and higher HRs when they screened positive for marijuana suggestive of early signs of shock
Han, 2019a	Han	2019	a	Substances: Prescription opioid users	USA	Funded	Non-industry	the National Institute on Drug Abuse: K23DA043651 (Han), K01DA038800 (Palamar) and K24DA038345 (Sherman).	Observational	Sequential	NSDUH	2015 to 2016	"…to investigate recent prescription opioid misuse by middle-aged and older adults, using revised terminology for "misuse" in the National Survey on Drug Use and Health (NSDUH) 2015 and 2016."	17517	Total older adults= 17,517	Full sample: 50-64 years: 56.9% (55.9-58.0); 65+ years: 43.1% (42.0-44.1)	46.9	Full sample: 46.9 (45.8-48.0)	73.2	Full sample: Non-Hispanic White: 73.2 (72.1-74.4) Non-Hispanic African American: 10.3 (9.7-11.0) Hispanic: 10.2 (9.6-10.8) Non-Hispanic Asian: 4.0 (3.5-4.6) Other: 2.2 (2.1-2.5)	61.9	Full sample: Married: 61.9 (61.0-62.8) Widowed: 12.3 (11.7-12.9) Divorced or separated: 18.2 (17.4-19.1) Never married: 7.6 (7.2-8.0)	NR	NR	NR	NR	Unclear/NR	Past-year use	Not reported or unclear	Not reported/unclear	NR	NR	NR	NR	NR	NR	NR	Past-year prescription opioid use was measured (38%) and used as a denominator for the reported analysis
Han, 2019b	Han	2019	b	Substances: Alcohol use	USA	Funded	Government	National Institute on Drug Abuse, the National Institute on Alcohol Abuse and Alcoholism and The National Institutes of Health	Observational	Sequential	NSDUH	2015-2017	"…to examine the most current national data on binge drinking to determine the recent prevalence of binge drinking among adults aged 65 years and older and identify sociodemographic and health-related factors regarding the risk of binge drinking."	10927	10 927	65+	44.7	44.7%	77.4	Non-Hispanic white: 77.4% Non-Hispanic African American: 9.0% Hispanic: 8.2% Non-Hispanic Asian: 3.4% Other: 2.1%	59.9	Married: 59.9% Widowed: 21.1% Divorced or separated: 14.6% Never married: 4.5%	NR	NR	NR	NR	Unclear/NR	Past-month use	Not reported or unclear	Not reported/unclear	NR	NR	NR	NR	NR	NR	Binge drinkers were more likely to be male, have a higher prevalence of current tobacco and/or cannabis use, and have a lower prevalence of two or more chronic diseases.
Han, 2018	Han	2018		None/NA/NR	USA	Funded	Non-industry	Two grants from National Institute on Drug Abuse of the National Institutes of Health	Observational	Sequential	NSDUH	2015 to 2016	"...to provide updated estimates of the prevalence of marijuana use and to examine demographic and other drug use characteristics of its users among middle-aged and older adults."	17608	17,608	100% over 50 years; summary stats NR	46.9	Exposed 50-64 years: 60.0% Unexposed 50-64 years: 47.2% Exposed 65+: 68.8% Unexposed 65+: 44.1%	73	Non-Hispanic White/Non-Hispanic African American/Hispanic/Non-Hispanic Asian/Other Exposed 50-64 years: 73.4/14.5/6.9/2.5/2.8 Unexposed 50-64 years: 69.6/11.1/12.3/4.9/2.1 Exposed 65+: 80.2/13.1/3.9/0.2/2.7 Unexposed 65+: 77.4/8.7/8.3/3.2/2.3	62	Married/Widowed/Divorced or separated/Never married Exposed 50-64 years: 47.5/5.4/31.7/15.4 Unexposed 50-64 years: 65.1/5.1/20.4/9.5 Exposed 65+: 46.4/13.5/30.8/9.3 Unexposed 65+: 60.2/22.1/13.5/4.2	NR	NR	NR	NR	Medical, overseen by a physician,Non-medical/recreational	Past-year use	Not reported or unclear	Not reported/unclear	NR	NR	NR	1-11/12-49/50-99/100-299/300+ days in the past 12 months 50-64 year olds: 30.2/16.8/12.2/26.1/14.7 65+ year olds: 35.2/17.2/6.4/31.5/9.7	NR	NR	The ﬁndings highlight the importance to screen older patients who use marijuana for other substance use to ensure patients are educated about the potential risks of co-use.	The authors comment that further studies are needed to understand better the associations between marijuana use and subsequent patterns of prescription opioid use as it is unknown whether marijuana is being used as an opioid replacement or whether one drug is merely a risk factor for the use of the other drug. This would hold true for many of the associations that were assessed in the paper (e.g.…
Hartel, 2006	Hartel	2006		Substances: Ever use of heroin or cocaine	USA	Funded	Non-industry	National Institute on Drug Abuse (grants R01 DA13564 and R01 DA14998) and Center for AIDS Research, Institute of Allergy and Infectious Diseases (grant AI051519).	Observational	Cross-sectional	Baseline data from prospective cohort study		"...to assess gender in relation to heroin and cocaine use, which may underlie a continuing risk of HIV transmission."	627	627	49-60 years	84	84%	12.4	African-American/Hispanic/White/Other Men: 54.6/25.4/13.0/7.1 Women: 53.4/33.0/9.7/3.9	NR	NR	19.1	Men: 18.9% Women: 20.4%	Homeless in the last 6 months: Men: 7.4% Women: 4.9%	NR	Unclear/NR	Not reported	Not reported or unclear	Smoking	NR	NR	NR	NR	NA	NA	NR
Hartz, 2014	Hartz	2014		Severe psychiatric illness	USA	Funded	Non-industry	NIH grants, American Cancer Society grant	Observational	Case-control			"…to compare substance use in individuals with severe psychotic illness to substance use in general population"	5946	5,946 >=50 years	NR	NR	NR	NR	NR	NR	NR	NR	NR	NR	NR	Unclear/NR	Past-year use	Whole Sativa plant	Smoking	NR	NR	NR	NR	NR	NR	NR	The study was a case-control study and consequently, its findings should be interpreted with the study design in mind. Included cases were severe psychotic disorder and controls were the general population...the outcome was smoking marijuana >21 times in the past year...we flipped the association because it was reported as an OR. However, it should be noted that this outcome is not demonstrating …
Hickernell, 2018	Hickernell	2018		Joint replacement	USA	NR	NR		Observational	Retro			"...to assess the efﬁcacy of dronabinol, in addition to a standard multimodal pain regimen including opioids, on acute postoperative pain management following total hip and knee replacement (effect on patients’ opioid consumption or subjective pain scores)."	243	243	Dronabinol: 64.9 +/- 9.9 Control: 62.4 +/- 10.1	35.8	Dronabinol: 34.6 Control: 36.5	NR	NR	NR	NR	NR	NR	In-hospital stay post-op: 100%	NR	Medical, overseen by a physician	Daily/almost daily use	Synthetic THC/THC analogue, or CBD : Dronabinol	Not reported/unclear	THC only	NR	10 mg/day	Twice daily	0.1	Dronabinol group: 2.3 +/- 0.9 days Control group: 3.0 +/- 1.2 days	The study suggests that cannabinoids may have a role in post-arthroplasty pain management and may reduce patient’s need for opioid-containing pain medications.	Some of the authors had received support from corporate entities that may be associated with dronabinol.
Howard, 2019	Howard	2019		Anorexia due to severe illness and hospitalized	USA	Not funded	Not funded		Observational	Retro			"…to analyze the effectiveness and safety of the appetite-stimulating medications available on formulary (dronabinol, mirtazapine, and megestrol) at a community teaching hospital initiated in an inpatient population."	38	38	Total: 67 +/- 13 Dronabinol: 66 +/- 13 Megestrol: 71 +/- 14 Mirtazapine: 64 +/- 15 Multiple: 67 +/- 14	34	Total: 34% Dronabinol: 20% Megestrol: 20% Mirtazapine: 38% Multiple: 57%	73.7	Dronabinol/Megestrol/Mirtazapine/Multiple Caucasian: 80/60/75/86 African American: 20/30/6.3/14 Other: 0/10/18/0	NR	NR	NR	NR	Hospital: 100%	NR	Medical, overseen by a physician	Daily/almost daily use	Synthetic THC/THC analogue, or CBD : Dronabinol	Not reported/unclear	THC	NR	mean dose 2.91 mg (NOT per day)	40% received only once daily doses, the other 60% received ???	0.3	mean duration on Dronabinol 228 h	There appears to be no difference in effectiveness between agents, and these agents may have the potential to improve meal intake, with no serious safety concerns.
Jennings, 2019	Jennings	2019		Joint replacement	USA	Not funded	Not funded		Observational	Retro			"...to report outcomes and complications in patients self-reporting cannabis use and undergoing primary TKA, but not using tobacco, opioids within 90 days, or illicit drug abuse."	142	Assumed to be 142 due to matching, although not explicitly stated	Users: 61.0 +/- 7.0 Non-users: NR	67.6	Users: 67.6% Non-users: 67.6% (assumed due to matching)	NR	NR	NR	NR	NR	NR	NR	NR	Unclear/NR	Not reported	Not reported or unclear	Not reported/unclear	NR	NR	NR	NR	12	1 year	The use of cannabis does not appear to inﬂuence (adverse or beneﬁcial) short-term outcomes in patients undergoing a primary TKA.	"Users" were self-reported at the time of their surgery on their medical records, but there was no comment about currency of use. Patients were excluded if they used tobacco, illicit drugs, or had opioid consumption within 90 days.
Johnson-Sasso, 2018	Johnson-Sasso	2018		Cardiac: Acute myocardial infarction	USA	Funded	Non-industry	National Institute of Health and NIH/NCATS Colorado	Observational	Retro			"...to quantify short-term outcomes in marijuana-using and non-using patients hospitalized with AMI."	1014854	1,014,854	50-59: Exposed: 33%; Unexposed: 35% 60-69: Exposed: 13%; Unexposed: 45%	NR	NR	NR	NR	NR	NR	NR	NR	NR	NR	Unclear/NR	Not reported	Not reported or unclear	Not reported/unclear	NR	NR	NR	NR	NR	NR	NR
Ko, 2016	Ko	2016		None/NA/NR	USA	Funded	Non-industry	National Institutes of Health Grant, Research to Prevent Blindness	Observational	Sequential	NHANES	2005 to 2008	"…to determine risk factors for glaucoma in a population-based study in the United States."	5746	5,746	Mean (SD): Glaucoma: 68.1 (1.3) No Glaucoma: 56.4 (0.4)	47.5	Glaucoma: 53.8% No Glaucoma: 47.3%	77	White/Black/Mexican American/Other Glaucoma: 71.3%/ 17.0%/4.8%/6.9% No Glaucoma: 77.2%/ 9.6%/5.4%/7.8%	NR	NR	NR	NR	NR	NR	Unclear/NR	Past-month use	Not reported or unclear	Not reported/unclear	NR	NR	NR	at least 5 days/month	NR	NR	"...marijuana were not associated with glaucoma."
Kwok, 2020	Kwok	2020		Cardiac: Percutaneous coronary intervention (PCI)	UK	Funded	Mixed: Non-industry and industry	Research and Development Department at the Royal Stoke Hospital; also conducted as a part of PhD for CSK which is supported by Biosensors International	Observational	Retro	National Inpatient Sample (NIS)	2004 to 2014	"…to evaluate the rate and trend of cannabis misuse and in-hospital outcomes for patients who misuse cannabis in a national cohort and to understand the impact of cannabis misuse among patients who undergo PCI."	NR	NR	NR	NR	NR	NR	NR	NR	NR	NR	NR	NR	NR	Non-medical/recreational	Not reported	Not reported or unclear	Smoking, Not reported/unclear	NR	NR	NR	NR	NR	NR	no recommendations specific to older adults
Lane, 2018	Lane	2018		Severe psychiatric illness	USA	Funded	Non-industry	Center on Outcome Studies and Program Evaluation in Mental Health, UTHealth McGovern School of Medicine	Observational	Retro			"…to examine associations among substance use disorder (SUD) and measures of length of stay (LOS) and non‐psychiatric medical comorbidity (MEDCO) in older‐adult inpatients with serious mental illness (SMI)"	7258	7,258	Overall: 56.32 (5.19)	57	Overall: 57% Marijuana users: 59%	49	Native American/Eskimo: <1% Asian: 2% Hispanic: 6% Black: 43% White: 49% Other: <1% Refused/missing: <1%	NR	NR	NR	NR	Hospital: 100%	NR	Unclear/NR	Current cannabis use disorder	Not reported or unclear	Not reported/unclear	NR	NR	NR	NR	NR	NR	Given the prevalence of SUD, assessment for substance use should be emphasized in the care of older adults, especially in hospital and acute care settings. (Recommendation is for all substances, not just cannabis.)	The study is reported as a cross-sectional study, but it's really a retrospective cohort...length of stay outcome had to be measured using two time points, so not cross-sectional
Lank, 2014	Lank	2014		Trauma	USA	Not funded	Not funded		Observational	Retro			"...to describe the outcomes of older trauma patients meeting trauma activation criteria in Illinois between the years 1999 and 2009 who screened positive for use of drugs of abuse and for ethanol intoxication. This study also aims to compare the severity of injury via hospital metrics between older trauma patients who screen positive for drugs of abuse or ethanol intoxication with those who scre…	38397	38,397	>=55 yrs= 100%	60.1	60.10% "Positive drug screen" (which includes both marijuana and cocaine users): 73.2% "Negative drug screen": 57.4%	73.75	Caucasian: 73.75% "Positive drug screen" (which includes both marijuana and cocaine users): Caucasian: 58.2% "Negative drug screen": Caucasian: 72.5%	NR	NR	NR	NR	NR	NR	Unclear/NR	Not reported	Not reported or unclear	Not reported/unclear	NR	NR	NR	NR	NR	NR	"Among older patients who were treated in Illinois trauma centers, those who screened positive for marijuana or cocaine had evidence of greater utilization of resources but without significantly increased odds of in-hospital mortality when compared with those who screened negative."	All patients sustained injury and were admitted to a level I or level II trauma center, were transferred to a trauma center, or arrived to a trauma center
Li, 2020	Li	2020		None/NA/NR	USA	Funded	Government	the National Center for Injury Prevention and Control, Centers for Disease Control and Prevention	Observational	Sequential	Fatality Analysis Reporting System (FARS) and the National Roadside Survey of Drug Use by Drivers (NRS)	2011– 2016 FARS and the 2013–2014 NRS	"...to assess the association of marijuana use with the odds of prescription opioid use based on toxicological testing data from two US national samples of drivers."	5189	5189	FARS Data (n= 47, 602): % Age 40-64: 37.0 %, ≥65: 10.9 NRS Data (n= 7881) % Age 40-64: 33.2 %, ≥65: 5.3	NR	NR	NR	NR	NR	NR	NR	NR	NR	NR	Unclear/NR	Not reported	Whole Sativa plant/natural and extracts : marijuana refers to cannabinoids such as delta-9-tetrahydrocannabinol (THC), hashish, hashish oil, delta 9, Synthetic THC/THC analogue, or CBD : marinol	Not reported/unclear	NR	NR	NR	NR	NR	NR	Our results revealed that marijuana use is not associated with decreased odds of prescription opioid use among fatally injured drivers and in a nationally representative sample of drivers. On the contrary, marijuana use appears to be associated with increased use of prescription opioids. The results are consistent between the FARS and the NRS samples and held robust across strata of driver charac…
Liang, 2009	Liang	2009		None/NA/NR	USA	Funded	Non-industry	National Institutes of Health [CA078609, CA100679] and Flight Attendants Medical Research Institute	Observational	Case-control			"…to further elucidate the association between marijuana use and head neck cancer risk"	981	981	Cases: 59.68 (11.41) Controls: 60.99 (11.44)	73.4	73.4%	90.5	Caucasian/African-American/Other/Missing Cases: 90.68/3.5/5.83 Controls: 91.22/3.47/5.3	NR	NR	NR	NR	NR	NR	Non-medical/recreational	Not reported	Whole Sativa plant/natural and extracts	Smoking	NR	NR	NR	All ever-users: Times per week: <0.5/0.5 to <1.5/1.5 to <4.5/>=4.5/missing Cases (%): 73.44/9.93/7.16/9.47/1 Controls: 72.53/13.00/7.14/7.33/1	NR	All ever-users: Years: None/>0 to <10/10 to <20/>=20/missing Cases (%): 73.44/9.70/7.62/9.24/1 Controls (%): 72.39/10.79/10.05/6.76/0	There were no recommendations regarding current use of marijuana.	The definition of "current use" wasn't explicitly reported; however, they implied it was past-year use.
Linden-Carmichael, 2020	Linden-Carmichael	2020		Substances: Alcohol use	USA	Funded	Non-industry	This work was supported by the National Institute on Drug Abuse (NIDA) and the National Institute on Alcohol Abuse and Alcoholism (NIAAA)	Observational	Cross-sectional	PATH study	2013-14	"...to (1) identify whether co-occurring use was linked with greater risk for prescription drug misuse (PDM) across ages 18–60 and to determine ages at which this association was strongest, (2) determine whether associations remain after controlling for pain severity, and (3) test for gender differences."	NR	NR: Data for all adult age groups up to 60 years were obtained from a US national survey. They didn't break down the age data.	50-60	NR	NR	NR	NR		NR		NR	NR	NR	Non-medical/recreational	Past-year use	Whole Sativa plant/natural and extracts : marijuana, hash, THC, grass, pot, or weed	Not reported/unclear	NR	NR	NR	NR	NR	NR	Although alcohol and cannabis co-occurring use were highest in young adulthood, associations with PDM were strongest in the mid-30s and late 50s	Don't mention recommendations specific to older adults except for associations; Women older adult data not reported
Lotan, 2014	Lotan	2014		Parkinson's disease	Israel	NR	NR		Observational	Pro			"…to evaluate the efﬁcacy of cannabis treatment in alleviating the motor and non–motor symptoms of Parkinson's disease in a clinical setting"	20	20	Overall: 42-80 years; mean (SD) = 65 (10.2) Older adults: 52-80 years Two patients under 50 years	55	Overall: 59% Older adults: 55%	NR	NR	NR	NR	NR	NR	NR	NR	Medical, overseen by a physician	Daily/almost daily use	Whole Sativa plant/natural and extracts	Smoking	NR	NR	0.5 g (single dose)	Daily	Immediate	30 minutes after first daily dose was smoked	The study was the ﬁrst to report an amelioration of both motor and non–motor symptoms in patients with PD treated with cannabis (medical marijuana). The study opened new venues for treatment strategies in PD especially in patients refractory to current medications. However, the study was not placebo controlled and should be interpreted with caution.
Lum, 2019	Lum	2019		None/NA/NR	USA	Funded	Non-industry	funded by the Colorado Department of Public Health and Environment. Dr. Lum was additionally supported in part by the National Institutes of Health (K76AG054782).	Observational	Cross-sectional	Study-specific survey		"…to describe the patterns of marijuana use during later life for those who have access to recreational and medical sources of marijuana"	196	274 (but only 196 responded to the question about marijuana use and were used in analyses)	Past-year use: 69.5 (5.3) No past-year use: 72.65 (7.0) All participants >=60 years	35	Users: 44% Non-users: 34%	NR	NR	55	Partnered/Divorced or separated/Widowed/Never married Users: 66/16/13/5 Non-users: 50/26/19/4	12	Retired Users: 87% Non-users: 84%	NR	NR	Medical, overseen by a physician,Medical, self-medicated,Non-medical/recreational	Past-year use	Not reported or unclear	Not reported/unclear	NR	NR	NR	NR	NR	NR	"Surveyed older persons aged >60 who have legal access to recreational and medical marijuana described multiple patterns of use of marijuana in the past year, and the majority felt that marijuana use had an overall positive impact on their quality of life." Clinicians should go beyond asking whether patients use marijuana or not. In particular, detailed questions should inquire about where patien…	They also reported the proportions of medical marijuana users that reported improvement of various conditions with their medical marijuana. Generally, 70-80% of medical marijuana users said that their overall health and well-being, quality of life, and pain got better, while only just over half said their day-to-day functioning improved. Less than 10% reported these outcomes to have gotten worse …
Maida, 2008	Maida	2008		Cancer	Canada	Funded	Industry	Valeant Pharmaceuticals Canada Ltd.	Observational	Pro			"…to assess the efficacy of adjunctive cannabinoid therapy for managing multiple symptoms and side effects advanced cancer patients"	112	112	Nabilone: 67.0 (12.8) Untreated: 71.6 (12.2)	58	Nabilone: 61.7% Untreated: 55.4%	92.9	Caucasian/Non-Caucasian Nabilone: 95.7/4.3% Untreated: 90.8/9.2%	NR	NR	NR	NR	Home/Hospital Nabilone: 72.3/27.7% Untreated: 93.8/6.2%	NR	Medical, overseen by a physician	Daily/almost daily use	Synthetic THC/THC analogue, or CBD : Nabilone	Not reported/unclear	THC only	NR	Mean daily dose = 1.79 mg	twice daily	0.8	Nabilone: mean = 23.8 days (range: 5-48 days) Untreated: mean = 23.2 days (range: 3-54 days)	Amongst advanced cancer patients, nabilone offers benefits beyond its official indication to treat treatment-refractory chemotherapy~induced nausea and vomiting, including significantly improved management of pain, nausea, total distress, and anxiety, and lower overall use of drugs such as opioids, NSAIDs, TCAs, gabapentin, dexamethasone, metoclopramide, and ondansetron.
Mann, 2010	Mann	2010		None/NA/NR	Canada	Funded	Non-industry	Grant from AUTO21, a member of the Networks of Centres of Excellence program which is administered and funded by the Natural Sciences and Engineering Research Council, the Canadian Institutes of Health Research, and the Social Sciences and Humanities Research Council, in partnership with Industry Canada. Funding support from the Ontario Ministry of Health and Long-Term Care	Observational	Sequential	CAMH Monitor	2002-2005	"...to examine differences in factors associated with self-reported collision involvement of three age groups of drivers based on a large representative sample of Ontario adults"	1576	1,576	55+ (n=1576)	47.65	47.65%	NR	NR	66.18	Not married/partner: 32.93% Married/partner: 66.18%	NR	NR	NR	NR	Unclear/NR	Past-year use	Not reported or unclear	Not reported/unclear	NR	NR	NR	NR	NR	NR	"None of the risk factor measures showed significant associations with collision risk for older drivers (aged 55+).
Matson, 2020	Matson	2020		None/NA/NR	USA	Funded	Government	The National Institute on Drug Abuse, The National Institute on Alcohol Abuse and Alcoholism of the National Institutes of Health and The Agency for Healthcare Research and Quality	Observational	Retro	Kaiser Permanente Washington EHR data and insurance claims	2015-2016	"...to examine the association between frequency of cannabis or other drug use and subsequent utilization of acute care, among patients visiting primary care clinics."	33367	33367	NR	NR	NR	NR	NR	NR	NR	NR	NR	NR	NR	Medical, self-medicated, Non-medical/recreational	Past-year use	Not reported or unclear	Not reported/unclear	NR	NR	NR	Daily to less than monthly	20	median: 144, up to 609 days	Risks [of acute care] also varied by age, such that younger, but not older adults, who reported cannabis use experienced an elevated risk of acute care.
Mondello, 2018	Mondello	2018		Failed back surgery syndrome	Italy	NR	NR		Observational	Retro			"…to document the results obtained with oral administration of cannabinoids agonists, namely a combination of THC/CBD, in eleven refractory FBSS patients"	11	11	61.18 +/- 10.26 (range: 49-77)	55	55%	NR	NR	NR	NR	NR	NR	NR	NR	Medical, overseen by a physician	Daily/almost daily use	Not reported or unclear : Oleic suspension of THC and CBD	Oil, with route of admin not reported	19 : <1	THC: 19% CBD: <1%	Mean: 68.5 mg/day Range: 50-100 mg/day	NR	12	12 months	The results suggest that THC/CBD combination may represent an innovative and valid strategy to treat disabling symptoms represented by pain, nausea, and sleep disorders in FBSS patients. Furthermore, in these patients, cannabinoid treatment could positively contribute to an improved quality of life. Though cannabinoids can have common side effects such as dry mouth and drowsiness, the side effect…
Morris, 2018	Morris	2018		Substances: Tobacco users	USA	Funded	Non-industry	National Heart, Lung, and Blood Institute (NHLBI R01HL 095432, R01 HL089856, R01 HL089897); and UL1 RR025680 from NCRR/HIH. The Subpopulations and Intermediate Outcome Measures in COPD Study (SPIROMICS) is funded by contract from the National Heart, Lung, and Blood Institute (HHSN268200900013C, HHSN268200900014C, HHSN268200900015C, HHSN268200900016C, HHSN268200900017C, HHSN268200900018C, HHSN2682…	Observational	Pro			"…to evaluate marijuana usage patterns and respiratory risks in older adults or in those with chronic obstructive pulmonary disease (COPD)."	2304	2,304	Current users: 58.6 +/- 8.6 Former users: 61.5 +/- 8.3 Never users: 66.8 +/- 8.2	53.1	Current users: 60.9 Former users: 55.9 Never users: 49.4	77.4	% White: 77.4 Current users: 70.3 Former users: 74.7 Never users: 81.0	NR	NR	NR	NR	NR	NR	Non-medical/recreational	Past-month use	Whole Sativa plant/natural and extracts : Marijuana = cannabis, pot, or hashish	Smoking	NR	NR	NR	NR	NR	NR	Among older adults with a history of tobacco use, marijuana use does not appear to increase risk for adverse lung function.	From the paper: "Analyses of an interaction between marijuana and tobacco smoking revealed increases in FEV1 and FVC among those who used marijuana only, tobacco only, and both marijuana and tobacco. These results are likely heavily biased and should be interpreted with caution. Those who quit smoking tobacco likely did so because of poorer health; contrary to those who continued to smoke tobacco…
Mousa, 2020	Mousa	2020		Cancer	Canada	NR	NR		Observational	Cross-sectional	Study-specific survey	2017	...to evaluate "the prevalence and predictors of cannabis use, patients’ usage habits, perceived benefits, and opinions on cannabis in patients with advanced prostate cancer."	222	222 = 56 questionnaire respondents plus 191 urine samples, with overlap (some survey respondents also provided urine samples)	questionnaire exposed: 65 (10.85) unexposed: 72 (10.63) urine screening exposed: 63.55 (8.03) unexposed: 70.55 (10.24)	NR	NR	NR	Afro-Caribbean/Arab/Central-South African/East Asian/Eastern European/Indian Subcontinent/ Latin/South Pacific-Oceania/Western European/Other Exposed: 15/8/0/0/31/0/0/0/38/8% Unexposed: 9/5/2/7/16/7/5/2/37/9%	67.9	Single/Married/Separated-divorced/Widowed Exposed: 23/62/8/8% Unexposed: 14/70/12/5%	33.9	Full time/Part time/Retired due to disability/ Retired due to age/Unemployed Exposed: 54/15/8/23/0% Unexposed: 19/5/11/63/2%	NR	NR	Medical, self-medicated, Non-medical/recreational	Past-six-month use	Whole Sativa plant/natural and extracts	Oil, with route of admin not reported, Oral other (e.g., edibles), Smoking, Vaping, Topical Cream, Liquid tincture	NR	NR	NR	NR	NR	NR	Lower testosterone levels and reported therapeutic benefit among cannabis users warrants confirmation in appropriate clinical trials.
Neilson, 2019	Neilson	2019		None/NA/NR	Canada	Funded	Non-industry	supported by funds to the Canadian Research Data Centre Network (CRDCN) from the Social Sciences and Humanities Research Council (SSHRC), the Canadian Institute for Health Research (CIHR), the Canadian Foundation for Innovation (CFI), and Statistics Canada	Observational	Sequential	Canadian Community Health Survey	2011 to 2012	"...to examine the association between use of cannabis and leisure-time sedentary behavior using data from the 2011–2012 Canadian Community Health Survey (CCHS), an annual population-based survey of Canadians age 12 years and older"	8000	Approximately 8,000…there were 50,801 total respondents of which ~16% were >65, based on adding the proportion estimates for the other age groups and subtracting from 100%.	>65 years (only relevant age category, but sample size NR)	NR	NR	NR	NR	NR	NR	NR	NR	NR	NR	Unclear/NR	Past-year use	Not reported or unclear	Not reported/unclear	NR	NR	NR	NR	NR	NR	NR for older adults, likely because the authors state that estimates related to the >65-years age group were "not released because it does not meet Statistics Canada's quality standard for low sampling variability (CCHS, 2013a). Conclusions based on these data would be unreliable and most likely invalid." That said, when broken down in to occasional and heavy use, there appeared to be sufficient …	See comment in recommendations regarding low sample of older adults not meeting Stats Can's quality standards
Nugent, 2018	Nugent	2018		Chronic non-cancer pain and prescription opioid users	USA	Funded	Non-industry	supported in part by award 034083 from the National Institute on Drug Abuse. The work was supported with resources and the use of facilities at the VA Health Services Research and Development-funded Center to Improve Veteran Involvement in Care at the VA Portland Health Care System (CIN 13-404).	Observational	Cross-sectional	Baseline data from prospective cohort study		"…to describe the pain, substance use, and mental health related characteristics and adverse events among patients diagnosed with musculoskeletal pain who are prescribed LTOT and are also using medical cannabis."	371	371	Exposed: 57.7 Unexposed: 60.5 (Technically, the 80% cutoff for age was 49.6 years, which is below 50...so really less than 80% of the sample was over 50.)	54	54%	83	Caucasian: 83%	58	Married: 58%	33	Retired: 38% Working: 33%	NR	NR	Medical, overseen by a physician,Medical, self-medicated	Past-month use	Not reported or unclear	Not reported/unclear	NR	NR	NR	Once per month: 16% 2-4 x/month: 24% 2-3 x/week: 15% 4 or more x/week: 45%	NR	NR	Given the potential risks associated with long-term opioid therapy (LTOT) and substance use, continual monitoring, and specialized integrated interventions may be beneficial to those seeking or using medical cannabis in addition to LTOT.
Parsons, 2014	Parsons	2014		HIV-positive and on HIV medication	USA	Funded	Non-industry	supported by a research grant from the National Institute of Drug Abuse (R01-DA029567	Observational	Cross-sectional	Study-specific survey		"…to identify patterns in the types and frequency of substance use among older adults living with HIV, and to determine whether patterns of use are differentially associated with HIV medication adherence."	557	557	All >=50 years 55.0 (4.4)	68.5	68.5%	11.3	Black/African American: 68.6 White/European: 11.3 Latino: 17.4 Other: 2.7	42	Single: 58.0 Partnered: 42.0	NR	NR	NR	NR	Unclear/NR	Past-month use	Not reported or unclear	Not reported/unclear	NR	NR	NR	NR	NA	NA	The current ﬁndings may serve as the basis for innovative intervention approaches that conform to Gonzalez et al.’s (2011) call for “the development of efﬁcacious and effective ART adherence interventions that speciﬁcally address cooccurring substance use and varying levels of substance use-related impairment” (p. 230)….targeting alcohol use only among the Alcohol and Marijuana Use class may be s…
Patanwala, 2018	Patanwala	2018		Homeless	USA	Funded	Non-industry	funded by grants from the National Institute on Aging at the National Institutes of Health [K24AG046372, R01AG041860, and P30AG044281] and by the National Institute on Minority Health and Health Disparities [R25MD006832].	Observational	Pro			"…to evaluate associations between sociodemographic characteristics, life conditions, health conditions, health-related behaviors, and other symptom domains, and moderate to severe physical symptoms."	283	283	Median: 59 years; Range: 51-82; IQR: 55-63 50-55 years: 18.7% 55-59: 33.2% 60-69: 43.8% 70+: 4.2%	75.6	75.6%	8.1	African-American: 82.3% White: 8.1% Other: 9.5%	NR	NR	NR	NR	Homeless: 100%	NR	Unclear/NR	Past-six-month use	Not reported or unclear	Not reported/unclear	NR	NR	NR	Moderate-risk cannabis use: Alcohol, Smoking and Substance Involvement Screening Test (ASSIST) >= 4	18	18 months	NR	Participants were all homeless at initiation of the study, as defined in the federal Homeless Emergency Assistance and Rapid Transition to Housing (HEARTH) Act, but some regained housing by the 18-month follow-up interview.
Press, 2020	Press	2020		None/NA/NR	USA	Funded	Non-Industry and government	National Institute on Aging, the National Cancer Institute, the National Institute of General Medical Sciences, and the Susan G. Komen Foundation	Observational	Cross-sectional	Baseline data from prospective cohort study	2013-2018	"...to examine the association between cigarette smoking, other tobacco use, and marijuana use on serum PSA levels"	644	644	50 to < 55: 213 55 to < 60: 196 ≥60: 235	100	1	0	African American: 100%	NR	NR	NR	NR	NR	NR	Unclear/NR	Not reported	Whole Sativa plant/natural and extracts : marijuana	Smoking	NR	NR	NR	NR	NR	NR	Marijuana use may be inversely associated with serum PSA in older AA men. It is unclear whether PSA is an accurate biomarker of prostate cancer aggressiveness among older current marijuana users.
Ramadan, 2021	Ramadan	2021		None/NA/NR	USA	NR	NR		Observational	Sequential	NSDUH	2002-2014	"…to examine the association between both medical and recreational marijuana use and different type of nonmedical prescription opioids use among older adults aged 50 years or older."	75949	75, 949	50-64 years Exposed: 91.2% Unexposed: 60% 65+: Exposed: 8.8% Unexposed: 40%	45.1	Exposed: 64.1% Unexposed: 44%	76.9	Non-Hispanic White/Non-Hispanic Black/Hispanic/Others Exposed:75.1/13.3/4.4/7.2 Unexposed:77/9/8/6	Exposed: 46.3% Unexposed: 62%	Married/Widowed/Divorced or separated/Never married Exposed: 46.3/5.7/34.4/13.6 Unexposed: 62/14/17/7	NR	NR	Community	NR	Medical, self-medicated, Non-medical/recreational	Past-year use	Whole Sativa plant/natural and extracts : marijuana	Not reported/unclear	NR	NR	NR	NR	NR	NR	Based on a national sample, American older adults using marijuana were more likely to report nonmedical opioid use including illicit drug heroin.
Rumalla, 2018	Rumalla	2018		Subarachnoid hemorrhage	USA	NR	NR		Observational	Retro			"...to 1) report the ﬁrst national rates of 30-day and 90-day readmissions in patients after aSAH, 2) identify novel causes for both 30-day and 90-day readmission, 3) validate previous risk factors for 30-day readmission, and 4) report outcomes associated with readmissions"	12777	12,777	58.3 (0.3)	38.2	38.2%	NR	NR	NR	NR	NR	NR	Initially hospitalized then Home: 55% Skilled nursing/intermediate care facility: 28.1% Home health care: 12.8% Short-term care facility: 3.4%	NR	Unclear/NR	Current cannabis use disorder	Not reported or unclear	Not reported/unclear	NR	NR	NR	NR	NR	NR	High-risk patients for 30-day or 90-day readmission include elderly patients; Medicare enrollees; cannabis users; diabetics; patients with hypothyroidism, depression, or solid tumors; patients requiring EVD during hospitalization; patients with medical complications such as bowel obstruction, infection, acute lung injury, and DVT; and patients with adverse discharge disposition. These high-risk p…	Retrospective cohort
Salas-Wright, 2017	Salas-Wright	2017		None/NA/NR	USA	Funded	Non-industry	in part by the National Institute on Drug Abuse at the National Institutes of Health (R25 DA030310; PI: James C. Anthony).	Observational	Sequential	NSDUH	2002-2014	"...to provide a systematic examination of the trends and correlates of marijuana use among late middleaged (ages 50–64) and older adults (ages 65 and older) in the US by employing data from a large, population-based study collected between 2002 and 2014 (i.e., the NSDUH)"	76018	76,018	All 50+ Marijuana users (n = 2,924): 91% were 50-64 years, 9% 65 and older	46.5	Marijuana users 50-64 years: 65.46 65+ years: 69.89	76.6	Marijuana users: Non-Hispanic White/African American/Hispanic/Other 50-64 years: 79.24/12.14/4.93/3.69 65+ years: 72.90/15.3/6.18/5.61	63.5	Marijuana users: Married/Widowed/Divorced or separated/Never married 50-64 years: 48.70/3.55/34.41/13.34 65+ years: 50.84/17.19/25.38/6.59	NR	NR	NR	NR	Unclear/NR	Past-year use	Not reported or unclear	Not reported/unclear	NR	NR	NR	NR	NR	NR	Evidence that [older adult] marijuana users are more likely to have issues with comorbid substance use, take part in risky behavior and be involved in the criminal justice system, and experience key behavioral health problems underscores the importance of keeping a very close eye on these trends as the nation continues to make policy decisions regarding the medicalization, decriminalization, and …
Sasco, 2002	Sasco	2002		None/NA/NR	Morocco	Funded	Non-industry	partly supported by the UICC-IDRC	Observational	Case-control			"…to examine the relationship between lung cancer and several established and suspected risk factors in Casablanca"	353	353	Cases: 59.27 +/- 10.79 Controls: 58.83 +/- 10.69	96.6	Cases: 96.6% Controls: 96.6%	91.2	Caucasian/Black or mixed Cases: 91.5/8.5 Controls: 91.1/8.9	91.8	Married/Single/Divorced or separated/Widow(er) Cases: 89.0/3.4/2.5/5.1% Controls: 93.2/3.4/0.4/3.0	NR	NR	NR	NR	Non-medical/recreational	Not reported	Whole Sativa plant/natural and extracts : Hashish or kiff	Smoking	NR	NR	NR	NR	NR	NR	The study "demonstrates an increased risk of lung cancer among hashish/kiﬀ smokers. Since use of snuﬀ in the study appeared to have a synergistic eﬀect with hashish/kiﬀ smoking, it is important that future studies of the long-term eﬀects of cannabis also evaluate other forms of tobacco use."	The authors did not report specifically that they measured current hashish/kiff use; however, a comment in the Discussion led me to believe it was current ("Since the use of hashish/kiﬀ had become illegal at the time of this study users of these products may have under-reported their use.")
Shelef, 2016	Shelef	2016		Alzheimer's disease/dementia and hospitalized	Israel	NR	NR		NRS	Non-randomized study			"...to test medical cannabis oil in a small group of patients suffering from Alzheimer’s dementia and co-morbid behavioral and psychological symptoms of dementia."	10	10	73.2 (8.59)	50	50%	NR	NR	NR	NR	NR	NR	Hospitalized	NR	Medical, overseen by a physician	Daily/almost daily use	Whole Sativa plant/natural and extracts : THC extract	Oil, with route of admin not reported	33:1	1.65% THC with 0.05% CBD	5-15 mg THC 7 of 10 patients received minimum dose	Twice daily	1	4 weeks	"Our small pilot open label study and also the other three studies that were previously published indicate that medical cannabis oil can be safely administered to patients suffering from Alzheimer’s dementia and comorbid behavioural and psychological symptoms of dementia."	Only the significant NPI subscale items were extracted. Non-significant findings were reported for the following subscale items: Hallucinations, Depression/dysphoria, Anxiety, Elation/euphoria, Appetite and eating changes. Caregiver distress was not an outcome of interest (not directly related to the individual taking cannabis).
Shohet, 2017	Shohet	2017		Parkinson's disease	Israel	Not funded	Not funded		Observational	Pro			"…to determine whether the cannabis-induced decrease in pain scores is also manifested in physiological pain parameters, as measured by quantitative sensory testing"	20	20	62.4 (9) Range: 43-78	NR	NR	NR	NR	NR	NR	NR	NR	NR	NR	Medical, overseen by a physician	Daily/almost daily use	Whole Sativa plant/natural and extracts : Reported to be from different crops	Smoking,Vaping	NR	NR	1 g: patients took 1 g of cannabis at the clinic, prior to testing, and were requested to take 1 g of cannabis daily for 10 weeks to evaluate longer term effects of cannabis exposure	NR	2.5	10 weeks	This study suggests that cannabis improves motor function and lessens the subjective perception of pain in patients with PD. There is an association of cannabis use with pain thresholds, possibly explained by peripheral, central and genetic factors.	There were eight measures of thermal thresholds in both the short- and long-term follow-up visits, but the data for each were not extracted unless significant. Comments were made regarding non-significant measures for each form extracted.
Sznitman, 2021	Sznitman	2021		Chronic non-cancer pain	Israel	Funded	Non-industry	This study was partly funded by a research collaboration grant provided by the University of Haifa and Rambam Hospital. Additionally, DM received grant funding from the Evelyn Lipper Foundation.	Observational	Cross-sectional	Study-specific survey		to assess "...the relationship between long-term medical cannabis (MC) use and cognitive function in a sample of middle-aged and old chronic pain patients"	125	125	61.37 (5.93); range: 50-75	48.8	48.8%	NR	NR		NR		NR	NR	NR	Medical, self-medicated	Daily/almost daily use	Whole Sativa plant/natural and extracts : whole plant cannabis	Oil, with route of admin not reported, Smoking, Vaping	5.9:1	Mean (SD): THC level: 15.9% (6.2) CBD level: 2.7% (3.7)	Monthly Dose, Mean (SD): 31.08 g (12.14)	Mean (SD): 32.48 uses per week (22.95)	NR	NR	The study finds moderately strong evidence for no significant association between cognitive performance and cannabis use in this population.
Sznitman, 2020	Sznitman	2020		Chronic non-cancer pain	Israel	Funded	Non-industry	Partly funded by a research collaboration grant provided by the University of Haifa and Rambam Hospital. There is no specific grant number for the funding mechanism. Additionally, David Meiri received grant funding from the Evelyn Lipper Foundation, grant nr: 2027093	Observational	Cross-sectional	Study-specific survey	2018	"...to examine the associations between use of whole plant cannabis and sleep problems among chronic pain patients."	128	128	Mean (SD): Non-users: 62.9 (6.10) Medical cannabis patients: 59.8 (5.78) Total: 61.29 (6.10)	49.2	Non-medical cannabis patients: 40.3% Medical cannabis patients: 57.6% Total: 49.2%	NR	NR	NR	NR		NR	Community	NR	Medical, self-medicated	Past-week use	Whole Sativa plant/natural and extracts	Oil, with route of admin not reported, Smoking, Vaping	5.6:1	Mean (SD): THC: 15.6% (6.47) CBD: 2.84% (4.06)	Monthly dose, Mean (SD): 31.20 grams (12.17)	Mean (SD): 32.91 (23.90) uses per week	NR	NR	In our sample of older (50+ years) chronic pain patients we found that MC may be related to fewer awakenings at night. Yet patients may also develop tolerance to the sleep-aid characteristics of MC.
Taha, 2019	Taha	2019		Cancer	Israel	NR	NR		Observational	Retro			"...to evaluate retrospectively the clinical inﬂuence of cannabis use during immunotherapy treatment with nivolumab on response rate (RR), progression-free survival (PFS), and overall survival (OS)."	140	140	Exposed: 62 +/- 10.6 Unexposed: 67.7 +/- 10.2	75.7	Exposed: 78.4 Unexposed: 74.2	NR	NR	NR	NR	NR	NR	NR	NR	Medical, overseen by a physician	Daily/almost daily use	Not reported or unclear : Medical cannabis of varying THC:CBD ratios, supplied from six different companies in Israel	Oil, with route of admin not reported,Smoking	NR	NR	0.67 g/d and >=1 g/d	NR	NA	NA	Not really any recommendations regarding use. "In this retrospective analysis, the use of cannabis during immunotherapy treatment decreased RR, without affecting PFS or OS and without relation to cannabis composition."	I already extracted the subgroup data.
Thayer, 2019	Thayer	2019		None/NA/NR	USA	Funded	Non-industry	National Institutes of Health [grant numbers R36DA040020, R01AG043452]	Observational	Pro			To assess structural magnetic resonance imaging in older adults who were either current cannabis users or nonusers	56	56	Users: 66.79 (5.28) Non-users: 69.79 (5.71) **significantly different	51.8	Users: 64% Non-users: 39%	89.3	White/Latino/Asian Users: 27/1/0 Non-users: 23/1/4	NR	NR	NR	NR	NR	NR	Non-medical/recreational	Past-week use	Not reported or unclear	Oral other (e.g., edibles),Smoking	NR	NR	NR	NR	NA	NA	"The participants in this study were generally healthy and highly educated, and it is in this context that cannabis use showed limited effects on brain structural measures or cognitive performance. Future work should examine a broader range of older adult cannabis users to explore whether there are subgroups for whom cannabis may represent a health risk, with the goal of better informing public h…	The original thesis reported more exclusion criteria than the published paper: There were many exclusion criteria that reduced sample size, mainly in the user group due to use of medical marijuana for an exclusionary health condition, and otherwise diabetes, a condition that affected the ability to exercise, inability to fit in an MRI machine, implanted metal objects that precluded MRI, a history…
Thayer, 2018a	Thayer	2018	a	None/NA/NR	USA	Funded	Non-industry	supported by the National Institute on Drug Abuse under Award Number R36DA040020, PI: Thayer. Additionally, it was supported in part by the National Institute on Aging under Award Number R01AG043452, PI: Bryan.	Observational	Pro			"...1) to assess structural MRI in older adults who are current marijuana users; 2) to collect brief assessments representing major areas of cognitive function (e.g., executive function, attention, memory, language, processing speed) in order to investigate functional correlates of marijuana use and brain structure; 3) to characterize associations between measures of marijuana use and brain struc…	56	Aim 1 (Differences in Brain Structure): 56 Aim 2 (Cognitive function associations): 38 Aim 3 (Marijuana use associations): 28	Users: 66.79 (5.28) Non-users: 69.79 (5.71) **significantly different	51.8	Users: 64% Non-users: 39%	89.3	White/Latino/Asian Users: 96/1/0 Non-users: 82/4/14	NR	NR	NR	NR	NR	NR	Non-medical/recreational	Past-week use	Not reported or unclear	Oral other (e.g., edibles),Smoking	NR	NR	NR	NR	NA	NA	"Given greater prevalence in use among older adults, it is important to clarify interactions among marijuana use and brain structure and function to inform health recommendations. The current study suggests that lifetime marijuana use at a recreational level does not have a strong and consistent effect on brain structure in comparison to substances like alcohol, but it does appear to have a negat…	Routes of admin reported on page 41. There were many exclusion criteria that reduced sample size, mainly in the user group due to use of medical marijuana for an exclusionary health condition, and otherwise diabetes, a condition that affected the ability to exercise, inability to fit in an MRI machine, implanted metal objects that precluded MRI, a history of alcohol/substance abuse, contraindicat…
Thayer, 2018b	Thayer	2018	b	None/NA/NR	USA	Funded	Non-industry	supported by the National Institute on Drug Abuse under Award Number R36DA040020, PI: Thayer. Additionally, it was supported in part by the National Institute on Aging under Award Number R01AG043452, PI: Bryan.	Observational	Pro			"...1) to assess structural MRI in older adults who are current marijuana users; 2) to collect brief assessments representing major areas of cognitive function (e.g., executive function, attention, memory, language, processing speed) in order to investigate functional correlates of marijuana use and brain structure; 3) to characterize associations between measures of marijuana use and brain struc…	38	Aim 1 (Differences in Brain Structure): 56 Aim 2 (Cognitive function associations): 38 Aim 3 (Marijuana use associations): 28	Users: 66.79 (5.28) Non-users: 69.79 (5.71) **significantly different	51.8	Users: 64% Non-users: 39%	89.3	White/Latino/Asian Users: 96/1/0 Non-users: 82/4/14	NR	NR	NR	NR	NR	NR	Non-medical/recreational	Past-week use	Not reported or unclear	Oral other (e.g., edibles),Smoking	NR	NR	NR	NR	NA	NA	"Given greater prevalence in use among older adults, it is important to clarify interactions among marijuana use and brain structure and function to inform health recommendations. The current study suggests that lifetime marijuana use at a recreational level does not have a strong and consistent effect on brain structure in comparison to substances like alcohol, but it does appear to have a negat…	Routes of admin reported on page 41. There were many exclusion criteria that reduced sample size, mainly in the user group due to use of medical marijuana for an exclusionary health condition, and otherwise diabetes, a condition that affected the ability to exercise, inability to fit in an MRI machine, implanted metal objects that precluded MRI, a history of alcohol/substance abuse, contraindicat…
Thayer, 2018c	Thayer	2018	c	None/NA/NR	USA	Funded	Non-industry	supported by the National Institute on Drug Abuse under Award Number R36DA040020, PI: Thayer. Additionally, it was supported in part by the National Institute on Aging under Award Number R01AG043452, PI: Bryan.	Observational	Pro			"...1) to assess structural MRI in older adults who are current marijuana users; 2) to collect brief assessments representing major areas of cognitive function (e.g., executive function, attention, memory, language, processing speed) in order to investigate functional correlates of marijuana use and brain structure; 3) to characterize associations between measures of marijuana use and brain struc…	28	Aim 1 (Differences in Brain Structure): 56 Aim 2 (Cognitive function associations): 38 Aim 3 (Marijuana use associations): 28	Users: 66.79 (5.28) Non-users: 69.79 (5.71) **significantly different	51.8	Users: 64% Non-users: 39%	89.3	White/Latino/Asian Users: 96/1/0 Non-users: 82/4/14	NR	NR	NR	NR	NR	NR	Non-medical/recreational	Past-week use	Not reported or unclear	Oral other (e.g., edibles),Smoking	NR	NR	NR	NR	NA	NA	"Given greater prevalence in use among older adults, it is important to clarify interactions among marijuana use and brain structure and function to inform health recommendations. The current study suggests that lifetime marijuana use at a recreational level does not have a strong and consistent effect on brain structure in comparison to substances like alcohol, but it does appear to have a negat…	Routes of admin reported on page 41. There were many exclusion criteria that reduced sample size, mainly in the user group due to use of medical marijuana for an exclusionary health condition, and otherwise diabetes, a condition that affected the ability to exercise, inability to fit in an MRI machine, implanted metal objects that precluded MRI, a history of alcohol/substance abuse, contraindicat…
Venderova, 2004	Venderova	2004		Parkinson's disease	Czech Republic	Funded	Non-industry	supported by the Czech Ministry of Education (CEZ:J13/98:11600004 and 11100001).	Observational	Cross-sectional	Study-specific survey		"…to evaluate the experiences of Parkinson's Disease patients who spontaneously started to take cannabis to alleviate their symptoms"	339	339	Mean 65.7 (range: 36-92 years)	65	65% of cannabis users (NR overall)	NR	NR	NR	NR	NR	NR	NR	NR	Medical, self-medicated	Not reported	Whole Sativa plant/natural and extracts	Not reported/unclear	NR	NR	NR	NR	NR	NR	The present study evaluating spontaneous use of natural cannabis in PD patients suggests that cannabis may improve PD symptoms and L-dopa-induced dyskinesias.	They have findings regarding the impact of duration of use (<3 months vs >=3 months); however, this is not a comparison of interest to our review. These findings would be extremely biased due to selective entry bias: patients who did not experience a good response to cannabis would have stopped using it before 3 months and would not have responded to the questionnaire.
Vozoris, 2021	Vozoris	2021		COPD	Canada	Funded	Mixed: Government and Non-Industry	This research was funded by a grant from The Lung Association. The study was supported by the ICES, which is funded by an annual grant from the Ontario Ministry of Health and Long-Term Care (MOHLTC). PCA was supported in part by a Career Investigator Award from the Heart and Stroke Foundation. ASG was supported in part by a Canadian Institutes of Health Research New Investigator Award	Observational	Retro	health administrative data held at ICES and Multiple Ontario healthcare administrative databases; Ontario Drug Benefit database, The Canadian Institute for Health Information Discharge Abstract Database, National Ambulatory Care Reporting System, Ontario Health Insurance Plan database, Office of the Registrar General–Deaths	2006 - 2016	"...to evaluate the association between new prescription synthetic oral cannabinoid drug use and respiratory-related morbidity and mortality among older adults with COPD."	4212	4212	Exposed: 75.4 (7.1) Unexposed: 75.3 (7.7)	39.3	Exposed: 39.6% Unexposed: 39.0%	NR	NR	NR	NR	NR	NR	Long-term care residence/ Rural residence% Exposed: 10.6/17.0% Non-Users: 11.4/18.1%	NR	Medical, self-medicated	Daily/almost daily use	Synthetic THC/THC analogue, or CBD : nabilone or dronabinol	Oral pills (or other oral medical use)	NR	NR	NR	NR	2	60 days	In conclusion, among older adults with COPD, new cannabinoid drug use was associated with significantly increased rates of hospitalisation for COPD or pneumonia among those receiving higher doses, and increased rates of all-cause mortality, regardless of cannabinoid dose.
Walther, 2006	Walther	2006		Alzheimer's disease/dementia and hospitalized	Germany	NR	NR		NRS	Non-randomized study			"…to obtain the first objective data on the effects of dronabinol on behavioral and day–night rhythm disturbances in dementia, using biometric instruments"	6	6	81.5 (6.1)	33	33%	NR	NR	NR	NR	NR	NR	Hospitalized 100%	NR	Medical, overseen by a physician	Daily/almost daily use	Synthetic THC/THC analogue, or CBD : Dronabinol	Oral pills	THC 100%	2.5 mg	2.5 mg/d	Once daily at 7 pm	0.5	2 weeks	The study suggests that dronabinol was able to reduce nocturnal motor activity and agitation in severely demented patients. Thus, it appears that dronabinol may be a safe new treatment option for behavioral and circadian disturbances in dementia. However, the study was small and the impacts of dronabinol on cognition and mental function were not measured; thus, such side-effects cannot be ruled o…	The study compared the first two days/nights after admission and before dronabinol treatment to the last five days/nights of the next 14-day period on dronabinol. I question whether the outcomes measured may have decreased naturally over time somewhat due to becoming accustomed to the facility and hospitalization.
Whitfield, 2021	Whitfield	2021		Substances: Alcohol use	Australia, France, Germany, Switzerland, United Kingdom, and the United States	Funded	Government	National Institutes of Health and National Institute on Alcohol Abuse and Alcoholism. Further support to F.S. came from grants from the Swiss National Funds and the Swiss Foundation for Alcohol Research (SSA).	Observational	Case-control			to identify "...potential clinical and phenotype factors that alter alcohol related cirrhosis risk including beverage preference, other substance use, family history, obesity, and diabetes."	NR	NR	Mean (SD) Cases: 51.9 years (0.25) Controls: 50.0 years (0.36)	NR	NR	NR	NR	NR	NR	NR	NR	NR	NR	Unclear/NR	Not reported	Not reported or unclear	Not reported/unclear	NR	NR	NR	NR	NR	NR	Regular cannabis use was about 3 times more common among the controls than cases, but the proportion decreased with age (in both cases and controls), and the case-control difference was nonsignificant in patients older than 60 years.	Participants were asked about ever use of cannabis and the study mentions regular cannabis use but does not define what regular use means
Woodward, 2014	Woodward	2014		Alzheimer's disease/dementia and hospitalized	USA	NR	NR		Observational	Retro			"...to determine if dronabinol treatment was well tolerated and significantly improved noncognitive behavioural symptoms of agitation and aggression or resistance to care, in a retrospective chart review of elderly, severely demented inpatients with behavioural disturbances."	40	40	NR	30	30%	NR	NR	NR	NR	NR	NR	Hospitalized 100%	NR	Medical, overseen by a physician	Daily/almost daily use	Synthetic THC/THC analogue, or CBD : Dronabinol	Not reported/unclear	THC 100%	NR	mean = 7.03 mg/d	NR	0.5	16.88 days	This study and others support the conclusion that treatment with dronabinol and perhaps other cannabinoids deserves further evaluation as an intervention for behavioral disturbances in dementia patients.
YorkWilliams, 2020	YorkWilliams	2020		Sedentary lifestyle	USA	Funded	Government	NIH/NIA	NRS	Pro (as part of an RCT on exercise)			to examine "...whether cannabis use impacted results of an intervention to increase physical activity in sedentary adults aged 60 and over."	151	151	Exposed: 66.19 (4.78) Unexposed: 67.75 (5.51)	37.7	Exposed: 46.15% Unexposed: 36%	92.7	White/Not Hispanic or Latino Exposed: 88.46/92.31% Unexposed: 93.60/93.60%	NR	NR	23.8	Employment (% full time) Exposed: 26.92% Unexposed: 23.20%	NR	NR	Unclear/NR	Past-year use	Not reported or unclear	Not reported/unclear	NR	NR	reported average amount used: < 1/4 gram, n = 20; 1/4 gram, n = 4; 1/2 gram, n = 2; 1 gram, n = 0; >1 gram, n = 2.	less than monthly, n = 9; 3 days per month, n = 3; 2 days per month, n = 3; 1 day per week, n = 0; 2 days per week, n = 3; 3 days per week, n = 3; 4 days per week, n = 1; 5 days per week n = 1; 6 days per week, n = 1; daily, n = 4.	4	16 weeks	These preliminary data suggest that current cannabis use status is not associated with a negative impact on fitness and efforts to increase exercise in sedentary older adults.
Yust-Katz, 2017	Yust-Katz	2017		Parkinson's disease	Israel	NR	NR		Observational	Cross-sectional	Study-specific survey		"...to examine the prevalence and characteristics of pain in PD and Parkinson plus syndromes and patient use and response to pain medications."	377	377	69 +/- 9.8 years	60.6	60.6%	98	Ashkenazi Jewish: 55.6% Sephardic Jewish: 29% Yemenite Jewish: 13.4% Arabic: 1% Other: 0.8%	NR	NR	NR	NR	NR	NR	Unclear/NR	Not reported	Not reported or unclear	Not reported/unclear	NR	NR	NR	NR	NR	NR		81% of patients had PD and 19% had Parkinson's plus syndromes (MSA, DLBD, PSP, CBD).
Zhang, 2018	Zhang	2018		Cancer	Canada	Funded	NR	The first author obtained funding, but the source was not reported	Observational	Pro			"…to evaluate the effects of cannabis on psychosocial and quality of life outcomes among patients with newly diagnosed head and neck cancers."	148	148	Cannabis users: 62.3 +/- 10.3 Non-users: 62.2 +/- 10.4	83.8	Users: 82% Non-users: 85%	NR	NR	NR	NR	35.8	Full-time/Part-time/Retired/Unemployed/Disability Users: 34%/1%/47%/4%/14% Non-users: 35%/1%/46%/5%/12%	NR	NR	Unclear/NR	Past-week use	Whole Sativa plant/natural and extracts : Loose-leaf marijuana	Smoking	NR	NR	NR	At least weekly	NA	Measurements made at initiation of study...no follow-up, so this is really a cross--sectional study at this follow-up time. They have plans to evaluate at long-term follow-up.	Recreational use of C. sativa potentially alleviates anxiety, depression, pain, and nausea and improves general well-being in patients with newly diagnosed head and neck cancer.	By design, the study is a prospective cohort study; however, they are only reporting results at initiation of the study (one time point), so for the purposes of this report, it's a cross-sectional study.
																			#NUM!

## Sheet: General pub & healthy outcomes
Author/year	Author	Year	Citation if duplicate	Types of use	Cannabis products	Outcome type	Outcome category I	Outcome category II	Outcome definition	Was the whole sample analysed for the outcome being reported?	Subgroup analysis?	Subgroup category	Cannabis comparison	Intervention vs Control	Direction of effect	Good/bad	+/−	Significance	Uni or multivariable	Comments:
Mann, 2010	Mann	2010		Unclear/NR	Not reported or unclear	Physical	Accident	Car accidents	Collision: involved in accident or collision involving any kind of damage or injury to subject or another person or vehicle in past 12 months	Whole sample			Cannabis vs comparator	use in past 12 months vs. no use	Increased	Bad	−	Significant	Univariable
Mann, 2010	Mann	2010		Unclear/NR	Not reported or unclear	Physical	Accident	Car accidents	Collision: involved in accident or collision involving any kind of damage or injury to subject or another person or vehicle in past 12 months	Whole sample			Cannabis vs comparator	use in past 12 months vs. no use	Increased	Bad	−	Not significant	Multivariable	Significant on univariable modeling but not in multivariable
Corroon, 2017	Corroon	2017		Medical, overseen by a physician,Medical, self-medicated,Non-medical/recreational	Not reported or unclear	Mental	Prescription drug misuse	Adherence to/misuse of prescription drugs	Substituting cannabis for a prescription drug	Subgroup	Age	51-65 years	Medical vs non-medical	Medical (overseen or self-medicated) vs Non-medical	Increased	Bad	−	Significant	Univariable	The proportion of the sample taking a prescription medication was not reported.
Lum, 2019	Lum	2019		Medical, overseen by a physician,Medical, self-medicated,Non-medical/recreational	Not reported or unclear	Mental	Prescription drug use	Use of benzodiazepines	Past-year benzodiazepine use (self-report)	Whole sample			Cannabis vs comparator	Users vs non-users	Increased	Bad	−	Significant	Univariable
Lum, 2019	Lum	2019		Medical, overseen by a physician,Medical, self-medicated,Non-medical/recreational	Not reported or unclear	Mental	Prescription drug use	Use of opioids	Past-year opioid use (self-report)	Whole sample			Cannabis vs comparator	Users vs non-users	Increased	Bad	−	Significant	Univariable
Choi, 2016b	Choi	2016	b	Medical, overseen by a physician,Non-medical/recreational	Unclear (describe)	Mental	SUD (any)	SUD	Lifetime occurrence of any drug use disorders, including marijuana and other drug use disorders (dichotomous)	Subgroup	Cannabis users	past year users	Doses	Number of joints when using the most (continuous variable)	Increased	Bad	−	Significant	Multivariable	Adjusted for age, sex race, marital status, education, employment status, number of medical conditions, urban/rural area residence, region of residence, age of first marijuana use, and frequency of use
Choi, 2018	Choi	2018		Unclear/NR	Not reported or unclear	Mental	Anxiety	Anxiety	Anxiety disorder	Whole sample			Cannabis vs comparator	Use vs non-use	Increased	Bad	−	Significant	Univariable
Salas-Wright, 2017	Salas-Wright	2017		Unclear/NR	Not reported or unclear	Mental	Anxiety	Anxiety	Past-year anxiety diagnosed by a doctor/medical professional	Subgroup	Age	50-64 years	Cannabis vs comparator	Use vs no use	Increased	Bad	−	Significant	Multivariable
Salas-Wright, 2017	Salas-Wright	2017		Unclear/NR	Not reported or unclear	Mental	Anxiety	Anxiety	Past-year anxiety diagnosed by a doctor/medical professional	Subgroup	Age	65+ years	Cannabis vs comparator	Use vs no use	Increased	Bad	−	Significant	Multivariable
Thayer, 2017	Thayer	2017		Non-medical/recreational	Not reported or unclear	Mental	Anxiety	Anxiety	Beck Anxiety Inventory (BAI) total score	Whole sample			Cannabis vs comparator	Use vs no use	Decreased	Good	+	Not significant	Univariable	Aim 1 baseline measure (cross-sectional)
Choi, 2016b	Choi	2016	b	Medical, overseen by a physician,Non-medical/recreational	Unclear (describe)	Mental	SUD (any)	SUD	Lifetime occurrence of any drug use disorders, including marijuana and other drug use disorders (dichotomous)	Subgroup	Cannabis users	past year users	Frequency of use	Currently using more than once a month vs once a month or less	Increased	Bad	−	Significant	Multivariable	Adjusted for age, sex race, marital status, education, employment status, number of medical conditions, urban/rural area residence, region of residence, age of first marijuana use, and dose
Han, 2018	Han	2018		Medical, overseen by a physician,Non-medical/recreational	Not reported or unclear	Mental	AUD	AUD	Past-year major alcohol use disorder based on DSM-IV	Subgroup	Age	50-64 years	Cannabis vs comparator	Use vs no use	Increased	Bad	−	Significant	Univariable
Han, 2018	Han	2018		Medical, overseen by a physician,Non-medical/recreational	Not reported or unclear	Mental	AUD	AUD	Past-year major alcohol use disorder based on DSM-IV	Subgroup	Age	65+ years	Cannabis vs comparator	Use vs no use	Increased	Bad	−	Significant	Univariable
Han, 2018	Han	2018		Medical, overseen by a physician,Non-medical/recreational	Not reported or unclear	Drugs and alcohol	Illicit drug use	Illicit drug use	Past-year cocaine use	Subgroup	Age	50-64 years	Cannabis vs comparator	Use vs no use	Increased	Bad	−	Significant	Univariable
Han, 2018	Han	2018		Medical, overseen by a physician,Non-medical/recreational	Not reported or unclear	Physical	Blood pressure/ hypotension/hypertension	Blood pressure	Hypertension	Subgroup	Age	50-64 years	Cannabis vs comparator	Use vs no use	Increased	Bad	−	Not significant	Univariable
Han, 2018	Han	2018		Medical, overseen by a physician,Non-medical/recreational	Not reported or unclear	Physical	Blood pressure/ hypotension/hypertension	Blood pressure	Hypertension	Subgroup	Age	65+ years	Cannabis vs comparator	Use vs no use	Decreased	Good	+	Not significant	Univariable
Liang, 2009	Liang	2009		Unclear/NR	Whole Sativa plant/natural and extracts	Physical	Cancer diagnosis	Cancer	Diagnosed with head and neck squamous cell carcinoma	Whole sample			Cannabis vs comparator	Current use vs never use	Decreased	Good	+	Significant	Multivariable	Adjusted for age, gender, race, education, family history of cancer, HPV-16, smoking pack-years, and average drinks of alcohol/week
Liang, 2009	Liang	2009		Unclear/NR	Whole Sativa plant/natural and extracts	Physical	Cancer diagnosis	Cancer	Diagnosed with head and neck squamous cell carcinoma	Whole sample			Cannabis vs comparator	Current use vs never use	Decreased	Good	+	Not significant	Multivariable	Adjusted for age and gender
Liang, 2009	Liang	2009		Unclear/NR	Whole Sativa plant/natural and extracts	Physical	Cancer diagnosis	Cancer	Diagnosed with oral squamous cell carcinoma	Whole sample			Cannabis vs comparator	Current use vs never use	Decreased	Good	+	Significant	Multivariable	It's unclear what factors were adjusted for
Liang, 2009	Liang	2009		Unclear/NR	Whole Sativa plant/natural and extracts	Physical	Cancer diagnosis	Cancer	Diagnosed with squamous cell carcinoma of the larynx	Whole sample			Cannabis vs comparator	Current use vs never use	Decreased	Good	+	Significant	Multivariable	It's unclear what factors were adjusted for
Liang, 2009	Liang	2009		Unclear/NR	Whole Sativa plant/natural and extracts	Physical	Cancer diagnosis	Cancer	Diagnosed with squamous cell carcinoma of the pharynx	Whole sample			Cannabis vs comparator	Current use vs never use	Decreased	Good	+	Not significant	Multivariable	It's unclear what factors were adjusted for
Sasco, 2002	Sasco	2002		Non-medical/recreational	Whole Sativa plant/natural and extracts : Hashish or kiff	Physical	Cancer diagnosis	Respiratory disease/illness/symptoms	Lung cancer: incident cases diagnosed at Ibn Rochd Hospital in Casablanca, Morocco, between January 1996 and January 1998	Whole sample			Cannabis vs comparator	Smoking hashish/kiff vs no use	Increased	Bad	−	Significant	Univariable	n = 27 users
Sasco, 2002	Sasco	2002		Non-medical/recreational	Whole Sativa plant/natural and extracts : Hashish or kiff	Physical	Cancer diagnosis	Respiratory disease/illness/symptoms	Lung cancer: incident cases diagnosed at Ibn Rochd Hospital in Casablanca, Morocco, between January 1996 and January 1998	Whole sample			Cannabis vs comparator	Smoking hashish/kiff AND snuff vs no use of any	Increased	Bad	−	Significant	Univariable	n = 17 users
Sasco, 2002	Sasco	2002		Non-medical/recreational	Whole Sativa plant/natural and extracts : Hashish or kiff	Physical	Cancer diagnosis	Respiratory disease/illness/symptoms	Lung cancer: incident cases diagnosed at Ibn Rochd Hospital in Casablanca, Morocco, between January 1996 and January 1998	Whole sample			Cannabis vs comparator	Smoking hashish/kiff AND snuff vs no use of any	Increased	Bad	−	Significant	Multivariable	Adjusted for smoking status, n = 17 users
Sasco, 2002	Sasco	2002		Non-medical/recreational	Whole Sativa plant/natural and extracts : Hashish or kiff	Physical	Cancer diagnosis	Respiratory disease/illness/symptoms	Lung cancer: incident cases diagnosed at Ibn Rochd Hospital in Casablanca, Morocco, between January 1996 and January 1998	Whole sample			Cannabis vs comparator	Smoking hashish/kiff AND snuff vs no use of any	Increased	Bad	−	Significant	Multivariable	Adjusted for smoking status, history of bronchitis, passive smoking, occupational exposure, coal cooking and heat source, candle lighting source, and ventilation of kitchen, age, sex, and place of residence; n = 17 users
Sasco, 2002	Sasco	2002		Non-medical/recreational	Whole Sativa plant/natural and extracts : Hashish or kiff	Physical	Cancer diagnosis	Respiratory disease/illness/symptoms	Lung cancer: incident cases diagnosed at Ibn Rochd Hospital in Casablanca, Morocco, between January 1996 and January 1998	Whole sample			Cannabis vs comparator	Smoking hashish/kiff vs no use	Increased	Bad	−	Not significant	Multivariable	Adjusted for smoking status, n = 27 users
Sasco, 2002	Sasco	2002		Non-medical/recreational	Whole Sativa plant/natural and extracts : Hashish or kiff	Physical	Cancer diagnosis	Respiratory disease/illness/symptoms	Lung cancer: incident cases diagnosed at Ibn Rochd Hospital in Casablanca, Morocco, between January 1996 and January 1998	Whole sample			Cannabis vs comparator	Smoking hashish/kiff vs no use	Increased	Bad	−	Not significant	Multivariable	Adjusted for smoking status, history of bronchitis, passive smoking, occupational exposure, coal cooking and heat source, candle lighting source, and ventilation of kitchen, age, sex, and place of residence; n = 27 users
Han, 2018	Han	2018		Medical, overseen by a physician,Non-medical/recreational	Not reported or unclear	Physical	Cardiac disease/illness/symptoms	Cardiac disease/illness/symptoms	Heart condition	Subgroup	Age	50-64 years	Cannabis vs comparator	Use vs no use	Increased	Bad	−	Not significant	Univariable
Han, 2018	Han	2018		Medical, overseen by a physician,Non-medical/recreational	Not reported or unclear	Physical	Cardiac disease/illness/symptoms	Cardiac disease/illness/symptoms	Heart condition	Subgroup	Age	65+ years	Cannabis vs comparator	Use vs no use	Decreased	Good	+	Significant	Univariable
Benitez, 2020	Benitez	2020		Medical, self-medicated, Non-medical/recreational	Not reported or unclear	Mental	Cognitive functioning	Cognitive functioning	Total scale of the Executive Function Index (EFI)	Subgroup	Cannabis users		CUD vs no CUD	CUD vs no CUD	Decreased	Bad	−	Significant	Multivariable
Benitez, 2020	Benitez	2020		Medical, self-medicated, Non-medical/recreational	Not reported or unclear	Mental	Cognitive functioning	Cognitive functioning	Total scale of the Executive Function Index (EFI)	Subgroup	Cannabis users		Frequency of use	Overall effect: Four ordinal categories: 1-11 x in past year, 1-3 x/month, 1-4 x/week, every or nearly every day	Decreased	Bad	−	Significant	Multivariable	Compared to the reference level (1-11 x in past year), attention scores were significantly lower for all higher frequencies of use except the highest, which was non-significantly lower
Benitez, 2020	Benitez	2020		Medical, self-medicated, Non-medical/recreational	Not reported or unclear	Mental	Cognitive functioning	Cognitive functioning	Total scale of the Executive Function Index (EFI)	Whole sample			Cannabis vs comparator	Overall effect of never, former, and current users	Decreased	Bad	−	Significant	Multivariable	All pairwise comparisons were significant, with cognitive functioning decreasing as frequency of use increased
Thayer, 2017	Thayer	2017		Non-medical/recreational	Not reported or unclear	Mental	Cognitive functioning	Cognitive Functioning	Flanker Inhibitory Control	Whole sample			Cannabis vs comparator	Use vs no use	Decreased	Unclear	?	Not significant	Univariable
Thayer, 2017	Thayer	2017		Non-medical/recreational	Not reported or unclear	Mental	Cognitive functioning	Cognitive Functioning	List Sorting Working Memory	Whole sample			Cannabis vs comparator	Use vs no use	Decreased	Bad	−	Significant	Univariable	Was non-significant after false discovery rate (FDR) correction
Thayer, 2017	Thayer	2017		Non-medical/recreational	Not reported or unclear	Mental	Cognitive functioning	Cognitive Functioning	Oral Reading	Whole sample			Cannabis vs comparator	Use vs no use	Increased	Unclear	?	Not significant	Univariable
Thayer, 2017	Thayer	2017		Non-medical/recreational	Not reported or unclear	Mental	Cognitive functioning	Cognitive Functioning	Pattern Comparison Processing Speed	Whole sample			Cannabis vs comparator	Use vs no use	Increased	Unclear	?	Not significant	Univariable
Thayer, 2017	Thayer	2017		Non-medical/recreational	Not reported or unclear	Mental	Cognitive functioning	Cognitive Functioning	Picture Sequence Memory	Whole sample			Cannabis vs comparator	Use vs no use	Increased	Unclear	?	Not significant	Univariable
Thayer, 2017	Thayer	2017		Non-medical/recreational	Not reported or unclear	Mental	Cognitive functioning	Cognitive Functioning	Picture Vocabulary	Whole sample			Cannabis vs comparator	Use vs no use	Increased	Unclear	?	Not significant	Univariable
Thayer, 2017	Thayer	2017		Non-medical/recreational	Not reported or unclear	Mental	Cognitive functioning	Cognitive Functioning	Total Composite (cognition age standard score)	Whole sample			Cannabis vs comparator	Use vs no use	Decreased	Unclear	?	Not significant	Univariable
Thayer, 2017	Thayer	2017		Non-medical/recreational	Not reported or unclear	Mental	Cognitive functioning	Cognitive Functioning	Total Composite score	Subgroup			Durations of use	Lifetime users vs Non-users vs Short-term users	Decreased	Bad	−	Significant	Univariable	Post-hoc ANOVA including non-user controls: Overall effect was significant, and Lifetime users performed significantly more poorly compared to non-users but not to short-term users
Thayer, 2017	Thayer	2017		Non-medical/recreational	Not reported or unclear	Mental	Cognitive functioning	Executive functioning	Dimensional Change Card Sort	Whole sample			Cannabis vs comparator	Use vs no use	Decreased	Unclear	?	Not significant	Univariable
Thayer, 2017	Thayer	2017		Non-medical/recreational	Not reported or unclear	Mental	Cognitive functioning	Executive functioning	Dimensional Change Card Sort	Whole sample			Durations of use	Lifetime users vs Non-users vs Short-term users	Decreased	Bad	−	Significant	Univariable	Post-hoc ANOVA including non-user controls: Overall effect was significant, and Lifetime users performed significantly more poorly compared to both non-users and short-term users
Benitez, 2020	Benitez	2020		Medical, self-medicated, Non-medical/recreational	Not reported or unclear	Mental	Concentration/focus	Attention	Attention subscale of the Executive Function Index (EFI)	Subgroup	Cannabis users		CUD vs no CUD	CUD vs no CUD	Decreased	Bad	−	Significant	Multivariable
Benitez, 2020	Benitez	2020		Medical, self-medicated, Non-medical/recreational	Not reported or unclear	Mental	Concentration/focus	Attention	Attention subscale of the Executive Function Index (EFI)	Subgroup	Cannabis users		Frequency of use	Overall effect: Four ordinal categories: 1-11 x in past year, 1-3 x/month, 1-4 x/week, every or nearly every day	Decreased	Bad	−	Significant	Multivariable	Compared to the reference level (1-11 x in past year), attention scores were significantly lower for all higher frequencies of use except the highest, which was non-significantly lower
Benitez, 2020	Benitez	2020		Medical, self-medicated, Non-medical/recreational	Not reported or unclear	Mental	Concentration/focus	Attention	Attention subscale of the Executive Function Index (EFI)	Whole sample			Cannabis vs comparator	Overall effect of never, former, and current users	Decreased	Bad	−	Significant	Multivariable	All pairwise comparisons were significant, with attention decreasing as frequency of use increased
Han, 2018	Han	2018		Medical, overseen by a physician,Non-medical/recreational	Not reported or unclear	Drugs and alcohol	Illicit drug use	Illicit drug use	Past-year cocaine use	Subgroup	Age	65+ years	Cannabis vs comparator	Use vs no use	Increased	Bad	−	Significant	Univariable
Han, 2018	Han	2018		Medical, overseen by a physician,Non-medical/recreational	Not reported or unclear	Mental	Nicotine use	Other substance use disorder (non-cannabis)	Nicotine dependence, based on Nicotine dependence syndrome scale	Subgroup	Age	50-64 years	Cannabis vs comparator	Use vs no use	Increased	Bad	−	Significant	Univariable
Han, 2018	Han	2018		Medical, overseen by a physician,Non-medical/recreational	Not reported or unclear	Mental	Nicotine use	Other substance use disorder (non-cannabis)	Nicotine dependence, based on Nicotine dependence syndrome scale	Subgroup	Age	65+ years	Cannabis vs comparator	Use vs no use	Increased	Bad	−	Significant	Univariable
Choi, 2018	Choi	2018		Unclear/NR	Not reported or unclear	Mental	Depression	Depression	Major depressive disorder	Whole sample			Cannabis vs comparator	Use vs non-use	Increased	Bad	−	Significant	Univariable
Han, 2018	Han	2018		Medical, overseen by a physician,Non-medical/recreational	Not reported or unclear	Mental	Depression	Depression	Past-year major depressive episode, based on DSM-IV	Subgroup	Age	50-64 years	Cannabis vs comparator	Use vs no use	Increased	Bad	−	Significant	Univariable
Han, 2018	Han	2018		Medical, overseen by a physician,Non-medical/recreational	Not reported or unclear	Mental	Depression	Depression	Past-year major depressive episode, based on DSM-IV	Subgroup	Age	65+ years	Cannabis vs comparator	Use vs no use	Increased	Bad	−	Significant	Univariable
Salas-Wright, 2017	Salas-Wright	2017		Unclear/NR	Not reported or unclear	Mental	Depression	Depression	Past-year depression diagnosed by a doctor/medical professional	Subgroup	Age	50-64 years	Cannabis vs comparator	Use vs no use	Increased	Bad	−	Significant	Multivariable
Salas-Wright, 2017	Salas-Wright	2017		Unclear/NR	Not reported or unclear	Mental	Depression	Depression	Past-year depression diagnosed by a doctor/medical professional	Subgroup	Age	65+ years	Cannabis vs comparator	Use vs no use	Increased	Bad	−	Significant	Multivariable
Thayer, 2017	Thayer	2017		Non-medical/recreational	Not reported or unclear	Mental	Depression	Depression	Beck Depression Inventory Second Edition (BDI-II) total score	Whole sample			Cannabis vs comparator	Use vs no use	Decreased	Good	+	Significant	Univariable	Aim 1 baseline measure (cross-sectional)
Choi, 2016a	Choi	2016	a	Unclear/NR	Not reported or unclear	Mental	Depression	Depression	Lifetime major depressive episode using DSM-IV criteria (but self-reported)	Whole sample			Cannabis vs comparator	Use vs no illicit drug use (i.e., users of other illicit drugs were not included)	Increased	Bad	−	Significant	Multivariable
Choi, 2016a	Choi	2016	a	Unclear/NR	Not reported or unclear	Mental	Depression	Depression	Lifetime major depressive episode using DSM-IV criteria (but self-reported)	Whole sample			Cannabis vs comparator	Use + other illicit drug use vs no illicit drug use (i.e., users of other illicit drugs were not included)	Increased	Bad	−	Significant	Multivariable
Choi, 2016a	Choi	2016	a	Unclear/NR	Not reported or unclear	Mental	Depression	Depression	Past-year major depressive episode using DSM-IV criteria (but self-reported)	Whole sample			Cannabis vs comparator	Use vs no illicit drug use (i.e., users of other illicit drugs were not included)	Increased	Bad	−	Significant	Multivariable
Choi, 2016a	Choi	2016	a	Unclear/NR	Not reported or unclear	Mental	Depression	Depression	Past-year major depressive episode using DSM-IV criteria (but self-reported)	Whole sample			Cannabis vs comparator	Use + other illicit drug use vs no illicit drug use (i.e., users of other illicit drugs were not included)	Increased	Bad	−	Significant	Multivariable
Han, 2018	Han	2018		Medical, overseen by a physician,Non-medical/recreational	Not reported or unclear	Physical	Diabetes	Diabetes	Diabetes	Subgroup	Age	50-64 years	Cannabis vs comparator	Use vs no use	Decreased	Good	+	Significant	Univariable
Han, 2018	Han	2018		Medical, overseen by a physician,Non-medical/recreational	Not reported or unclear	Physical	Diabetes	Diabetes	Diabetes	Subgroup	Age	65+ years	Cannabis vs comparator	Use vs no use	Decreased	Good	+	Significant	Univariable
Matson, 2020	Matson	2020		Medical, self-medicated, Non-medical/recreational	Not reported or unclear	Physical	ED visits/admissions	Acute care use	Number of days between screen date and first date of acute care, including any urgent care, emergency department visit, and/or hospital admission from screen to study-end date	Subgroup	Age	50-64 yrs	Cannabis vs comparator	Use vs No use	Increased	Bad	−	Significant	Multivariable	only those reporting daily/almost daily use
Matson, 2020	Matson	2020		Medical, self-medicated, Non-medical/recreational	Not reported or unclear	Physical	ED visits/admissions	Acute care use	Number of days between screen date and first date of acute care, including any urgent care, emergency department visit, and/or hospital admission from screen to study-end date	Subgroup	Age	65+	Cannabis vs comparator	Use vs No use	No association/change	No effect	~	Not significant	Multivariable
Choi, 2018	Choi	2018		Unclear/NR	Not reported or unclear	Physical	ED visits/admissions	Emergency department visits	Past-year ED visit and hospitalization	Whole sample			Cannabis vs comparator	Use vs non-use	Increased	Bad	−	Not significant	Univariable
Choi, 2018	Choi	2018		Unclear/NR	Not reported or unclear	Physical	ED visits/admissions	Emergency department visits	Past-year ED visit only	Whole sample			Cannabis vs comparator	Use vs non-use	Increased	Bad	−	Significant	Univariable
Choi, 2018	Choi	2018		Unclear/NR	Not reported or unclear	Physical	ED visits/admissions	Emergency department visits	Past-year ED visit, with or without hospitalization	Whole sample			Cannabis vs comparator	Use vs non-use	Increased	Bad	−	Significant	Univariable
Han, 2018	Han	2018		Medical, overseen by a physician,Non-medical/recreational	Not reported or unclear	Physical	ED visits/admissions	Emergency department visits	All-cause use of the emergency department in the past year	Subgroup	Age	50-64 years	Cannabis vs comparator	Use vs no use	Increased	Bad	−	Significant	Univariable
Han, 2018	Han	2018		Medical, overseen by a physician,Non-medical/recreational	Not reported or unclear	Physical	ED visits/admissions	Emergency department visits	All-cause use of the emergency department in the past year	Subgroup	Age	65+ years	Cannabis vs comparator	Use vs no use	Decreased	Good	+	Not significant	Univariable
Airagnes, 2019	Airagnes	2019		Unclear/NR	Not reported or unclear	Physical	Employment	Job loss	self reported job loss at one year	Whole sample			Cannabis vs comparator	Use vs no use	Increased	Bad	−	Significant	Multivariable
Benitez, 2020	Benitez	2020		Medical, self-medicated, Non-medical/recreational	Not reported or unclear	Mental	Executive functioning	Executive Function	Executive function subscale of the Executive Function Index (EFI)	Subgroup	Cannabis users		CUD vs no CUD	CUD vs no CUD	Decreased	Bad	−	Not significant	Multivariable
Benitez, 2020	Benitez	2020		Medical, self-medicated, Non-medical/recreational	Not reported or unclear	Mental	Executive functioning	Executive Function	Executive function subscale of the Executive Function Index (EFI)	Subgroup	Cannabis users		Frequency of use	Overall effect: Four ordinal categories: 1-11 x in past year, 1-3 x/month, 1-4 x/week, every or nearly every day	Decreased	Bad	−	Significant	Multivariable	Compared to the reference level (1-11 x in past year), attention scores were significantly lower for all higher frequencies of use
Benitez, 2020	Benitez	2020		Medical, self-medicated, Non-medical/recreational	Not reported or unclear	Mental	Executive functioning	Executive Function	Executive function subscale of the Executive Function Index (EFI)	Whole sample			Cannabis vs comparator	Overall effect of never, former, and current users	Decreased	Bad	−	Significant	Multivariable	All pairwise comparisons were significant, with attention decreasing as frequency of use increased, except for never vs former users
Ko, 2016	Ko	2016		Unclear/NR	Not reported or unclear	Physical	Glaucoma	Glaucoma	Patients with at least one eye with cup-to-disc ratio (CDR) >=0.6 on initial grading had their images regraded by three experts using a tablet-based review system to determine image quality, vertical CDR, notching of the neuroretinal rim, excavation of the optic cup, optic disc hemorrhage, tilting of the disc, and disc size. A participant was designated as having glaucoma if either eye achieved a…	Whole sample			Cannabis vs comparator	>= 5 days/month vs. <5 days/month or no use (use defined as >=5 days/month)	Decreased	Good	+	Not significant	Univariable
Ko, 2016	Ko	2016		Unclear/NR	Not reported or unclear	Physical	Glaucoma	Glaucoma	Patients with at least one eye with cup-to-disc ratio (CDR) >=0.6 on initial grading had their images regraded by three experts using a tablet-based review system to determine image quality, vertical CDR, notching of the neuroretinal rim, excavation of the optic cup, optic disc hemorrhage, tilting of the disc, and disc size. A participant was designated as having glaucoma if either eye achieved a…	Whole sample			Cannabis vs comparator	>= 5 days/month vs. <5 days/month or no use (use defined as >=5 days/month)	Decreased	Good	+	Not significant	Multivariable	Controlled for age, sex and ethnicity
Lum, 2019	Lum	2019		Medical, overseen by a physician,Medical, self-medicated,Non-medical/recreational	Not reported or unclear	Global	Global Quality of life	Physical Health	PROMIS Global Health score: Standardized rating of health assessed through Patient-Reported Outcomes Measurement Information System (PROMIS) scores for global health, physical health, and mental health	Whole sample			Cannabis vs comparator	Users vs non-users	Decreased	Bad	−	Not significant	Univariable
Salas-Wright, 2017	Salas-Wright	2017		Unclear/NR	Not reported or unclear	Physical	HIV/AIDS	HIV/AIDS	Past-year HIV/AIDS diagnosed by a doctor/medical professional	Subgroup	Age	50-64 years	Cannabis vs comparator	Use vs no use	Increased	Bad	−	Significant	Multivariable
Han, 2018	Han	2018		Medical, overseen by a physician,Non-medical/recreational	Not reported or unclear	Mental	Prescription drug misuse	Adherence to/misuse of prescription drugs	Past-year prescription opioid misuse (NSDUH deﬁnes misuse as using a drug in any way not directed by a doctor, including use without a prescription, more often, in greater amounts, or longer than the participant was directed to take them, or use in any other way a doctor did not direct the participant to use them)	Subgroup	Age	50-64 years	Cannabis vs comparator	Use vs no use	Increased	Bad	−	Significant	Univariable
Han, 2018	Han	2018		Medical, overseen by a physician,Non-medical/recreational	Not reported or unclear	Mental	Prescription drug misuse	Adherence to/misuse of prescription drugs	Past-year prescription opioid misuse (NSDUH deﬁnes misuse as using a drug in any way not directed by a doctor, including use without a prescription, more often, in greater amounts, or longer than the participant was directed to take them, or use in any other way a doctor did not direct the participant to use them)	Subgroup	Age	65+ years	Cannabis vs comparator	Use vs no use	Increased	Bad	−	Significant	Univariable
Han, 2018	Han	2018		Medical, overseen by a physician,Non-medical/recreational	Not reported or unclear	Mental	Prescription drug misuse	Adherence to/misuse of prescription drugs	Past-year sedative misuse (NSDUH deﬁnes misuse as using a drug in any way not directed by a doctor, including use without a prescription, more often, in greater amounts, or longer than the participant was directed to take them, or use in any other way a doctor did not direct the participant to use them)	Subgroup	Age	50-64 years	Cannabis vs comparator	Use vs no use	Increased	Bad	−	Significant	Univariable
Han, 2018	Han	2018		Medical, overseen by a physician,Non-medical/recreational	Not reported or unclear	Mental	Prescription drug misuse	Adherence to/misuse of prescription drugs	Past-year sedative misuse (NSDUH deﬁnes misuse as using a drug in any way not directed by a doctor, including use without a prescription, more often, in greater amounts, or longer than the participant was directed to take them, or use in any other way a doctor did not direct the participant to use them)	Subgroup	Age	65+ years	Cannabis vs comparator	Use vs no use	Increased	Bad	−	Significant	Univariable
Han, 2018	Han	2018		Medical, overseen by a physician,Non-medical/recreational	Not reported or unclear	Mental	Prescription drug misuse	Adherence to/misuse of prescription drugs	Past-year tranquilizer misuse (NSDUH deﬁnes misuse as using a drug in any way not directed by a doctor, including use without a prescription, more often, in greater amounts, or longer than the participant was directed to take them, or use in any other way a doctor did not direct the participant to use them)	Subgroup	Age	50-64 years	Cannabis vs comparator	Use vs no use	Increased	Bad	−	Significant	Univariable
Han, 2018	Han	2018		Medical, overseen by a physician,Non-medical/recreational	Not reported or unclear	Physical	Kidney disease	Kidney disease	Kidney disease	Subgroup	Age	50-64 years	Cannabis vs comparator	Use vs no use	Decreased	Good	+	Not significant	Univariable
Han, 2018	Han	2018		Medical, overseen by a physician,Non-medical/recreational	Not reported or unclear	Physical	Kidney disease	Kidney disease	Kidney disease	Subgroup	Age	65+ years	Cannabis vs comparator	Use vs no use	Increased	Bad	−	Not significant	Univariable
Han, 2018	Han	2018		Medical, overseen by a physician,Non-medical/recreational	Not reported or unclear	Physical	Liver disease	Liver disease	Cirrhosis	Subgroup	Age	50-64 years	Cannabis vs comparator	Use vs no use	Increased	Bad	−	Significant	Univariable
Han, 2018	Han	2018		Medical, overseen by a physician,Non-medical/recreational	Not reported or unclear	Physical	Liver disease	Liver disease	Cirrhosis	Subgroup	Age	65+ years	Cannabis vs comparator	Use vs no use	Decreased	Good	+	Not significant	Univariable
Han, 2018	Han	2018		Medical, overseen by a physician,Non-medical/recreational	Not reported or unclear	Physical	Liver disease	Liver disease	Hepatitis B or C	Subgroup	Age	50-64 years	Cannabis vs comparator	Use vs no use	Increased	Bad	−	Significant	Univariable
Han, 2018	Han	2018		Medical, overseen by a physician,Non-medical/recreational	Not reported or unclear	Physical	Liver disease	Liver disease	Hepatitis B or C	Subgroup	Age	65+ years	Cannabis vs comparator	Use vs no use	Increased	Bad	−	Significant	Univariable
Adejumo, 2017	Adejumo	2017		Unclear/NR	Unclear (describe) : Substances coded as CU include patient use of Indian hemp, marijuana and other varieties of cannabis and cannabinoids	Physical	Liver disease	Liver disease	Non-alcoholic fatty liver disease defined using ICD-9-CM code 571.8 (also includes non-alcoholic steatohepatitis)	Whole sample			Cannabis vs comparator	Non-dependent user vs non-user	Increased	Bad	−	Not significant	Multivariable
Adejumo, 2017	Adejumo	2017		Unclear/NR	Unclear (describe) : Substances coded as CU include patient use of Indian hemp, marijuana and other varieties of cannabis and cannabinoids	Physical	Liver disease	Liver disease	Non-alcoholic fatty liver disease defined using ICD-9-CM code 571.8 (also includes non-alcoholic steatohepatitis)	Whole sample			Cannabis vs comparator	Dependent user vs non-user	Increased	Bad	−	Not significant	Multivariable
Lum, 2019	Lum	2019		Medical, overseen by a physician,Medical, self-medicated,Non-medical/recreational	Not reported or unclear	Mental	Mental Health	Mental Health	PROMIS Mental Health score: Standardized rating of health assessed through Patient-Reported Outcomes Measurement Information System (PROMIS) scores for global health, physical health, and mental health	Whole sample			Cannabis vs comparator	Users vs non-users	Decreased	Bad	−	Not significant	Univariable
Choi, 2018	Choi	2018		Unclear/NR	Not reported or unclear	Mental	Mental health disorder	Bipolar/manic/hypomanic disorder	Bipolar, manic, or hypomanic disorder	Whole sample			Cannabis vs comparator	Use vs non-use	Increased	Bad	−	Significant	Univariable
Choi, 2018	Choi	2018		Unclear/NR	Not reported or unclear	Mental	Mental health disorder	Past-year mental health disorder	Any past-year mental disorder: major depressive disorder, anxiety disorder, PTSD, bipolar, manic, or hypomanic disorder	Whole sample			Cannabis vs comparator	Use vs non-use	Increased	Bad	−	Significant	Univariable
Han, 2018	Han	2018		Medical, overseen by a physician,Non-medical/recreational	Not reported or unclear	Mental	Prescription drug misuse	Adherence to/misuse of prescription drugs	Past-year tranquilizer misuse (NSDUH deﬁnes misuse as using a drug in any way not directed by a doctor, including use without a prescription, more often, in greater amounts, or longer than the participant was directed to take them, or use in any other way a doctor did not direct the participant to use them)	Subgroup	Age	65+ years	Cannabis vs comparator	Use vs no use	Increased	Bad	−	Significant	Univariable
Choi, 2021a	Choi	2021	a	Medical, self-medicated, Non-medical/recreational	Whole Sativa plant/natural and extracts : Marijuana	Mental	CUD	Cannabis use disorder (CUD)	Past-year either marijuana abuse or dependence per DSM-IV criteria	Subgroup	Cannabis users		Durations of use	Continued users for 24 months vs initiation/ reinitiation (i.e. no use 13–24 months ago, but past-year use)	Increased	Bad	−	Not significant	Univariable
Choi, 2021a	Choi	2021	a	Medical, self-medicated, Non-medical/recreational	Whole Sativa plant/natural and extracts : Marijuana	Mental	CUD	Cannabis use disorder (CUD)	either marijuana abuse or dependence per DSM-IV criteria	Subgroup	Other subgroup type	past year users	Medical vs non-medical	Any medical vs recreational only	Increased	Bad	−	Not significant	Multivariable
Choi, 2021a	Choi	2021	a	Medical, self-medicated, Non-medical/recreational	Whole Sativa plant/natural and extracts : Marijuana	Mental	CUD	Cannabis use disorder (CUD)	Past-year either marijuana abuse or dependence per DSM-IV criteria	Subgroup	Other subgroup type	past year users	Frequency of use	High (100-365 days of use) vs low (1-99 days of use) frequency	Increased	Bad	−	Significant	Univariable
Choi, 2021b	Choi	2021	b	Medical, self-medicated, Non-medical/recreational	Not reported or unclear	Drugs and alcohol	Alcohol use	Alcohol use	Alcohol use	Whole sample			Cannabis vs comparator	Use vs no use	Increased	Bad	−	Significant	Univariable
Choi, 2016a	Choi	2016	a	Unclear/NR	Not reported or unclear	Mental	Suicidal behaviour or ideation	Suicidal behaviour or ideation	Past-year serious suicidal thoughts: "At any time in the past 12 months . . . including today, did you seriously think about trying to kill yourself?” (yes = 1, no = 0). (The question did not elaborate on the meaning of “seriously.”)"	Whole sample			Cannabis vs comparator	Use vs no illicit drug use (i.e., users of other illicit drugs were not included)	Increased	Bad	−	Not significant	Multivariable
Choi, 2016a	Choi	2016	a	Unclear/NR	Not reported or unclear	Mental	Suicidal behaviour or ideation	Suicidal behaviour or ideation	Past-year serious suicidal thoughts: "At any time in the past 12 months . . . including today, did you seriously think about trying to kill yourself?” (yes = 1, no = 0). (The question did not elaborate on the meaning of “seriously.”)"	Whole sample			Cannabis vs comparator	Use + other illicit drug use vs no illicit drug use (i.e., users of other illicit drugs were not included)	Increased	Bad	−	Significant	Multivariable
Choi, 2021b	Choi	2021	b	Medical, self-medicated, Non-medical/recreational	Not reported or unclear	Mental	AUD	AUD	Alcohol use disorder (DSM-IV)	Whole sample			Cannabis vs comparator	Use vs no use	Increased	Bad	−	Significant	Univariable
Choi, 2021b	Choi	2021	b	Medical, self-medicated, Non-medical/recreational	Not reported or unclear	Drugs and alcohol	Illicit drug use	Illicit drug use (non-cannabis)	Any illicit drug (other than cannabis) use	Whole sample			Cannabis vs comparator	Use vs No use	Increased	Bad	−	Significant	Univariable
Choi, 2021b	Choi	2021	b	Medical, self-medicated, Non-medical/recreational	Not reported or unclear	Mental	Nicotine dependence	Nicotine dependence	Nicotine dependence	Whole sample			Cannabis vs comparator	Use vs no use	Increased	Bad	−	Significant	Univariable
Lum, 2019	Lum	2019		Medical, overseen by a physician,Medical, self-medicated,Non-medical/recreational	Not reported or unclear	Physical	Physical Health	Physical Health	PROMIS Physical Health score: Standardized rating of health assessed through Patient-Reported Outcomes Measurement Information System (PROMIS) scores for global health, physical health, and mental health	Whole sample			Cannabis vs comparator	Users vs non-users	Decreased	Bad	−	Not significant	Univariable
Choi, 2018	Choi	2018		Unclear/NR	Not reported or unclear	Physical	Physical Health	Physical Health	Self-rated health (1 = poor, 5 = excellent)	Whole sample			Cannabis vs comparator	Use vs non-use	Decreased	Bad	−	Significant	Univariable
Choi, 2018	Choi	2018		Unclear/NR	Not reported or unclear	Physical	Physical health comorbidities	Total number of disorders	Number of chronic medical conditions	Whole sample			Cannabis vs comparator	Use vs no use	Decreased	Good	+	Not significant	Univariable
Choi, 2018	Choi	2018		Unclear/NR	Not reported or unclear	Physical	Physical injury	Any injury	Past-year any injury	Whole sample			Cannabis vs comparator	Use vs non-use	Increased	Bad	−	Significant	Univariable
Choi, 2021b	Choi	2021	b	Medical, self-medicated, Non-medical/recreational	Not reported or unclear	Drugs and alcohol	Nicotine use	Tobacco use	Any tobacco product use	Whole sample			Cannabis vs comparator	Use vs no use	Increased	Bad	−	Significant	Univariable
Choi, 2021b	Choi	2021	b	Medical, self-medicated, Non-medical/recreational	Not reported or unclear	Mental	Prescription drug misuse	Prescription pain reliever misuse	Prescription pain reliever misuse	Whole sample			Cannabis vs comparator	Use vs no use	Increased	Bad	−	Significant	Univariable
Choi, 2021b	Choi	2021	b	Medical, self-medicated, Non-medical/recreational	Not reported or unclear	Mental	Prescription drug misuse	Prescription psychotherapeutics misuse	Other prescription psychotherapeutics misuse	Whole sample			Cannabis vs comparator	Use vs no use	Increased	Bad	−	Significant	Univariable
Choi, 2021b	Choi	2021	b	Medical, self-medicated, Non-medical/recreational	Not reported or unclear	Drugs and alcohol	Prescription drug use	Prescription pain reliever use	Any prescription pain reliever use	Whole sample			Cannabis vs comparator	Use vs No use	Increased	Bad	−	Significant	Univariable
Choi, 2021b	Choi	2021	b	Medical, self-medicated, Non-medical/recreational	Not reported or unclear	Drugs and alcohol	Prescription drug use	Prescription psychotherapeutics use	Other prescription psychotherapeutics (tranquilizers, stimulants, sedatives) use	Whole sample			Cannabis vs comparator	Use vs No use	Increased	Bad	−	Significant	Univariable
Choi, 2021b	Choi	2021	b	Medical, self-medicated, Non-medical/recreational	Not reported or unclear	Mental	SUD (any)	SUD	Any illicit drug disorder including cannabis	Whole sample			Cannabis vs comparator	Use vs no use	Increased	Bad	−	Significant	Univariable
Choi, 2021b	Choi	2021	b	Medical, self-medicated, Non-medical/recreational	Not reported or unclear	Mental	SUD (non-cannabis)	SUD	Any illicit drug (other than cannabis) use disorder	Whole sample			Cannabis vs comparator	Use vs No use	Increased	Bad	−	Significant	Univariable
Choi, 2021b	Choi	2021	b	Medical, self-medicated, Non-medical/recreational	Not reported or unclear	Mental	SUD (prescription pain reliever)	SUD	Prescription pain reliever use disorder	Whole sample			Cannabis vs comparator	Use vs no use	Increased	Bad	−	Significant	Univariable
Choi, 2021b	Choi	2021	b	Medical, self-medicated, Non-medical/recreational	Not reported or unclear	Mental	SUD (prescription psychotherapeutics)	SUD	Other prescription psychotherapeutics use disorder	Whole sample			Cannabis vs comparator	Use vs no use	Increased	Bad	−	Significant	Univariable
Ramadan, 2021	Ramadan	2021		Medical, self-medicated, Non-medical/recreational	Whole Sativa plant/natural and extracts : marijuana	Mental	Opioid dependence	Opioid dependence	Past-year opioid pain reliever dependence in the past year	Whole sample			Cannabis vs comparator	Use vs No Use	Increased	Bad	−	Significant	Multivariable
Ramadan, 2021	Ramadan	2021		Medical, self-medicated, Non-medical/recreational	Whole Sativa plant/natural and extracts : marijuana	Drugs and alcohol	Opioid misuse	Opioid use (non-medical)	Past-year opioid pain reliever use non-medically in the past year	Whole sample			Cannabis vs comparator	Use vs No Use	Increased	Bad	−	Significant	Multivariable
Thayer, 2017	Thayer	2017		Non-medical/recreational	Not reported or unclear	Mental	Alcohol use	Alcohol use	Alcohol Use Disorder Identification Test (AUDIT) total score	Whole sample			Cannabis vs comparator	Use vs no use	Increased	Bad	−	Not significant	Univariable	Aim 1 baseline measure (cross-sectional)
Blazer, 2009	Blazer	2009		Unclear/NR	Whole Sativa plant/natural and extracts : Hasish, pot or grass	Mental	Prescription drug misuse	Adherence to/misuse of prescription drugs	Non-prescription use of pain relievers: defined as any self-reported use of prescription pain relievers that was not prescribed for the respondent, or that the respondent took only for the experience or feeling they caused.	Whole sample			Cannabis vs comparator	use vs. no use	Increased	Bad	−	Significant	Multivariable
Blazer, 2009	Blazer	2009		Unclear/NR	Whole Sativa plant/natural and extracts : Hasish, pot or grass	Mental	Prescription drug misuse	Adherence to/misuse of prescription drugs	Non-prescription use of pain relievers: defined as any self-reported use of prescription pain relievers that was not prescribed for the respondent, or that the respondent took only for the experience or feeling they caused.	Whole sample			Cannabis vs comparator	use vs. no use	Increased	Bad	−	Significant	Univariable
Choi, 2018	Choi	2018		Unclear/NR	Not reported or unclear	Mental	AUD	AUD	Alcohol use disorder (DSM-5)	Whole sample			Cannabis vs comparator	Use vs non-use	Increased	Bad	−	Significant	Univariable
Choi, 2018	Choi	2018		Unclear/NR	Not reported or unclear	Mental	PTSD	PTSD	Post-traumatic stress disorder	Whole sample			Cannabis vs comparator	Use vs non-use	Increased	Bad	−	Significant	Univariable
Thayer, 2019	Thayer	2019		Non-medical/recreational	Not reported or unclear	Brain	Regional volume	Regional volume	L rostral middle frontal cluster volume; Surface-based morphometry (>=100 voxels; corrected p<0.05)	Whole sample			Cannabis vs comparator	Use vs no use	Increased	Unclear	?	Significant	Multivariable	Adjusted for age and depression symptoms
Thayer, 2019	Thayer	2019		Non-medical/recreational	Not reported or unclear	Brain	Regional volume	Regional volume	Left and right precuneus cluster volume (Voxel-based morphometry (>=100 voxels; uncorrected p<0.001), whole-brain generalized linear model)	Whole sample			Cannabis vs comparator	Use vs no use	Increased	Unclear	?	Significant	Multivariable	Adjusted for age and depression symptoms
Thayer, 2019	Thayer	2019		Non-medical/recreational	Not reported or unclear	Brain	Regional volume	Regional volume	Left cerebellum crus II cluster volume (Voxel-based morphometry (>=100 voxels; uncorrected p<0.001), whole-brain generalized linear model)	Whole sample			Cannabis vs comparator	Use vs no use	Decreased	Unclear	?	Significant	Multivariable	Adjusted for age and depression symptoms
Thayer, 2019	Thayer	2019		Non-medical/recreational	Not reported or unclear	Brain	Regional volume	Regional volume	Left cerebellum I-IV cluster volume (Voxel-based morphometry (>=100 voxels; uncorrected p<0.001), whole-brain generalized linear model)	Whole sample			Cannabis vs comparator	Use vs no use	Decreased	Unclear	?	Significant	Multivariable	Adjusted for age and depression symptoms
Thayer, 2019	Thayer	2019		Non-medical/recreational	Not reported or unclear	Brain	Regional volume	Regional volume	Left frontal orbital cortex cluster volume (Voxel-based morphometry (>=100 voxels; uncorrected p<0.001), whole-brain generalized linear model)	Whole sample			Cannabis vs comparator	Use vs no use	Increased	Unclear	?	Significant	Multivariable	Adjusted for age and depression symptoms
Thayer, 2019	Thayer	2019		Non-medical/recreational	Not reported or unclear	Brain	Regional volume	Regional volume	Left genu corpus callosum cluster volume (Voxel-based morphometry (>=100 voxels; uncorrected p<0.001), whole-brain generalized linear model)	Whole sample			Cannabis vs comparator	Use vs no use	Decreased	l	?	Significant	Multivariable	Adjusted for age and depression symptoms
Thayer, 2019	Thayer	2019		Non-medical/recreational	Not reported or unclear	Brain	Regional volume	Regional volume	Left lateral occipital cortex cluster volume (Voxel-based morphometry (>=100 voxels; uncorrected p<0.001), whole-brain generalized linear model)	Whole sample			Cannabis vs comparator	Use vs no use	Decreased	Unclear	?	Significant	Multivariable	Adjusted for age and depression symptoms
Thayer, 2019	Thayer	2019		Non-medical/recreational	Not reported or unclear	Brain	Regional volume	Regional volume	Left lateral occipital cortex cluster volume (Voxel-based morphometry (>=100 voxels; uncorrected p<0.001), whole-brain generalized linear model)	Whole sample			Cannabis vs comparator	Use vs no use	Decreased	Unclear	?	Significant	Multivariable	Adjusted for age and depression symptoms
Thayer, 2019	Thayer	2019		Non-medical/recreational	Not reported or unclear	Brain	Regional volume	Regional volume	Left lingual gyrus cluster volume (Voxel-based morphometry (>=100 voxels; uncorrected p<0.001), whole-brain generalized linear model)	Whole sample			Cannabis vs comparator	Use vs no use	Increased	Unclear	?	Significant	Multivariable	Adjusted for age and depression symptoms (similar for Surface-based Morphometry measures)
Thayer, 2019	Thayer	2019		Non-medical/recreational	Not reported or unclear	Brain	Regional volume	Regional volume	Left lingual luster volume; Surface-based morphometry (>=100 voxels; corrected p<0.05)	Whole sample			Cannabis vs comparator	Use vs no use	Increased	Unclear	?	Significant	Multivariable	Adjusted for age and depression symptoms
Thayer, 2019	Thayer	2019		Non-medical/recreational	Not reported or unclear	Brain	Regional volume	Regional volume	Left middle frontal gyrus; frontal pole cluster volume (Voxel-based morphometry (>=100 voxels; uncorrected p<0.001), whole-brain generalized linear model)	Whole sample			Cannabis vs comparator	Use vs no use	Decreased	Unclear	?	Significant	Multivariable	Adjusted for age and depression symptoms
Thayer, 2019	Thayer	2019		Non-medical/recreational	Not reported or unclear	Brain	Regional volume	Regional volume	Left middle temporal gyrus cluster volume (Voxel-based morphometry (>=100 voxels; uncorrected p<0.001), whole-brain generalized linear model)	Whole sample			Cannabis vs comparator	Use vs no use	Increased	Unclear	?	Significant	Multivariable	Adjusted for age and depression symptoms
Thayer, 2019	Thayer	2019		Non-medical/recreational	Not reported or unclear	Brain	Regional volume	Regional volume	Left precentral gyrus cluster volume (Voxel-based morphometry (>=100 voxels; uncorrected p<0.001), whole-brain generalized linear model)	Whole sample			Cannabis vs comparator	Use vs no use	Decreased	Unclear	?	Significant	Multivariable	Adjusted for age and depression symptoms
Thayer, 2019	Thayer	2019		Non-medical/recreational	Not reported or unclear	Brain	Regional volume	Regional volume	Left temporal fusiform cortex; inferior temporal gyrus cluster volume (Voxel-based morphometry (>=100 voxels; uncorrected p<0.001), whole-brain generalized linear model)	Whole sample			Cannabis vs comparator	Use vs no use	Increased	Unclear	?	Significant	Multivariable	Adjusted for age and depression symptoms
Thayer, 2019	Thayer	2019		Non-medical/recreational	Not reported or unclear	Brain	Regional volume	Regional volume	Right cerebellum I-IV cluster volume (Voxel-based morphometry (>=100 voxels; uncorrected p<0.001), whole-brain generalized linear model)	Whole sample			Cannabis vs comparator	Use vs no use	Decreased	Unclear	?	Significant	Multivariable	Adjusted for age and depression symptoms
Thayer, 2019	Thayer	2019		Non-medical/recreational	Not reported or unclear	Brain	Regional volume	Regional volume	Right postcentral gyrus cluster volume (Voxel-based morphometry (>=100 voxels; uncorrected p<0.001), whole-brain generalized linear model)	Whole sample			Cannabis vs comparator	Use vs no use	Decreased	Unclear	?	Significant	Multivariable	Adjusted for age and depression symptoms
Thayer, 2019	Thayer	2019		Non-medical/recreational	Not reported or unclear	Brain	Regional volume	Regional volume	Right accumbens volume (Voxel-based Morphometry or Surface-based morphometry)	Whole sample			Cannabis vs comparator	Use vs no use	Increased	Unclear	?	Not significant	Multivariable	Adjusted for age and depression symptoms (similar for Surface-based Morphometry measures)
Thayer, 2019	Thayer	2019		Non-medical/recreational	Not reported or unclear	Brain	Regional volume	Regional volume	Left accumbens volume (Voxel-based Morphometry or Surface-based morphometry)	Whole sample			Cannabis vs comparator	Use vs no use	Increased	Unclear	?	Not significant	Multivariable	Adjusted for age and depression symptoms (similar for Surface-based Morphometry measures)
Thayer, 2019	Thayer	2019		Non-medical/recreational	Not reported or unclear	Brain	Regional volume	Regional volume	Left amygdala volume (Voxel-based Morphometry or Surface-based morphometry)	Whole sample			Cannabis vs comparator	Use vs no use	Increased	Unclear	?	Not significant	Multivariable	Adjusted for age and depression symptoms (similar for Surface-based Morphometry measures)
Thayer, 2019	Thayer	2019		Non-medical/recreational	Not reported or unclear	Brain	Regional volume	Regional volume	Right amygdala volume (Voxel-based Morphometry or Surface-based morphometry)	Whole sample			Cannabis vs comparator	Use vs no use	Increased	Unclear	?	Not significant	Multivariable	Adjusted for age and depression symptoms (similar for Surface-based Morphometry measures)
Thayer, 2019	Thayer	2019		Non-medical/recreational	Not reported or unclear	Brain	Regional volume	Regional volume	Left pallidum volume (Voxel-based Morphometry and Surface-based morphometry)	Whole sample			Cannabis vs comparator	Use vs no use	Increased	Unclear	?	Not significant	Multivariable	Adjusted for age and depression symptoms and FDR corrected (significant before FDR correction) (similar for Surface-based Morphometry measures)
Thayer, 2019	Thayer	2019		Non-medical/recreational	Not reported or unclear	Brain	Regional volume	Regional volume	Left putamen volume (Voxel-based Morphometry and Surface-based morphometry)	Whole sample			Cannabis vs comparator	Use vs no use	Increased	Unclear	?	Significant	Multivariable	Adjusted for age and depression symptoms and FDR corrected (similar for Surface-based Morphometry measures but lost significance when FDR corrected.)
Thayer, 2019	Thayer	2019		Non-medical/recreational	Not reported or unclear	Brain	Regional volume	Regional volume	Right putamen volume (Voxel-based Morphometry and Surface-based morphometry)	Whole sample			Cannabis vs comparator	Use vs no use	Increased	Unclear	?	Not significant	Multivariable	Adjusted for age and depression symptoms and FDR correction (significant before FDR correction) (similar for Surface-based Morphometry measures)
Thayer, 2019	Thayer	2019		Non-medical/recreational	Not reported or unclear	Brain	Regional volume	Regional volume	Left caudate volume (Voxel-based Morphometry or Surface-based morphometry)	Whole sample			Cannabis vs comparator	Use vs no use	Increased	Unclear	?	Not significant	Multivariable	Adjusted for age and depression symptoms (similar for Surface-based Morphometry measures)
Thayer, 2019	Thayer	2019		Non-medical/recreational	Not reported or unclear	Brain	Regional volume	Regional volume	Right caudate volume (Voxel-based Morphometry or Surface-based morphometry)	Whole sample			Cannabis vs comparator	Use vs no use	Increased	Unclear	?	Not significant	Multivariable	Adjusted for age and depression symptoms (similar for Surface-based Morphometry measures)
Thayer, 2019	Thayer	2019		Non-medical/recreational	Not reported or unclear	Brain	Regional volume	Regional volume	Left Hippocampus volume (Voxel-based Morphometry or Surface-based morphometry)	Whole sample			Cannabis vs comparator	Use vs no use	No association/change	Unclear	?	Not significant	Multivariable	Adjusted for age and depression symptoms (similar for Surface-based Morphometry measures)
Thayer, 2019	Thayer	2019		Non-medical/recreational	Not reported or unclear	Brain	Regional volume	Regional volume	Right Hippocampus volume (Voxel-based Morphometry or Surface-based morphometry)	Whole sample			Cannabis vs comparator	Use vs no use	Decreased	Unclear	?	Not significant	Multivariable	Adjusted for age and depression symptoms (similar for Surface-based Morphometry measures)
Thayer, 2019	Thayer	2019		Non-medical/recreational	Not reported or unclear	Brain	Regional volume	Regional volume	Right pallidum volume (Voxel-based Morphometry or Surface-based morphometry)	Whole sample			Cannabis vs comparator	Use vs no use	Increased	Unclear	?	Not significant	Multivariable	Adjusted for age and depression symptoms (similar for Surface-based Morphometry measures)
Thayer, 2019	Thayer	2019		Non-medical/recreational	Not reported or unclear	Brain	Regional volume	Regional volume	Left thalamus volume (Voxel-based Morphometry or Surface-based morphometry)	Whole sample			Cannabis vs comparator	Use vs no use	Increased	Unclear	?	Not significant	Multivariable	Adjusted for age and depression symptoms (similar for Surface-based Morphometry measures)
Thayer, 2019	Thayer	2019		Non-medical/recreational	Not reported or unclear	Brain	Regional volume	Regional volume	Right thalamus volume (Voxel-based Morphometry or Surface-based morphometry)	Whole sample			Cannabis vs comparator	Use vs no use	Increased	Unclear	?	Not significant	Multivariable	Adjusted for age and depression symptoms (similar for Surface-based Morphometry measures)
Thayer, 2017	Thayer	2017		Non-medical/recreational	Not reported or unclear	Brain	Regional volume	Regional volume	Gray matter volume: Intracranial volume (Voxel-based Morphometry, automated segmentation)	Whole sample			Cannabis vs comparator	Use vs no use	Not reported	No effect	~	Not significant	Multivariable	Adjusted for age and depression symptoms (similar for Surface-based Morphometry measures)
Thayer, 2017	Thayer	2017		Non-medical/recreational	Not reported or unclear	Brain	Regional volume	Regional volume	L rostral middle frontal cluster volume; Surface-based morphometry (>=100 voxels; corrected p<0.05)	Whole sample			Cannabis vs comparator	Use vs no use	Increased	Unclear	?	Significant	Multivariable	Adjusted for age and depression symptoms
Thayer, 2017	Thayer	2017		Non-medical/recreational	Not reported or unclear	Brain	Regional volume	Regional volume	Left accumbens volumeIntracranial volume (Voxel-based Morphometry, automated segmentation)	Whole sample			Cannabis vs comparator	Use vs no use	Increased	Unclear	?	Not significant	Multivariable	Adjusted for age and depression symptoms (similar for Surface-based Morphometry measures)
Thayer, 2017	Thayer	2017		Non-medical/recreational	Not reported or unclear	Brain	Regional volume	Regional volume	Left amygdala volumeIntracranial volume (Voxel-based Morphometry, automated segmentation	Whole sample			Cannabis vs comparator	Use vs no use	Increased	Unclear	?	Not significant	Multivariable	Adjusted for age and depression symptoms (similar for Surface-based Morphometry measures)
Thayer, 2017	Thayer	2017		Non-medical/recreational	Not reported or unclear	Brain	Regional volume	Regional volume	Left and right precuneus cluster volume (Voxel-based morphometry (>=100 voxels; uncorrected p<0.001), whole-brain generalized linear model)	Whole sample			Cannabis vs comparator	Use vs no use	Increased	Unclear	?	Significant	Multivariable	Adjusted for age and depression symptoms
Thayer, 2017	Thayer	2017		Non-medical/recreational	Not reported or unclear	Brain	Regional volume	Regional volume	Left caudate volumeIntracranial volume (Voxel-based Morphometry, automated segmentation)	Whole sample			Cannabis vs comparator	Use vs no use	Increased	Unclear	?	Not significant	Multivariable	Adjusted for age and depression symptoms (similar for Surface-based Morphometry measures)
Thayer, 2017	Thayer	2017		Non-medical/recreational	Not reported or unclear	Brain	Regional volume	Regional volume	Left cerebellum crus II cluster volume (Voxel-based morphometry (>=100 voxels; uncorrected p<0.001), whole-brain generalized linear model)	Whole sample			Cannabis vs comparator	Use vs no use	Decreased	Unclear	?	Significant	Multivariable	Adjusted for age and depression symptoms
Thayer, 2017	Thayer	2017		Non-medical/recreational	Not reported or unclear	Brain	Regional volume	Regional volume	Left cerebellum I-IV cluster volume (Voxel-based morphometry (>=100 voxels; uncorrected p<0.001), whole-brain generalized linear model)	Whole sample			Cannabis vs comparator	Use vs no use	Decreased	Unclear	?	Significant	Multivariable	Adjusted for age and depression symptoms
Thayer, 2017	Thayer	2017		Non-medical/recreational	Not reported or unclear	Brain	Regional volume	Regional volume	Left frontal orbital cortex cluster volume (Voxel-based morphometry (>=100 voxels; uncorrected p<0.001), whole-brain generalized linear model)	Whole sample			Cannabis vs comparator	Use vs no use	Increased	Unclear	?	Significant	Multivariable	Adjusted for age and depression symptoms
Thayer, 2017	Thayer	2017		Non-medical/recreational	Not reported or unclear	Brain	Regional volume	Regional volume	Left genu corpus callosum cluster volume (Voxel-based morphometry (>=100 voxels; uncorrected p<0.001), whole-brain generalized linear model)	Whole sample			Cannabis vs comparator	Use vs no use	Decreased	l	?	Significant	Multivariable	Adjusted for age and depression symptoms
Thayer, 2017	Thayer	2017		Non-medical/recreational	Not reported or unclear	Brain	Regional volume	Regional volume	Left Hippocampus volumeIntracranial volume (Voxel-based Morphometry, automated segmentation)	Whole sample			Cannabis vs comparator	Use vs no use	No association/change	Unclear	?	Not significant	Multivariable	Adjusted for age and depression symptoms (similar for Surface-based Morphometry measures)
Thayer, 2017	Thayer	2017		Non-medical/recreational	Not reported or unclear	Brain	Regional volume	Regional volume	Left lateral occipital cortex cluster volume (Voxel-based morphometry (>=100 voxels; uncorrected p<0.001), whole-brain generalized linear model)	Whole sample			Cannabis vs comparator	Use vs no use	Decreased	Unclear	?	Significant	Multivariable	Adjusted for age and depression symptoms
Thayer, 2017	Thayer	2017		Non-medical/recreational	Not reported or unclear	Brain	Regional volume	Regional volume	Left lateral occipital cortex cluster volume (Voxel-based morphometry (>=100 voxels; uncorrected p<0.001), whole-brain generalized linear model)	Whole sample			Cannabis vs comparator	Use vs no use	Decreased	Unclear	?	Significant	Multivariable	Adjusted for age and depression symptoms
Thayer, 2017	Thayer	2017		Non-medical/recreational	Not reported or unclear	Brain	Regional volume	Regional volume	Left lingual gyrus cluster volume (Voxel-based morphometry (>=100 voxels; uncorrected p<0.001), whole-brain generalized linear model)	Whole sample			Cannabis vs comparator	Use vs no use	Increased	Unclear	?	Significant	Multivariable	Adjusted for age and depression symptoms (similar for Surface-based Morphometry measures)
Thayer, 2017	Thayer	2017		Non-medical/recreational	Not reported or unclear	Brain	Regional volume	Regional volume	Left lingual luster volume; Surface-based morphometry (>=100 voxels; corrected p<0.05)	Whole sample			Cannabis vs comparator	Use vs no use	Increased	Unclear	?	Significant	Multivariable	Adjusted for age and depression symptoms
Thayer, 2017	Thayer	2017		Non-medical/recreational	Not reported or unclear	Brain	Regional volume	Regional volume	Left middle frontal gyrus; frontal pole cluster volume (Voxel-based morphometry (>=100 voxels; uncorrected p<0.001), whole-brain generalized linear model)	Whole sample			Cannabis vs comparator	Use vs no use	Decreased	Unclear	?	Significant	Multivariable	Adjusted for age and depression symptoms
Thayer, 2017	Thayer	2017		Non-medical/recreational	Not reported or unclear	Brain	Regional volume	Regional volume	Left middle temporal gyrus cluster volume (Voxel-based morphometry (>=100 voxels; uncorrected p<0.001), whole-brain generalized linear model)	Whole sample			Cannabis vs comparator	Use vs no use	Increased	Unclear	?	Significant	Multivariable	Adjusted for age and depression symptoms
Thayer, 2017	Thayer	2017		Non-medical/recreational	Not reported or unclear	Brain	Regional volume	Regional volume	Left pallidum volumeIntracranial volume (Voxel-based Morphometry, automated segmentation)	Whole sample			Cannabis vs comparator	Use vs no use	Increased	Unclear	?	Not significant	Multivariable	Adjusted for age and depression symptoms (similar for Surface-based Morphometry measures)
Thayer, 2017	Thayer	2017		Non-medical/recreational	Not reported or unclear	Brain	Regional volume	Regional volume	Left precentral gyrus cluster volume (Voxel-based morphometry (>=100 voxels; uncorrected p<0.001), whole-brain generalized linear model)	Whole sample			Cannabis vs comparator	Use vs no use	Decreased	Unclear	?	Significant	Multivariable	Adjusted for age and depression symptoms
Thayer, 2017	Thayer	2017		Non-medical/recreational	Not reported or unclear	Brain	Regional volume	Regional volume	Left putamen volume Intracranial volume (Voxel-based Morphometry, automated segmentation	Whole sample			Cannabis vs comparator	Use vs no use	Increased	Unclear	?	Significant	Multivariable	Adjusted for age and depression symptoms (similar for Surface-based Morphometry measures)
Thayer, 2017	Thayer	2017		Non-medical/recreational	Not reported or unclear	Brain	Regional volume	Regional volume	Left temporal fusiform cortex; inferior temporal gyrus cluster volume (Voxel-based morphometry (>=100 voxels; uncorrected p<0.001), whole-brain generalized linear model)	Whole sample			Cannabis vs comparator	Use vs no use	Increased	Unclear	?	Significant	Multivariable	Adjusted for age and depression symptoms
Thayer, 2017	Thayer	2017		Non-medical/recreational	Not reported or unclear	Brain	Regional volume	Regional volume	Left thalamus volumeIntracranial volume (Voxel-based Morphometry, automated segmentation)	Whole sample			Cannabis vs comparator	Use vs no use	Increased	Unclear	?	Not significant	Multivariable	Adjusted for age and depression symptoms (similar for Surface-based Morphometry measures)
Thayer, 2017	Thayer	2017		Non-medical/recreational	Not reported or unclear	Brain	Regional volume	Regional volume	Right accumbens volumeIntracranial volume (Voxel-based Morphometry, automated segmentation	Whole sample			Cannabis vs comparator	Use vs no use	Increased	Unclear	?	Not significant	Multivariable	Adjusted for age and depression symptoms (similar for Surface-based Morphometry measures)
Thayer, 2017	Thayer	2017		Non-medical/recreational	Not reported or unclear	Brain	Regional volume	Regional volume	Right amygdala volumeIntracranial volume (Voxel-based Morphometry, automated segmentation)	Whole sample			Cannabis vs comparator	Use vs no use	Increased	Unclear	?	Not significant	Multivariable	Adjusted for age and depression symptoms (similar for Surface-based Morphometry measures)
Thayer, 2017	Thayer	2017		Non-medical/recreational	Not reported or unclear	Brain	Regional volume	Regional volume	Right caudate volumeIntracranial volume (Voxel-based Morphometry, automated segmentation)	Whole sample			Cannabis vs comparator	Use vs no use	Increased	Unclear	?	Not significant	Multivariable	Adjusted for age and depression symptoms (similar for Surface-based Morphometry measures)
Thayer, 2017	Thayer	2017		Non-medical/recreational	Not reported or unclear	Brain	Regional volume	Regional volume	Right cerebellum I-IV cluster volume (Voxel-based morphometry (>=100 voxels; uncorrected p<0.001), whole-brain generalized linear model)	Whole sample			Cannabis vs comparator	Use vs no use	Decreased	Unclear	?	Significant	Multivariable	Adjusted for age and depression symptoms
Thayer, 2017	Thayer	2017		Non-medical/recreational	Not reported or unclear	Brain	Regional volume	Regional volume	Right Hippocampus volumeIntracranial volume (Voxel-based Morphometry, automated segmentation)	Whole sample			Cannabis vs comparator	Use vs no use	Decreased	Unclear	?	Not significant	Multivariable	Adjusted for age and depression symptoms (similar for Surface-based Morphometry measures)
Thayer, 2017	Thayer	2017		Non-medical/recreational	Not reported or unclear	Brain	Regional volume	Regional volume	Right pallidum volumeIntracranial volume (Voxel-based Morphometry, automated segmentation)	Whole sample			Cannabis vs comparator	Use vs no use	Increased	Unclear	?	Not significant	Multivariable	Adjusted for age and depression symptoms (similar for Surface-based Morphometry measures)
Thayer, 2017	Thayer	2017		Non-medical/recreational	Not reported or unclear	Brain	Regional volume	Regional volume	Right postcentral gyrus cluster volume (Voxel-based morphometry (>=100 voxels; uncorrected p<0.001), whole-brain generalized linear model)	Whole sample			Cannabis vs comparator	Use vs no use	Decreased	Unclear	?	Significant	Multivariable	Adjusted for age and depression symptoms
Thayer, 2017	Thayer	2017		Non-medical/recreational	Not reported or unclear	Brain	Regional volume	Regional volume	Right putamen volumeIntracranial volume (Voxel-based Morphometry, automated segmentation)	Whole sample			Cannabis vs comparator	Use vs no use	Increased	Unclear	?	Not significant	Multivariable	Adjusted for age and depression symptoms (similar for Surface-based Morphometry measures)
Thayer, 2017	Thayer	2017		Non-medical/recreational	Not reported or unclear	Brain	Regional volume	Regional volume	Right thalamus volumeIntracranial volume (Voxel-based Morphometry, automated segmentation)	Whole sample			Cannabis vs comparator	Use vs no use	Increased	Unclear	?	Not significant	Multivariable	Adjusted for age and depression symptoms (similar for Surface-based Morphometry measures)
Thayer, 2017	Thayer	2017		Non-medical/recreational	Not reported or unclear	Brain	Regional volume	Regional volume	Total CSF volume Intracranial volume (Voxel-based Morphometry, automated segmentation)	Whole sample			Cannabis vs comparator	Use vs no use	Not reported	No effect	~	Not significant	Multivariable	Adjusted for age and depression symptoms (similar for Surface-based Morphometry measures)
Thayer, 2017	Thayer	2017		Non-medical/recreational	Not reported or unclear	Brain	Regional volume	Regional volume	White matter volume Intracranial volume (Voxel-based Morphometry, automated segmentation)	Whole sample			Cannabis vs comparator	Use vs no use	Not reported	No effect	~	Not significant	Multivariable	Adjusted for age and depression symptoms (similar for Surface-based Morphometry measures)
Thayer, 2019	Thayer	2019		Non-medical/recreational	Not reported or unclear	Brain	Regional volume	Total volume	Total grey matter volume (either Voxel-based Morphometry or Surface-based Morphometry)	Whole sample			Cannabis vs comparator	Use vs no use	Not reported	No effect	~	Not significant	Multivariable	Adjusted for age and depression symptoms (similar for Surface-based Morphometry measures)
Thayer, 2019	Thayer	2019		Non-medical/recreational	Not reported or unclear	Brain	Regional volume	Total volume	Total CSF volume (either Voxel-based Morphometry or Surface-based morphometry)	Whole sample			Cannabis vs comparator	Use vs no use	Not reported	No effect	~	Not significant	Multivariable	Adjusted for age and depression symptoms (similar for Surface-based Morphometry measures)
Thayer, 2019	Thayer	2019		Non-medical/recreational	Not reported or unclear	Brain	Regional volume	Total volume	Total white matter volume (either Voxel-based Morphometry or Surface-based morphometry)	Whole sample			Cannabis vs comparator	Use vs no use	Not reported	No effect	~	Not significant	Multivariable	Adjusted for age and depression symptoms (similar for Surface-based Morphometry measures)
Thayer, 2019	Thayer	2019		Non-medical/recreational	Not reported or unclear	Brain	Regional volume	Total volume	Left cerebellum grey matter (Surface-based morphometry)	Whole sample			Cannabis vs comparator	Use vs no use	Not reported	No effect	~	Not significant	Multivariable	Adjusted for age and depression symptoms and FDR corrected
Thayer, 2019	Thayer	2019		Non-medical/recreational	Not reported or unclear	Brain	Regional volume	Total volume	Right cerebellum grey matter (Surface-based morphometry)	Whole sample			Cannabis vs comparator	Use vs no use	Not reported	No effect	~	Not significant	Multivariable	Adjusted for age and depression symptoms and FDR corrected
Thayer, 2019	Thayer	2019		Non-medical/recreational	Not reported or unclear	Brain	Regional volume	Total volume	Left cerebellum white matter (Surface-based morphometry)	Whole sample			Cannabis vs comparator	Use vs no use	Not reported	No effect	~	Not significant	Multivariable	Adjusted for age and depression symptoms and FDR corrected
Thayer, 2019	Thayer	2019		Non-medical/recreational	Not reported or unclear	Brain	Regional volume	Total volume	Right cerebellum white matter (Surface-based morphometry)	Whole sample			Cannabis vs comparator	Use vs no use	Not reported	No effect	~	Not significant	Multivariable	Adjusted for age and depression symptoms and FDR corrected
Thayer, 2019	Thayer	2019		Non-medical/recreational	Not reported or unclear	Brain	Regional volume	Total volume	Brainstem (either Voxel-based Morphometry or Surface-based morphometry)	Whole sample			Cannabis vs comparator	Use vs no use	Not reported	No effect	~	Not significant	Multivariable	Adjusted for age and depression symptoms and FDR corrected (similar for Surface-based Morphometry measures)
Han, 2018	Han	2018		Medical, overseen by a physician,Non-medical/recreational	Not reported or unclear	Physical	Respiratory disease	Respiratory disease/illness/symptoms	Asthma	Subgroup	Age	50-64 years	Cannabis vs comparator	Use vs no use	Decreased	Good	+	Not significant	Univariable
Han, 2018	Han	2018		Medical, overseen by a physician,Non-medical/recreational	Not reported or unclear	Physical	Respiratory disease	Respiratory disease/illness/symptoms	Asthma	Subgroup	Age	65+ years	Cannabis vs comparator	Use vs no use	Increased	Bad	−	Not significant	Univariable
Han, 2018	Han	2018		Medical, overseen by a physician,Non-medical/recreational	Not reported or unclear	Physical	Respiratory disease	Respiratory disease/illness/symptoms	COPD	Subgroup	Age	50-64 years	Cannabis vs comparator	Use vs no use	Increased	Bad	−	Significant	Univariable
Han, 2018	Han	2018		Medical, overseen by a physician,Non-medical/recreational	Not reported or unclear	Physical	Respiratory disease	Respiratory disease/illness/symptoms	COPD	Subgroup	Age	65+ years	Cannabis vs comparator	Use vs no use	Increased	Bad	−	Not significant	Univariable
Press, 2020	Press	2020		Unclear/NR	Whole Sativa plant/natural and extracts : marijuana	Physical	Response to treatment of another therapy	Serum Prostate-specific Antigen levels	Serum prostate-specific antigen levels	Whole sample			Cannabis vs comparator	Use vs no use	Decreased	Good	+	Significant	Multivariable	Both the odds of an elevated PSA test and the mean change in PSA value were significantly lower for marijuana users
Choi, 2021a	Choi	2021	a	Medical, self-medicated, Non-medical/recreational	Whole Sativa plant/natural and extracts : Marijuana	Mental	Risky behaviour	Risky behaviour	driving under the influence (DUI) of marijuana	Subgroup	Cannabis users		Durations of use	Continued users for 24 months vs initiation/ reinitiation (i.e. no use 13–24 months ago, but past-year use)	Increased	Bad	−	Significant	Univariable
DiGuiseppi, 2019	DiGuiseppi	2019		Unclear/NR	Not reported or unclear	Mental	Risky behaviour	Risky behaviour	Any Crash or Citation in Past Year collected using Driving Habits Questionnaire (DHQ)	Whole sample			Cannabis vs comparator	Use vs no use	Increased	Bad	−	Significant	Multivariable
DiGuiseppi, 2019	DiGuiseppi	2019		Unclear/NR	Not reported or unclear	Mental	Risky behaviour	Risky behaviour	Any Drinking and Driving in Past Year measured using the 26-item Driver Behaviour Questionnaire (DBQ)	Whole sample			Cannabis vs comparator	Use vs no use	Increased	Bad	−	Significant	Multivariable
DiGuiseppi, 2019	DiGuiseppi	2019		Unclear/NR	Not reported or unclear	Mental	Risky behaviour	Risky behaviour	Lapses, Errors and Violations measured using the 26-item Driver Behaviour Questionnaire (DBQ)	Whole sample			Cannabis vs comparator	Use vs no use	Increased	Bad	−	Not significant	Multivariable
DiGuiseppi, 2019	DiGuiseppi	2019		Unclear/NR	Not reported or unclear	Mental	Risky behaviour	Risky behaviour	Self-Rated Abilities for Safe Driving rated on a scale from 1 poor -7 excellent	Whole sample			Cannabis vs comparator	Use vs no use	Decreased	Bad	−	Not significant	Multivariable
Salas-Wright, 2017	Salas-Wright	2017		Unclear/NR	Not reported or unclear	Mental	Risky behaviour	Risky behaviour	Arrest/criminal justice system involvement	Subgroup	Age	50-64 years	Cannabis vs comparator	Use vs no use	Increased	Bad	−	Significant	Multivariable	Further analyses demonstrated that the association decreased significantly over the course of the study (2002-2014)
Salas-Wright, 2017	Salas-Wright	2017		Unclear/NR	Not reported or unclear	Mental	Risky behaviour	Risky behaviour	Arrest/criminal justice system involvement	Subgroup	Age	65+ years	Cannabis vs comparator	Use vs no use	Increased	Bad	−	Significant	Multivariable
Salas-Wright, 2017	Salas-Wright	2017		Unclear/NR	Not reported or unclear	Mental	Risky behaviour	Risky behaviour	Attack to harm	Subgroup	Age	50-64 years	Cannabis vs comparator	Use vs no use	Increased	Bad	−	Significant	Multivariable
Salas-Wright, 2017	Salas-Wright	2017		Unclear/NR	Not reported or unclear	Mental	Risky behaviour	Risky behaviour	Attack to harm	Subgroup	Age	65+ years	Cannabis vs comparator	Use vs no use	Increased	Bad	−	Not significant	Multivariable
Salas-Wright, 2017	Salas-Wright	2017		Unclear/NR	Not reported or unclear	Mental	Risky behaviour	Risky behaviour	Driving under the influence	Subgroup	Age	50-64 years	Cannabis vs comparator	Use vs no use	Increased	Bad	−	Significant	Multivariable
Salas-Wright, 2017	Salas-Wright	2017		Unclear/NR	Not reported or unclear	Mental	Risky behaviour	Risky behaviour	Driving under the influence	Subgroup	Age	65+ years	Cannabis vs comparator	Use vs no use	Increased	Bad	−	Significant	Multivariable
Salas-Wright, 2017	Salas-Wright	2017		Unclear/NR	Not reported or unclear	Mental	Risky behaviour	Risky behaviour	Drug selling	Subgroup	Age	50-64 years	Cannabis vs comparator	Use vs no use	Increased	Bad	−	Significant	Multivariable
Salas-Wright, 2017	Salas-Wright	2017		Unclear/NR	Not reported or unclear	Mental	Risky behaviour	Risky behaviour	Drug selling	Subgroup	Age	65+ years	Cannabis vs comparator	Use vs no use	Increased	Bad	−	Not significant	Multivariable
Salas-Wright, 2017	Salas-Wright	2017		Unclear/NR	Not reported or unclear	Mental	Risky behaviour	Risky behaviour	Risk propensity (an index based on two variables measuring risk propensity)	Subgroup	Age	50-64 years	Cannabis vs comparator	Use vs no use	Increased	Bad	−	Significant	Multivariable	Further analyses demonstrated the magnitude of the association gradually decreased over the course of the study
Salas-Wright, 2017	Salas-Wright	2017		Unclear/NR	Not reported or unclear	Mental	Risky behaviour	Risky behaviour	Risk propensity (an index based on two variables measuring risk propensity)	Subgroup	Age	65+ years	Cannabis vs comparator	Use vs no use	Increased	Bad	−	Significant	Multivariable
Salas-Wright, 2017	Salas-Wright	2017		Unclear/NR	Not reported or unclear	Mental	Risky behaviour	Risky behaviour	Theft	Subgroup	Age	50-64 years	Cannabis vs comparator	Use vs no use	Increased	Bad	−	Significant	Multivariable
Salas-Wright, 2017	Salas-Wright	2017		Unclear/NR	Not reported or unclear	Mental	Risky behaviour	Risky behaviour	Theft	Subgroup	Age	65+ years	Cannabis vs comparator	Use vs no use	Increased	Bad	−	Not significant	Multivariable
Neilson, 2019	Neilson	2019		Unclear/NR	Not reported or unclear	Physical	Sedentary behaviour	Activity level	>=35 hours of leisure-time sedentary behaviour per week	Whole sample			Cannabis vs comparator	Occasional cannabis use vs No use	Increased	Bad	−	Not significant	Multivariable	Adjusted for employment status, marital status, total annual household income from all sources, perceived health, perceived positive mental health, and pain. There were insufficient older adults with heavy cannabis use to run an analysis.
Salas-Wright, 2017	Salas-Wright	2017		Unclear/NR	Not reported or unclear	Physical	Sexually transmitted disease	Sexually transmitted disease	Past-year sexually transmitted disease diagnosed by a doctor/medical professional	Subgroup	Age	50-64 years	Cannabis vs comparator	Use vs no use	Increased	Bad	−	Significant	Multivariable
Salas-Wright, 2017	Salas-Wright	2017		Unclear/NR	Not reported or unclear	Physical	Sexually transmitted disease	Sexually transmitted disease	Past-year sexually transmitted disease diagnosed by a doctor/medical professional	Subgroup	Age	65+ years	Cannabis vs comparator	Use vs no use	Increased	Bad	−	Significant	Multivariable
Choi, 2018	Choi	2018		Unclear/NR	Not reported or unclear	Mental	Nicotine use	Tobacco use	Nicotine use disorder	Whole sample			Cannabis vs comparator	Use vs non-use	Increased	Bad	−	Significant	Univariable
Choi, 2018	Choi	2018		Unclear/NR	Not reported or unclear	Mental	SUD (non-cannabis)	SUD	Other drug use disorder	Whole sample			Cannabis vs comparator	Use vs non-use	Increased	Bad	−	Significant	Univariable
Li, 2020	Li	2020		Unclear/NR	Whole Sativa plant/natural and extracts : marijuana refers to cannabinoids such as delta-9-tetrahydrocannabinol (THC), hashish, hashish oil, delta 9, Synthetic THC/THC analogue, or CBD : marinol	Drugs and alcohol	Opioid use	Prescription opioid use (not as a pain measure)	prescription opioid positivity	Subgroup	Age	65+ years	Cannabis vs comparator	Use vs no use	Increased	Bad	−	Significant	Univariable
Salas-Wright, 2017	Salas-Wright	2017		Unclear/NR	Not reported or unclear	Mental	Alcohol use	Alcohol use	Past-month binge alcohol use (5 or more drinks on the same occasion)	Subgroup	Age	50-64 years	Cannabis vs comparator	Use vs no use	Increased	Bad	−	Significant	Multivariable
Salas-Wright, 2017	Salas-Wright	2017		Unclear/NR	Not reported or unclear	Mental	Alcohol use	Alcohol use	Past-month binge alcohol use (5 or more drinks on the same occasion)	Subgroup	Age	65+ years	Cannabis vs comparator	Use vs no use	Increased	Bad	−	Significant	Multivariable
Salas-Wright, 2017	Salas-Wright	2017		Unclear/NR	Not reported or unclear	Mental	Illicit drug use	Illicit drug use	Past-year use of illicit drugs other than marijuana (e.g., cocaine, hallucinogens, opioids, etc.)	Subgroup	Age	50-64 years	Cannabis vs comparator	Use vs no use	Increased	Bad	−	Significant	Multivariable	Further analysis demonstrated the magnitude of the association decreased over the course of the study (2002-2014)
Salas-Wright, 2017	Salas-Wright	2017		Unclear/NR	Not reported or unclear	Mental	Illicit drug use	Illicit drug use	Past-year use of illicit drugs other than marijuana (e.g., cocaine, hallucinogens, opioids, etc.)	Subgroup	Age	65+ years	Cannabis vs comparator	Use vs no use	Increased	Bad	−	Significant	Multivariable
Thayer, 2019	Thayer	2019		Non-medical/recreational	Not reported or unclear	Brain	Total volume	Total volume	Intracranial volume (Voxel-based Morphometry, automated segmentation)	Whole sample			Cannabis vs comparator	Use vs no use	Not reported	No effect	~	Not significant	Univariable
Thayer, 2017	Thayer	2017		Non-medical/recreational	Not reported or unclear	Brain	Total volume	Total volume	Intracranial volume (Voxel-based Morphometry, automated segmentation)	Whole sample			Cannabis vs comparator	Use vs no use	Not reported	No effect	~	Not significant	Multivariable	Adjusted for age and depression symptoms (similar for Surface-based Morphometry measures)
Choi, 2016b	Choi	2016	b	Medical, overseen by a physician,Non-medical/recreational	Unclear (describe)	Mental	Mental health disorder	Mental health disorder	Lifetime occurrence of any mental disorders, including major depressive disorder, anxiety disorder, PTSD, and bipolar 1 disorder and/or manic or hypomanic episode (dichotomous)	Subgroup	Cannabis users	past year users	Frequency of use	Currently using more than once a month vs once a month or less	Decreased	Good	+	Not significant	Multivariable	Adjusted for age, sex race, marital status, education, employment status, number of medical conditions, urban/rural area residence, region of residence, age of first marijuana use, and dose
Choi, 2016b	Choi	2016	b	Medical, overseen by a physician,Non-medical/recreational	Unclear (describe)	Mental	Mental health disorder	Mental health disorder	Lifetime occurrence of any mental disorders, including major depressive disorder, anxiety disorder, PTSD, and bipolar 1 disorder and/or manic or hypomanic episode (dichotomous)	Subgroup	Cannabis users	past year users	Doses	Number of joints when using the most (continuous variable)	Increased	Bad	−	Not significant	Multivariable	Adjusted for age, sex race, marital status, education, employment status, number of medical conditions, urban/rural area residence, region of residence, age of first marijuana use, and frequency of use
Salas-Wright, 2017	Salas-Wright	2017		Unclear/NR	Not reported or unclear	Mental	Nicotine use	Tobacco use	Past-year use of tobacco	Subgroup	Age	65+ years	Cannabis vs comparator	Use vs no use	Increased	Bad	−	Significant	Multivariable
Salas-Wright, 2017	Salas-Wright	2017		Unclear/NR	Not reported or unclear	Mental	Nicotine use	Tobacco use	Past-year use of tobacco	Whole sample			Cannabis vs comparator	Use vs no use	Increased	Bad	−	Significant	Multivariable

## Sheet: Cancer outcomes
Author/year	Author	Year	Types of use	Cannabis products	Outcome type	Outcome category I	Outcome category II	Outcome definition	Was the whole sample analysed for the outcome being reported?	Subgroup analysis?	Subgroup category	Cannabis comparison	Intervention vs Control	Direction of effect	Good/bad	+/−	Significance	Uni or multivariable	Comments:
Mousa, 2020	Mousa	2020	Medical, self-medicated, Non-medical/recreational	Whole Sativa plant/natural and extracts	Physical	Response to treatment of another therapy	testosterone level	Blood samples were analyzed using an Abbott Architect i2000 immunoassay	Whole sample			Cannabis vs comparator	Use vs no use	Decreased	Unclear	?	Significant	Univariable
Taha, 2019	Taha	2019	Medical, overseen by a physician	Not reported or unclear : Medical cannabis of varying THC:CBD ratios, supplied from six different companies in Israel	Physical	Adverse Events	Adverse Events	Side-effects, including fatigue, rash, pruritic, arthralgia, abdominal pain, anorexia, hypothyroidism, and diarrhea	Whole sample			Cannabis vs comparator	Use vs no use	No association/change	No effect	~	Not significant	Univariable	With the limitation of a retrospective report, no signiﬁcant difference between the two groups was found (Table 3).
Taha, 2019	Taha	2019	Medical, overseen by a physician	Not reported or unclear : Medical cannabis of varying THC:CBD ratios, supplied from six different companies in Israel	Physical	Mortality or survival	Mortality or survival	Overall survival	Whole sample			Cannabis vs comparator	Use vs no use	Increased	Good	+	Significant	Univariable	Univariate analysis
Taha, 2019	Taha	2019	Medical, overseen by a physician	Not reported or unclear : Medical cannabis of varying THC:CBD ratios, supplied from six different companies in Israel	Physical	Mortality or survival	Mortality or survival	Overall survival	Whole sample			Cannabis vs comparator	Use vs no use	Not reported	No effect	~	Not significant	Multivariable	Multivariate analysis, when smoking, existing brain metastases, and performance status were controlled for
Taha, 2019	Taha	2019	Medical, overseen by a physician	Not reported or unclear : Medical cannabis of varying THC:CBD ratios, supplied from six different companies in Israel	Physical	Mortality or survival	Mortality or survival	Progression-free survival	Whole sample			Cannabis vs comparator	Use vs no use	Increased	Good	+	Not significant	Univariable	Univariate analysis
Taha, 2019	Taha	2019	Medical, overseen by a physician	Not reported or unclear : Medical cannabis of varying THC:CBD ratios, supplied from six different companies in Israel	Physical	Mortality or survival	Mortality or survival	Progression-free survival	Whole sample			Cannabis vs comparator	Use vs no use	Not reported	No effect	~	Not significant	Multivariable	Multivariate analysis, when smoking and existing brain metastases were controlled for
Taha, 2019	Taha	2019	Medical, overseen by a physician	Not reported or unclear : Medical cannabis of varying THC:CBD ratios, supplied from six different companies in Israel	Physical	Response to treatment of another therapy	Response to treatment of another drug	Percent of patients with complete or partial response. The response rate was evaluated using RECIST criteria based on imaging assessments carried out every 11–14 weeks. The results relied on the ofﬁcial Radiology reports.	Whole sample			Cannabis vs comparator	Use vs no use	Decreased	Bad	−	Significant	Multivariable	Multivariate analysis...cannabis use was the only significant factor affecting response rate
Taha, 2019	Taha	2019	Medical, overseen by a physician	Not reported or unclear : Medical cannabis of varying THC:CBD ratios, supplied from six different companies in Israel	Physical	Response to treatment of another therapy	Use of high-dose glucocorticoids	Required the use of high-dose glucocorticoids	Whole sample			Cannabis vs comparator	Use vs no use	No association/change	No effect	~	Not significant	Univariable
Zhang, 2018	Zhang	2018	Unclear/NR	Whole Sativa plant/natural and extracts : Loose-leaf marijuana	Mental	Anxiety	Anxiety	Mean ESAS score for "Anxiety"	Whole sample			Cannabis vs comparator	Use vs no use	Decreased	Good	+	Significant	Multivariable: was univariable, but patients matched on age, sex, and tumour subsite
Zhang, 2018	Zhang	2018	Unclear/NR	Whole Sativa plant/natural and extracts : Loose-leaf marijuana	Mental	Anxiety OR depression	Anxiety OR depression	Mean EQ5D score for anxiety or depression	Whole sample			Cannabis vs comparator	Use vs no use	Decreased	Good	+	Significant	Multivariable: was univariable, but patients matched on age, sex, and tumour subsite
Zhang, 2018	Zhang	2018	Unclear/NR	Whole Sativa plant/natural and extracts : Loose-leaf marijuana	Mental	Depression	Depression	Mean ESAS score for "Depression"	Whole sample			Cannabis vs comparator	Use vs no use	Decreased	Good	+	Significant	Multivariable: was univariable, but patients matched on age, sex, and tumour subsite
Zhang, 2018	Zhang	2018	Unclear/NR	Whole Sativa plant/natural and extracts : Loose-leaf marijuana	Mental	Quality of life	Quality of life	Mean ESAS score for "General well-being"	Whole sample			Cannabis vs comparator	Use vs no use	Increased	Good	+	Significant	Multivariable: was univariable, but patients matched on age, sex, and tumour subsite
Zhang, 2018	Zhang	2018	Unclear/NR	Whole Sativa plant/natural and extracts : Loose-leaf marijuana	Physical	Activities of Daily Life	Activitites of Daily Life	Mean EQ5D score for "Usual activities"	Whole sample			Cannabis vs comparator	Use vs no use	Decreased	Good	+	Not significant	Multivariable: was univariable, but patients matched on age, sex, and tumour subsite
Zhang, 2018	Zhang	2018	Unclear/NR	Whole Sativa plant/natural and extracts : Loose-leaf marijuana	Physical	Activities of Daily Life	Self-care	Mean EQ5D score for self-care	Whole sample			Cannabis vs comparator	Use vs no use	Decreased	Good	+	Not significant	Multivariable: was univariable, but patients matched on age, sex, and tumour subsite
Zhang, 2018	Zhang	2018	Unclear/NR	Whole Sativa plant/natural and extracts : Loose-leaf marijuana	Physical	Gastrointestinal	Nausea/vomiting	Nausea: Mean ESAS score for "Nausea"	Whole sample			Cannabis vs comparator	Use vs no use	Decreased	Good	+	Significant	Multivariable: was univariable, but patients matched on age, sex, and tumour subsite
Zhang, 2018	Zhang	2018	Unclear/NR	Whole Sativa plant/natural and extracts : Loose-leaf marijuana	Physical	Mobility	Mobility	Mean EQ5D score for mobility	Whole sample			Cannabis vs comparator	Use vs no use	Decreased	Good	+	Not significant	Multivariable: was univariable, but patients matched on age, sex, and tumour subsite
Zhang, 2018	Zhang	2018	Unclear/NR	Whole Sativa plant/natural and extracts : Loose-leaf marijuana	Physical	Nutrition and weight	Appetite	Mean ESAS score for "Appetite"	Whole sample			Cannabis vs comparator	Use vs no use	Decreased	Good	+	Not significant	Multivariable: was univariable, but patients matched on age, sex, and tumour subsite
Zhang, 2018	Zhang	2018	Unclear/NR	Whole Sativa plant/natural and extracts : Loose-leaf marijuana	Physical	Pain	Pain score	Mean EQ5D score for "Pain/discomfort"	Whole sample			Cannabis vs comparator	Use vs no use	Decreased	Good	+	Significant	Multivariable: was univariable, but patients matched on age, sex, and tumour subsite
Zhang, 2018	Zhang	2018	Unclear/NR	Whole Sativa plant/natural and extracts : Loose-leaf marijuana	Physical	Pain	Pain score	Mean ESAS score for "Pain"	Whole sample			Cannabis vs comparator	Use vs no use	Decreased	Good	+	Significant	Multivariable: was univariable, but patients matched on age, sex, and tumour subsite
Zhang, 2018	Zhang	2018	Unclear/NR	Whole Sativa plant/natural and extracts : Loose-leaf marijuana	Physical	Sedation/somnolence	Sedation/somnolence	Mean ESAS score for "Drowsiness"	Whole sample			Cannabis vs comparator	Use vs no use	Decreased	Good	+	Significant	Multivariable: was univariable, but patients matched on age, sex, and tumour subsite
Zhang, 2018	Zhang	2018	Unclear/NR	Whole Sativa plant/natural and extracts : Loose-leaf marijuana	Physical	Tiredness	Tiredness	Mean ESAS score for "Tiredness"	Whole sample			Cannabis vs comparator	Use vs no use	Decreased	Good	+	Significant	Multivariable: was univariable, but patients matched on age, sex, and tumour subsite
Bar-Sela, 2013	Bar-Sela	2013	Medical, overseen by a physician	Whole Sativa plant/natural and extracts : Farms in Israel with permission to grow cannabis grow a cultivated species that varies from 70% indica + 30% sativa to 90% sativa + 10% indica	Physical	Physical health	Symptom score	The cancer symptoms and the cannabis side effects were documented on scales from 0 to 4 following the Common Terminology Criteria for Adverse Events (CTCAE), version 4.03. Cancer-related symptoms and/or oncology treatment side effects were calculated as a score of the sum of all the grading scores of the different symptoms and nominate-symptom score. The difference in median scores from the first…	Whole sample			Cannabis vs comparator	Pre-treatment vs 6-8 weeks during treatment	Decreased	Good	+	Significant	Univariable
Maida, 2007	Maida	2007	Medical, overseen by a physician	Synthetic THC/THC analogue, or CBD : Nabilone	Mental	Anxiety	Anxiety	Anxiety symptom score on the Edmonton Symptom Assessment System (ESAS)	Whole sample			Cannabis vs comparator	Use vs no use	Decreased	Good	+	Significant	Multivariable	The model adjusted for baseline symptom level was not significant, but the model adjusted for baseline symptom level and propensity score was signficant
Maida, 2007	Maida	2007	Medical, overseen by a physician	Synthetic THC/THC analogue, or CBD : Nabilone	Mental	Anxiety	Anxiety	Anxiety symptom score on the Edmonton Symptom Assessment System (ESAS)	Whole sample			Cannabis vs comparator	Use vs no use	Decreased	Good	+	Not significant	Univariable
Maida, 2007	Maida	2007	Medical, overseen by a physician	Synthetic THC/THC analogue, or CBD : Nabilone	Mental	Depression	Depression	Depression symptom score on the Edmonton Symptom Assessment System (ESAS)	Whole sample			Cannabis vs comparator	Use vs no use	Increased	Bad	−	Not significant	Univariable
Maida, 2007	Maida	2007	Medical, overseen by a physician	Synthetic THC/THC analogue, or CBD : Nabilone	Mental	Depression	Depression	Depression symptom score on the Edmonton Symptom Assessment System (ESAS)	Whole sample			Cannabis vs comparator	Use vs no use	Decreased	Good	+	Not significant	Multivariable	Two multivariable models--one adjusted for baseline symptom level, and one adjusted for baseline symptom level and propensity score--both had similar results
Maida, 2007	Maida	2007	Medical, overseen by a physician	Synthetic THC/THC analogue, or CBD : Nabilone	Mental	Quality of life	Quality of life	Total distress symptom score on the Edmonton Symptom Assessment System (ESAS)	Whole sample			Cannabis vs comparator	Use vs no use	Decreased	Good	+	Significant	Multivariable	Two multivariable models--one adjusted for baseline symptom level, and one adjusted for baseline symptom level and propensity score--both had similar results
Maida, 2007	Maida	2007	Medical, overseen by a physician	Synthetic THC/THC analogue, or CBD : Nabilone	Mental	Quality of life	Quality of life	Total distress symptom score on the Edmonton Symptom Assessment System (ESAS)	Whole sample			Cannabis vs comparator	Use vs no use	Decreased	Good	+	Not significant	Univariable
Maida, 2007	Maida	2007	Medical, overseen by a physician	Synthetic THC/THC analogue, or CBD : Nabilone	Mental	Quality of life	Well-being	Lack of well-being symptom score on the Edmonton Symptom Assessment System (ESAS)	Whole sample			Cannabis vs comparator	Use vs no use	Increased	Bad	−	Not significant	Univariable
Maida, 2007	Maida	2007	Medical, overseen by a physician	Synthetic THC/THC analogue, or CBD : Nabilone	Mental	Quality of life	Well-being	Lack of well-being symptom score on the Edmonton Symptom Assessment System (ESAS)	Whole sample			Cannabis vs comparator	Use vs no use	Increased	Bad	−	Not significant	Multivariable	Two multivariable models--one adjusted for baseline symptom level, and one adjusted for baseline symptom level and propensity score--both had similar results
Maida, 2007	Maida	2007	Medical, overseen by a physician	Synthetic THC/THC analogue, or CBD : Nabilone	Physical	Gastrointestinal	Nausea/vomiting	Nausea: Nausea symptom score on the Edmonton Symptom Assessment System (ESAS)	Whole sample			Cannabis vs comparator	Use vs no use	Decreased	Good	+	Not significant	Univariable
Maida, 2007	Maida	2007	Medical, overseen by a physician	Synthetic THC/THC analogue, or CBD : Nabilone	Physical	Gastrointestinal	Nausea/vomiting	Nausea: Nausea symptom score on the Edmonton Symptom Assessment System (ESAS)	Whole sample			Cannabis vs comparator	Use vs no use	Decreased	Good	+	Significant	Multivariable	Two multivariable models--one adjusted for baseline symptom level, and one adjusted for baseline symptom level and propensity score--both had similar results
Maida, 2007	Maida	2007	Medical, overseen by a physician	Synthetic THC/THC analogue, or CBD : Nabilone	Physical	Gastrointestinal	Nausea/vomiting	Vomiting: Proportion of patients using metoclopramide at follow-up	Whole sample			Cannabis vs comparator	Use vs no use	Decreased	Good	+	Not significant	Univariable
Maida, 2007	Maida	2007	Medical, overseen by a physician	Synthetic THC/THC analogue, or CBD : Nabilone	Physical	Gastrointestinal	Nausea/vomiting	Vomiting: Proportion of patients using metoclopramide at follow-up	Whole sample			Cannabis vs comparator	Use vs no use	Decreased	Good	+	Significant	Multivariable	Two multivariable models--one adjusted for baseline symptom level, and one adjusted for baseline symptom level and propensity score--both had similar results
Maida, 2007	Maida	2007	Medical, overseen by a physician	Synthetic THC/THC analogue, or CBD : Nabilone	Physical	Gastrointestinal	Nausea/vomiting	Vomiting: Proportion of patients using ondansetron at follow-up	Whole sample			Cannabis vs comparator	Use vs no use	Decreased	Good	+	Significant	Univariable
Maida, 2007	Maida	2007	Medical, overseen by a physician	Synthetic THC/THC analogue, or CBD : Nabilone	Physical	Gastrointestinal	Nausea/vomiting	Vomiting: Proportion of patients using ondansetron at follow-up	Whole sample			Cannabis vs comparator	Use vs no use	Decreased	Good	+	Significant	Multivariable	Two multivariable models--one adjusted for baseline symptom level, and one adjusted for baseline symptom level and propensity score--both had similar results
Maida, 2007	Maida	2007	Medical, overseen by a physician	Synthetic THC/THC analogue, or CBD : Nabilone	Physical	Mortality or survival	Mortality or survival	Median survival	Whole sample			Cannabis vs comparator	Use vs no use	Increased	Good	+	Not significant	Univariable
Maida, 2007	Maida	2007	Medical, overseen by a physician	Synthetic THC/THC analogue, or CBD : Nabilone	Physical	Nutrition and weight	Appetite	Appetite loss symptom score on the Edmonton Symptom Assessment System (ESAS)	Whole sample			Cannabis vs comparator	Use vs no use	Decreased	Good	+	Not significant	Univariable
Maida, 2007	Maida	2007	Medical, overseen by a physician	Synthetic THC/THC analogue, or CBD : Nabilone	Physical	Nutrition and weight	Appetite	Appetite loss symptom score on the Edmonton Symptom Assessment System (ESAS)	Whole sample			Cannabis vs comparator	Use vs no use	Decreased	Good	+	Not significant	Multivariable	The model adjusted for baseline symptom level was significant, but the model adjusted for baseline symptom level and propensity score was not signficant, although borderline
Maida, 2007	Maida	2007	Medical, overseen by a physician	Synthetic THC/THC analogue, or CBD : Nabilone	Physical	Pain	Analgesic use	Proportion of patients using gabapentin at follow-up	Whole sample			Cannabis vs comparator	Use vs no use	Decreased	Good	+	Not significant	Univariable
Maida, 2007	Maida	2007	Medical, overseen by a physician	Synthetic THC/THC analogue, or CBD : Nabilone	Physical	Pain	Analgesic use	Proportion of patients using gabapentin at follow-up	Whole sample			Cannabis vs comparator	Use vs no use	Decreased	Good	+	Significant	Multivariable	Two multivariable models--one adjusted for baseline symptom level, and one adjusted for baseline symptom level and propensity score--both had similar results
Maida, 2007	Maida	2007	Medical, overseen by a physician	Synthetic THC/THC analogue, or CBD : Nabilone	Physical	Pain	Analgesic use	Proportion of patients using NSAIDs at follow-up	Whole sample			Cannabis vs comparator	Use vs no use	Decreased	Good	+	Significant	Univariable
Maida, 2007	Maida	2007	Medical, overseen by a physician	Synthetic THC/THC analogue, or CBD : Nabilone	Physical	Pain	Analgesic use	Proportion of patients using NSAIDs at follow-up	Whole sample			Cannabis vs comparator	Use vs no use	Decreased	Good	+	Significant	Multivariable	Two multivariable models--one adjusted for baseline symptom level, and one adjusted for baseline symptom level and propensity score--both had similar results
Maida, 2007	Maida	2007	Medical, overseen by a physician	Synthetic THC/THC analogue, or CBD : Nabilone	Physical	Pain	Analgesic use	Proportion of patients using TCAs at follow-up	Whole sample			Cannabis vs comparator	Use vs no use	Decreased	Good	+	Significant	Univariable
Maida, 2007	Maida	2007	Medical, overseen by a physician	Synthetic THC/THC analogue, or CBD : Nabilone	Physical	Pain	Analgesic use	Proportion of patients using TCAs at follow-up	Whole sample			Cannabis vs comparator	Use vs no use	Decreased	Good	+	Significant	Multivariable	Two multivariable models--one adjusted for baseline symptom level, and one adjusted for baseline symptom level and propensity score--both had similar results
Maida, 2007	Maida	2007	Medical, overseen by a physician	Synthetic THC/THC analogue, or CBD : Nabilone	Physical	Pain	Analgesic use	Total Morphine Sulfate Equivalent (MSE)	Whole sample			Cannabis vs comparator	Use vs no use	Decreased	Good	+	Significant	Univariable
Maida, 2007	Maida	2007	Medical, overseen by a physician	Synthetic THC/THC analogue, or CBD : Nabilone	Physical	Pain	Analgesic use	Total Morphine Sulfate Equivalent (MSE)	Whole sample			Cannabis vs comparator	Use vs no use	Decreased	Good	+	Significant	Multivariable	Two multivariable models--one adjusted for baseline symptom level, and one adjusted for baseline symptom level and propensity score--both had similar results
Maida, 2007	Maida	2007	Medical, overseen by a physician	Synthetic THC/THC analogue, or CBD : Nabilone	Physical	Pain	Pain score	Pain symptom score on the Edmonton Symptom Assessment System (ESAS)	Whole sample			Cannabis vs comparator	Use vs no use	Decreased	Good	+	Significant	Univariable
Maida, 2007	Maida	2007	Medical, overseen by a physician	Synthetic THC/THC analogue, or CBD : Nabilone	Physical	Pain	Pain score	Pain symptom score on the Edmonton Symptom Assessment System (ESAS)	Whole sample			Cannabis vs comparator	Use vs no use	Decreased	Good	+	Significant	Multivariable	Two multivariable models--one adjusted for baseline symptom level, and one adjusted for baseline symptom level and propensity score--both had similar results
Maida, 2007	Maida	2007	Medical, overseen by a physician	Synthetic THC/THC analogue, or CBD : Nabilone	Physical	Respiratory disease	Respiratory disease/illness/symptoms	Shortness of breath symptom score on the Edmonton Symptom Assessment System (ESAS)	Whole sample			Cannabis vs comparator	Use vs no use	Increased	Bad	−	Not significant	Multivariable	Two multivariable models--one adjusted for baseline symptom level, and one adjusted for baseline symptom level and propensity score--both had similar results
Maida, 2007	Maida	2007	Medical, overseen by a physician	Synthetic THC/THC analogue, or CBD : Nabilone	Physical	Respiratory disease	Respiratory disease/illness/symptoms	Shortness of breath symptom score on the Edmonton Symptom Assessment System (ESAS)	Whole sample			Cannabis vs comparator	Use vs no use	Decreased	Good	+	Not significant	Univariable
Maida, 2007	Maida	2007	Medical, overseen by a physician	Synthetic THC/THC analogue, or CBD : Nabilone	Physical	Response to treatment of another therapy	Use of other prescription drug	Proportion of patients using dexamethasone at follow-up	Whole sample			Cannabis vs comparator	Use vs no use	Decreased	Good	+	Significant	Multivariable	Two multivariable models--one adjusted for baseline symptom level, and one adjusted for baseline symptom level and propensity score--both had similar results
Maida, 2007	Maida	2007	Medical, overseen by a physician	Synthetic THC/THC analogue, or CBD : Nabilone	Physical	Response to treatment of another therapy	Use of other prescription drug	Proportion of patients using dexamethasone at follow-up	Whole sample			Cannabis vs comparator	Use vs no use	Decreased	Good	+	Not significant	Univariable
Maida, 2007	Maida	2007	Medical, overseen by a physician	Synthetic THC/THC analogue, or CBD : Nabilone	Physical	Sedation/somnolence	Sedation/somnolence	Drowsiness symptom score on the Edmonton Symptom Assessment System (ESAS)	Whole sample			Cannabis vs comparator	Use vs no use	Increased	Bad	−	Not significant	Univariable
Maida, 2007	Maida	2007	Medical, overseen by a physician	Synthetic THC/THC analogue, or CBD : Nabilone	Physical	Sedation/somnolence	Sedation/somnolence	Drowsiness symptom score on the Edmonton Symptom Assessment System (ESAS)	Whole sample			Cannabis vs comparator	Use vs no use	Increased	Bad	−	Not significant	Multivariable	Two multivariable models--one adjusted for baseline symptom level, and one adjusted for baseline symptom level and propensity score--both had similar results
Maida, 2007	Maida	2007	Medical, overseen by a physician	Synthetic THC/THC analogue, or CBD : Nabilone	Physical	Tiredness	Tiredness	Tiredness symptom score on the Edmonton Symptom Assessment System (ESAS)	Whole sample			Cannabis vs comparator	Use vs no use	Increased	Bad	−	Not significant	Univariable
Maida, 2007	Maida	2007	Medical, overseen by a physician	Synthetic THC/THC analogue, or CBD : Nabilone	Physical	Tiredness	Tiredness	Tiredness symptom score on the Edmonton Symptom Assessment System (ESAS)	Whole sample			Cannabis vs comparator	Use vs no use	Decreased	Good	+	Not significant	Multivariable	Two multivariable models--one adjusted for baseline symptom level, and one adjusted for baseline symptom level and propensity score--both had similar results

## Sheet: AD outcomes
Author/year	Author	Year	Types of use	Cannabis products	Outcome type	Outcome category I	Outcome category II	Outcome definition	Was the whole sample analysed for the outcome being reported?	Subgroup analysis?	Subgroup category	Cannabis comparison	Intervention vs Control	Direction of effect	Good/bad	+/−	Significance	Uni or multivariable	Comments:
Shelef, 2016	Shelef	2016	Medical, overseen by a physician	THC extract	Mental	Agitation/aggression	Agitation	Change in Agitation/aggression subscale score of the Neuropsychiatric Inventory (NPI)	Whole sample			Cannabis vs comparator	Use vs no use (before and after 4 weeks of tx)	Decreased	Good	+	Significant	Univariable
Shelef, 2016	Shelef	2016	Medical, overseen by a physician	THC extract	Mental	Apathy	Apathy	Change in Apathy subscale score of the Neuropsychiatric Inventory (NPI);	Whole sample			Cannabis vs comparator	Use vs no use (before and after 4 weeks of tx)	Decreased	Good	+	Significant	Univariable
Shelef, 2016	Shelef	2016	Medical, overseen by a physician	THC extract	Mental	Cognitive functioning	Cognitive Functioning	Change in Mini-Mental State Examination scale (MMSE)	Whole sample			Cannabis vs comparator	Use vs no use (before and after 4 weeks of tx)	Increased	Good	+	Not significant	Univariable
Shelef, 2016	Shelef	2016	Medical, overseen by a physician	THC extract	Mental	Delusions	Delusions	Change in Delusions subscale score of the Neuropsychiatric Inventory (NPI)	Whole sample			Cannabis vs comparator	Use vs no use (before and after 4 weeks of tx)	Decreased	Good	+	Significant	Univariable
Shelef, 2016	Shelef	2016	Medical, overseen by a physician	THC extract	Mental	Disinhibition	Disinhibition	Change in Disinhibition subscale score of the Neuropsychiatric Inventory (NPI);	Whole sample			Cannabis vs comparator	Use vs no use (before and after 4 weeks of tx)	Decreased	Good	+	Significant	Univariable
Shelef, 2016	Shelef	2016	Medical, overseen by a physician	THC extract	Mental	Irritability	Irritability	Change in Irritability/Lability subscale score of the Neuropsychiatric Inventory (NPI);	Whole sample			Cannabis vs comparator	Use vs no use (before and after 4 weeks of tx)	Decreased	Good	+	Significant	Univariable
Shelef, 2016	Shelef	2016	Medical, overseen by a physician	THC extract	Mental	Neuropsychiatric symptoms	Neuropsychiatric symptoms	Change in total Neuropsychiatric Inventory score (NPI)	Whole sample			Cannabis vs comparator	Use vs no use (before and after 4 weeks of tx)	Decreased	Good	+	Significant	Univariable
Shelef, 2016	Shelef	2016	Medical, overseen by a physician	THC extract	Physical	Apparent efficacy	Efficacy	Change in Clinical Global Impression-Improvement scale (CGI-I), compared to a "no change score of 4, indicating no change in CGI"	Whole sample			Cannabis vs comparator	Use vs no use (before and after 4 weeks of tx)	Decreased	Good	+	Significant	Univariable	It's unclear how to intepret the results. The table indicates a CGI-I score of 2.2 at 4 weeks...which is less than 4, which is the score that they were comparing to. The value at 2 weeks was the same (and significant).
Shelef, 2016	Shelef	2016	Medical, overseen by a physician	THC extract	Physical	Apparent efficacy	Efficacy	Change in Clinical Global Impression-Severity scale (CGI-S)	Whole sample			Cannabis vs comparator	Use vs no use (before and after 4 weeks of tx)	Decreased	Good	+	Significant	Univariable	A similar change was found at 2 weeks
Shelef, 2016	Shelef	2016	Medical, overseen by a physician	THC extract	Physical	Blood pressure/ hypotension/hypertension	Blood pressure	Change in diastolic blood pressure	Whole sample			Cannabis vs comparator	Use vs no use (before and after 4 weeks of tx)	Decreased	Bad	−	Not significant	Univariable
Shelef, 2016	Shelef	2016	Medical, overseen by a physician	THC extract	Physical	Blood pressure/ hypotension/hypertension	Blood pressure	Change in systolic blood pressure	Whole sample			Cannabis vs comparator	Use vs no use (before and after 4 weeks of tx)	Decreased	Good	+	Not significant	Univariable
Shelef, 2016	Shelef	2016	Medical, overseen by a physician	THC extract	Physical	Blood test results	Blood test results	Change in glucose level	Whole sample			Cannabis vs comparator	Use vs no use (before and after 4 weeks of tx)	Increased	Unclear	?	Not significant	Univariable
Shelef, 2016	Shelef	2016	Medical, overseen by a physician	THC extract	Physical	Motor symptoms	Motor symptoms	Change in Aberrant Motor Behaviour subscale score of the Neuropsychiatric Inventory (NPI);	Whole sample			Cannabis vs comparator	Use vs no use (before and after 4 weeks of tx)	Decreased	Good	+	Significant	Univariable
Shelef, 2016	Shelef	2016	Medical, overseen by a physician	THC extract	Physical	Nutrition and weight	Change in weight or BMI	Change in weight	Whole sample			Cannabis vs comparator	Use vs no use (before and after 4 weeks of tx)	Increased	Unclear	?	Not significant	Univariable
Shelef, 2016	Shelef	2016	Medical, overseen by a physician	THC extract	Physical	Sleep	Sleep	Change in Sleep and night time behaviour disorders subscale score of the Neuropsychiatric Inventory (NPI);	Whole sample			Cannabis vs comparator	Use vs no use (before and after 4 weeks of tx)	Decreased	Good	+	Significant	Univariable
Woodward, 2014	Woodward	2014	Medical, overseen by a physician	Dronabinol	Mental	Agitation	Agitation	Pittsburgh Agitation Scale (PAS) total score	Whole sample			Cannabis vs comparator	Use vs no use (before and after)	Decreased	Good	+	Significant	Univariable	All PAS domains were significantly reduced: aberrant vocalization, motor agitation, aggressiveness, and resisting care.
Woodward, 2014	Woodward	2014	Medical, overseen by a physician	Dronabinol	Mental	Mental health	Behavioural Disturbances	Global Assessment of functioning (GAF) score	Whole sample			Cannabis vs comparator	Use vs no use (before and after)	Increased	Good	+	Not significant	Univariable
Woodward, 2014	Woodward	2014	Medical, overseen by a physician	Dronabinol	Mental	Response to treatment of another therapy	Use of other prescription drug	Number of concurrent psychoactive medications	Whole sample			Cannabis vs comparator	Use vs no use (before and after)	Decreased	Good	+	Not significant	Univariable
Woodward, 2014	Woodward	2014	Medical, overseen by a physician	Dronabinol	Physical	Apparent efficacy	Efficacy	Clinical Global Impression (CGI) score	Whole sample			Cannabis vs comparator	Use vs no use (before and after)	Decreased	Good	+	Significant	Univariable
Woodward, 2014	Woodward	2014	Medical, overseen by a physician	Dronabinol	Physical	Nutrition and weight	Change in weight or BMI	Change in body weight	Whole sample			Cannabis vs comparator	Use vs no use (before and after)	Decreased	Unclear	?	Not significant	Univariable
Woodward, 2014	Woodward	2014	Medical, overseen by a physician	Dronabinol	Physical	Nutrition and weight	Food intake	Percentage of food consumed at each meal	Whole sample			Cannabis vs comparator	Use vs no use (before and after)	Increased	Good	+	Significant	Univariable
Woodward, 2014	Woodward	2014	Medical, overseen by a physician	Dronabinol	Physical	Sleep	Sleep	Number of observed nighttime awakenings	Whole sample			Cannabis vs comparator	Use vs no use (before and after)	Increased	Bad	−	Not significant	Univariable
Woodward, 2014	Woodward	2014	Medical, overseen by a physician	Dronabinol	Physical	Sleep	Sleep	Observed sleep duration	Whole sample			Cannabis vs comparator	Use vs no use (before and after)	Increased	Good	+	Significant	Univariable
Walther, 2006	Walther	2006	Medical, overseen by a physician	Dronabinol	Mental	Agitation	Neuropsychiatric symptoms	Neuropsychiatric Inventory (NPI) agitation subscore	Whole sample			Cannabis vs comparator	Use (after 14 days of use) vs no use (pre-use baseline)	Decreased	Good	+	Significant	Univariable
Walther, 2006	Walther	2006	Medical, overseen by a physician	Dronabinol	Mental	Anxiety	Neuropsychiatric symptoms	Neuropsychiatric Inventory (NPI) anxiety subscore	Whole sample			Cannabis vs comparator	Use (after 14 days of use) vs no use (pre-use baseline)	Decreased	Good	+	Not significant	Univariable
Walther, 2006	Walther	2006	Medical, overseen by a physician	Dronabinol	Mental	Apathy	Apathy	Neuropsychiatric Inventory (NPI) apathy subscore	Whole sample			Cannabis vs comparator	Use (after 14 days of use) vs no use (pre-use baseline)	No association/change	No effect	~	Not significant	Univariable
Walther, 2006	Walther	2006	Medical, overseen by a physician	Dronabinol	Mental	Delusions	Delusions	Neuropsychiatric Inventory (NPI) delusions subscore	Whole sample			Cannabis vs comparator	Use (after 14 days of use) vs no use (pre-use baseline)	No association/change	No effect	~	Not significant	Univariable
Walther, 2006	Walther	2006	Medical, overseen by a physician	Dronabinol	Mental	Hallucinations	Hallucinations	Neuropsychiatric Inventory (NPI) hallucinations subscore	Whole sample			Cannabis vs comparator	Use (after 14 days of use) vs no use (pre-use baseline)	No association/change	No effect	~	Not significant	Univariable
Walther, 2006	Walther	2006	Medical, overseen by a physician	Dronabinol	Mental	Irritability	Irritability	Neuropsychiatric Inventory (NPI) irritability subscore	Whole sample			Cannabis vs comparator	Use (after 14 days of use) vs no use (pre-use baseline)	Decreased	Good	+	Significant	Univariable
Walther, 2006	Walther	2006	Medical, overseen by a physician	Dronabinol	Mental	Neuropsychiatric symptoms	Neuropsychiatric symptoms	Neuropsychiatric Inventory (NPI) total score	Whole sample			Cannabis vs comparator	Use (after 14 days of use) vs no use (pre-use baseline)	Decreased	Good	+	Significant	Univariable
Walther, 2006	Walther	2006	Medical, overseen by a physician	Dronabinol	Mental	Nighttime behaviour	Neuropsychiatric symptoms	Neuropsychiatric Inventory (NPI) nighttime behaviour subscore	Whole sample			Cannabis vs comparator	Use (after 14 days of use) vs no use (pre-use baseline)	Decreased	Good	+	Significant	Univariable
Walther, 2006	Walther	2006	Medical, overseen by a physician	Dronabinol	Mental	Response to treatment of another therapy	Use of other prescription drug	Amount and frequency of additional medication, measured in units per day, where each dose was counted as one unit of additional medication. "Additional medications" included lorazepam (1 mg), clomethiazole (250 mg), and pipamperone (40 mg) up to three times per day.	Whole sample			Cannabis vs comparator	Use vs no use (before and after)	Decreased	Good	+	Not significant	Univariable	The mean over 2 days prior to start of dronabinol (first 2 days of hospitalization) and the mean over the last 5 days of 2 weeks of dronabinol treatment
Walther, 2006	Walther	2006	Medical, overseen by a physician	Dronabinol	Physical	Motor symptoms	Motor symptoms	Daily (6 am - 9 pm) motor activity, measured by actigraphy	Whole sample			Cannabis vs comparator	Use (last five days of first two weeks of dronabinol) vs no use (first two days in hospital, without dronabinol)	Not reported	Unclear	?	Not significant	Univariable
Walther, 2006	Walther	2006	Medical, overseen by a physician	Dronabinol	Physical	Motor symptoms	Motor symptoms	Evening (3-9 pm) motor activity, measured by actigraphy	Whole sample			Cannabis vs comparator	Use (last five days of first two weeks of dronabinol) vs no use (first two days in hospital, without dronabinol)	Not reported	Unclear	?	Not significant	Univariable
Walther, 2006	Walther	2006	Medical, overseen by a physician	Dronabinol	Physical	Motor symptoms	Motor symptoms	Neuropsychiatric Inventory (NPI) aberrant motor behaviour subscore	Whole sample			Cannabis vs comparator	Use (after 14 days of use) vs no use (pre-use baseline)	Decreased	Good	+	Significant	Univariable
Walther, 2006	Walther	2006	Medical, overseen by a physician	Dronabinol	Physical	Motor symptoms	Motor symptoms	Nocturnal (9 pm - 6 am) motor activity, measured by actigraphy	Whole sample			Cannabis vs comparator	Use (last five nights of first two weeks of dronabinol) vs no use (first two nights in hospital, without dronabinol)	Decreased	Good	+	Significant	Univariable
Walther, 2006	Walther	2006	Medical, overseen by a physician	Dronabinol	Physical	Nutrition and weight	Appetite	Neuropsychiatric Inventory (NPI) appetite disturbances subscore	Whole sample			Cannabis vs comparator	Use (after 14 days of use) vs no use (pre-use baseline)	Decreased	Good	+	Significant	Univariable

## Sheet: PD outcomes
Author/year	Author	Year	Types of use	Cannabis products	Outcome type	Outcome category I	Outcome category II	Outcome definition	Was the whole sample analysed for the outcome being reported?	Subgroup analysis?	Subgroup category	Cannabis comparison	Intervention vs Control	Direction of effect	Good/bad	+/−	Significance	Uni or multivariable	Comments:
Balash, 2017	Balash	2017	Medical, overseen by a physician,Non-medical/recreational	Whole Sativa plant/natural and extracts	Mental	Attention	Attention	Attention	Whole sample			Cannabis vs comparator	Use vs no use (before/after)	Increased	Good	+	Significant	Univariable
Balash, 2017	Balash	2017	Medical, overseen by a physician,Non-medical/recreational	Whole Sativa plant/natural and extracts	Mental	Depression	Depression	Depressed mood	Whole sample			Cannabis vs comparator	Use vs no use (before/after)	Decreased	Good	+	Significant	Univariable
Balash, 2017	Balash	2017	Medical, overseen by a physician,Non-medical/recreational	Whole Sativa plant/natural and extracts	Mental	Memory	Memory	Memory	Whole sample			Cannabis vs comparator	Use vs no use (before/after)	Increased	Good	+	Not significant	Univariable
Balash, 2017	Balash	2017	Medical, overseen by a physician,Non-medical/recreational	Whole Sativa plant/natural and extracts	Physical	Apparent efficacy	Efficacy	OFF time (from the Clinical Global Impressions scale)	Whole sample			Cannabis vs comparator	Use vs no use (before/after)	Not reported	Good	+	Significant	Univariable	The definition of "OFF time" is unclear, but there were significantly more patients who reported improvement on cannabis
Balash, 2017	Balash	2017	Medical, overseen by a physician,Non-medical/recreational	Whole Sativa plant/natural and extracts	Physical	Apparent efficacy	Efficacy	ON time (from the Clinical Global Impressions scale)	Whole sample			Cannabis vs comparator	Use vs no use (before/after)	Not reported	Good	+	Significant	Univariable	The definition of "ON time" is unclear, but there were significantly more patients who reported improvement on cannabis
Balash, 2017	Balash	2017	Medical, overseen by a physician,Non-medical/recreational	Whole Sativa plant/natural and extracts	Physical	Balance/Falls	Falls	Falls: improvement vs no change vs worsening	Whole sample			Cannabis vs comparator	Use vs no use (before/after)	Decreased	Good	+	Significant	Univariable
Balash, 2017	Balash	2017	Medical, overseen by a physician,Non-medical/recreational	Whole Sativa plant/natural and extracts	Physical	Dyskinesia	Dyskinesias	Dyskinesias: improvement vs no change vs worsening	Whole sample			Cannabis vs comparator	Use vs no use (before/after)	Decreased	Good	+	Significant	Univariable
Balash, 2017	Balash	2017	Medical, overseen by a physician,Non-medical/recreational	Whole Sativa plant/natural and extracts	Physical	Gastrointestinal	Constipation	Constipation	Whole sample			Cannabis vs comparator	Use vs no use (before/after)	Decreased	Good	+	Significant	Univariable
Balash, 2017	Balash	2017	Medical, overseen by a physician,Non-medical/recreational	Whole Sativa plant/natural and extracts	Physical	Gastrointestinal	Nausea/vomiting	Nausea	Whole sample			Cannabis vs comparator	Use vs no use (before/after)	Decreased	Good	+	Significant	Univariable
Balash, 2017	Balash	2017	Medical, overseen by a physician,Non-medical/recreational	Whole Sativa plant/natural and extracts	Physical	Libido	Libido	Libido	Whole sample			Cannabis vs comparator	Use vs no use (before/after)	Increased	Good	+	Significant	Univariable
Balash, 2017	Balash	2017	Medical, overseen by a physician,Non-medical/recreational	Whole Sativa plant/natural and extracts	Physical	Libido	Sexual life	Sexual life	Whole sample			Cannabis vs comparator	Use vs no use (before/after)	Increased	Good	+	Significant	Univariable
Balash, 2017	Balash	2017	Medical, overseen by a physician,Non-medical/recreational	Whole Sativa plant/natural and extracts	Physical	Mobility	Gait	Freezing of gait: improvement vs no change vs worsening	Whole sample			Cannabis vs comparator	Use vs no use (before/after)	Decreased	Good	+	Significant	Univariable
Balash, 2017	Balash	2017	Medical, overseen by a physician,Non-medical/recreational	Whole Sativa plant/natural and extracts	Physical	Mobility	Gait	Gait disorder: improvement vs no change vs worsening	Whole sample			Cannabis vs comparator	Use vs no use (before/after)	Decreased	Good	+	Significant	Univariable
Balash, 2017	Balash	2017	Medical, overseen by a physician,Non-medical/recreational	Whole Sativa plant/natural and extracts	Physical	Muscle spasticity	Muscle spasticity	Muscle stiffness: improvement vs no change vs worsening	Whole sample			Cannabis vs comparator	Use vs no use (before/after)	Decreased	Good	+	Significant	Univariable
Balash, 2017	Balash	2017	Medical, overseen by a physician,Non-medical/recreational	Whole Sativa plant/natural and extracts	Physical	Nutrition and weight	Appetite	Appetite	Whole sample			Cannabis vs comparator	30 minutes post-treatment vs Pre-treatment	Increased	Good	+	Significant	Univariable
Balash, 2017	Balash	2017	Medical, overseen by a physician,Non-medical/recreational	Whole Sativa plant/natural and extracts	Physical	Pain	Pain: proportion reporting pain reduction	Self-reported pain reduction	Whole sample			Cannabis vs comparator	30 minutes post-treatment vs Pre-treatment	Decreased	Good	+	Significant	Univariable
Balash, 2017	Balash	2017	Medical, overseen by a physician,Non-medical/recreational	Whole Sativa plant/natural and extracts	Physical	Sleep	Sleep	Insomnia	Whole sample			Cannabis vs comparator	30 minutes post-treatment vs Pre-treatment	Decreased	Good	+	Significant	Univariable
Balash, 2017	Balash	2017	Medical, overseen by a physician,Non-medical/recreational	Whole Sativa plant/natural and extracts	Physical	Tremors	Tremors	Tremor: improvement vs no change vs worsening	Whole sample			Cannabis vs comparator	Use vs no use (before/after)	Decreased	Good	+	Significant	Univariable
Balash, 2017	Balash	2017	Medical, overseen by a physician,Non-medical/recreational	Whole Sativa plant/natural and extracts	Physical	Urination	Urination	Urination	Whole sample			Cannabis vs comparator	Use vs no use (before/after)	Increased	Good	+	Not significant	Univariable
Shohet, 2017	Shohet	2017	Medical, overseen by a physician	Whole Sativa plant/natural and extracts : Reported to be from different crops	Physical	Apparent efficacy	Efficacy	Unified Parkinson's Disease Rating Scale (UPDRS) at first visit, 30 minutes post-cannabis use	Whole sample			Cannabis vs comparator	Use vs no use (before and after)	Decreased	Good	+	Significant	Univariable	The statistical test to evaluate before and after cannabis use was not reported (they said a "two -tailed t-test" was used to compare variables...but should be a two-sample t-test to evaluate differences within individuals
Shohet, 2017	Shohet	2017	Medical, overseen by a physician	Whole Sativa plant/natural and extracts : Reported to be from different crops	Physical	Pain	Pain score	Pain level evaluated with the Pain Rating Index (PRI)	Whole sample			Cannabis vs comparator	Use vs no use (before and after)	Decreased	Good	+	Not significant	Univariable	Long-term follow-up (at least 10 weeks). The statistical test to evaluate before and after cannabis use was not reported (they said a "two -tailed t-test" was used to compare variables...but should be a two-sample t-test to evaluate differences within individuals
Shohet, 2017	Shohet	2017	Medical, overseen by a physician	Whole Sativa plant/natural and extracts : Reported to be from different crops	Physical	Pain	Pain score	Pain level evaluated with the visual analogue scale (VAS) of the short-form McGill Pain Questionnaire (first and second sections)	Whole sample			Cannabis vs comparator	Use vs no use (before and after)	Decreased	Good	+	Not significant	Univariable	Long-term follow-up (at least 10 weeks). p = 0.05...reported as significant by authors, but should be not significant. The statistical test to evaluate before and after cannabis use was not reported (they said a "two -tailed t-test" was used to compare variables...but should be a two-sample t-test to evaluate differences within individuals
Shohet, 2017	Shohet	2017	Medical, overseen by a physician	Whole Sativa plant/natural and extracts : Reported to be from different crops	Physical	Pain	Pain score	Pain level evaluated with the Pain Rating Index (PRI)	Whole sample			Cannabis vs comparator	Use vs no use (before and after)	Decreased	Good	+	Significant	Univariable	Short-term follow-up (30 minutes post-cannabis at first visit). The statistical test to evaluate before and after cannabis use was not reported (they said a "two -tailed t-test" was used to compare variables...but should be a two-sample t-test to evaluate differences within individuals
Shohet, 2017	Shohet	2017	Medical, overseen by a physician	Whole Sativa plant/natural and extracts : Reported to be from different crops	Physical	Pain	Pain score	Pain level evaluated with the visual analogue scale (VAS) of the short-form McGill Pain Questionnaire (first and second sections)	Whole sample			Cannabis vs comparator	Use vs no use (before and after)	Decreased	Good	+	Significant	Univariable	Short-term follow-up (30 minutes post-cannabis at first visit). The statistical test to evaluate before and after cannabis use was not reported (they said a "two -tailed t-test" was used to compare variables...but should be a two-sample t-test to evaluate differences within individuals
Yust-Katz, 2017	Yust-Katz	2017	Unclear/NR	Not reported or unclear	Physical	Pain	Response to treatment of another drug	Response to analgesic amongst those patients with pain that consumed an analgesic	Subgroup	Other subgroup type	Only patients that had consumed any analgesic for pain (n = 114)	Cannabis vs comparator	Cannabis vs each of the other analgesics (paracetamol, NSAIDs, pregabalin, duloxetine, tramadol, oxycodone, and amitriptyline)	Not reported	No effect	~	Not significant	Univariable	They don't really state how they conducted the regression, if it was a categorical variable with an overall effect or each analgesic comparison was tested."On logistic regression analysis, there was no signiﬁcant diﬀerence in eﬃcacy among the diﬀerent pain medications." Only 114 of 377 patients consumed analgesics and were included in the analysis
Lotan, 2014	Lotan	2014	Medical, overseen by a physician	Whole Sativa plant/natural and extracts	Physical	Dyskinesia	Dyskinesias	Bradykinesia: Change in score of items 23-27 and 30-31 of the Unified PD Rating Scale (UPDRS)	Whole sample			Cannabis vs comparator	30 minutes post-treatment vs Pre-treatment	Decreased	Good	+	Significant	Univariable
Lotan, 2014	Lotan	2014	Medical, overseen by a physician	Whole Sativa plant/natural and extracts	Physical	Motor symptoms	Motor symptoms	Change in score of the motor part of the Unified PD Rating Scale (UPDRS)	Whole sample			Cannabis vs comparator	30 minutes post-treatment vs Pre-treatment	Decreased	Good	+	Significant	Univariable
Lotan, 2014	Lotan	2014	Medical, overseen by a physician	Whole Sativa plant/natural and extracts	Physical	Muscle spasticity	Muscle spasticity	Rigidity: Change in score of item 22 of the Unified PD Rating Scale (UPDRS)	Whole sample			Cannabis vs comparator	30 minutes post-treatment vs Pre-treatment	Decreased	Good	+	Significant	Univariable
Lotan, 2014	Lotan	2014	Medical, overseen by a physician	Whole Sativa plant/natural and extracts	Physical	Pain	Pain score	Present pain intensity scale (possibly the Short-form McGill Pain Questionnaire)	Whole sample			Cannabis vs comparator	30 minutes post-treatment vs Pre-treatment	Decreased	Good	+	Significant	Univariable
Lotan, 2014	Lotan	2014	Medical, overseen by a physician	Whole Sativa plant/natural and extracts	Physical	Physical Health	Physical Health	"Non-motor symptoms"...there is no indication of what these are; however, the outcome was measured with a VAS	Whole sample			Cannabis vs comparator	30 minutes post-treatment vs Pre-treatment	Decreased	Good	+	Significant	Univariable
Lotan, 2014	Lotan	2014	Medical, overseen by a physician	Whole Sativa plant/natural and extracts	Physical	Posture	Posture	Change in score of items 28-29 of the Unified PD Rating Scale (UPDRS)	Whole sample			Cannabis vs comparator	30 minutes post-treatment vs Pre-treatment	Decreased	Good	+	Not significant	Univariable
Lotan, 2014	Lotan	2014	Medical, overseen by a physician	Whole Sativa plant/natural and extracts	Physical	Tremors	Tremors	Change in score of items 20-21 of the Unified PD Rating Scale (UPDRS)	Whole sample			Cannabis vs comparator	30 minutes post-treatment vs Pre-treatment	Decreased	Good	+	Significant	Univariable
Venderova, 2004	Venderova	2004	Medical, self-medicated	Whole Sativa plant/natural and extracts	Physical	Dyskinesia	Dyskinesias	Dyskinesia improvement	Subgroup	Cannabis users		Frequency of use	At least once a day vs less than once daily	Increased	Good	+	Significant	Univariable
Venderova, 2004	Venderova	2004	Medical, self-medicated	Whole Sativa plant/natural and extracts	Physical	Dyskinesia	Dyskinesias	Dyskinesia improvement	Subgroup	Cannabis users		Plant characteristics	Fresh vs dried	Not reported	No effect	~	Not significant	Univariable
Venderova, 2004	Venderova	2004	Medical, self-medicated	Whole Sativa plant/natural and extracts	Physical	Dyskinesia	Dyskinesias	Dyskinesia improvement	Subgroup	Cannabis users		Plant characteristics	Flowers vs leaves (reported as "part of plant used")	Not reported	No effect	~	Not significant	Univariable

## Sheet: Chronic non-C pain outcomes
Author/year	Author	Year	Types of use	Cannabis products	Outcome type	Outcome category I	Outcome category II	Outcome definition	Was the whole sample analysed for the outcome being reported?	Subgroup analysis?	Subgroup category	Cannabis comparison	Intervention vs Control	Direction of effect	Good/bad	+/−	Significance	Uni or multivariable	Comments:
Croker, 2021	Croker	2021	Medical, self-medicated, Non-medical/recreational	Not reported or unclear	Drugs and alcohol	Opioid use	Opioid use (not as a pain measure)	Past year opioid use	Subgroup	Cannabis users		Self-medication vs rec	Mixed-purpose use to Medical use	Increased	Bad	−	Not significant	Univariable
Croker, 2021	Croker	2021	Medical, self-medicated, Non-medical/recreational	Not reported or unclear	Drugs and alcohol	Prescription drug use	Benzodiazepine use	Past-year benzodiazepine use	Subgroup	Cannabis users		Self-medication vs rec	Mixed-purpose use to Medical use	Increased	Bad	−	Not significant	Univariable
Croker, 2021	Croker	2021	Medical, self-medicated, Non-medical/recreational	Not reported or unclear	Global	Global Quality of life	Global QoL	group mean PROMISE form for global health	Subgroup	Cannabis users		Self-medication vs rec	Mixed-purpose users to Medical users	Increased	Bad	−	Not significant	Univariable
Croker, 2021	Croker	2021	Medical, self-medicated, Non-medical/recreational	Not reported or unclear	Mental	Quality of life	Mental Health	PROMIS Mental Health Score difference between groups	Subgroup	Cannabis users		Self-medication vs rec	Mixed-purpose use to Medical use	Increased	Bad	−	Not significant	Univariable
Croker, 2021	Croker	2021	Medical, self-medicated, Non-medical/recreational	Not reported or unclear	Physical	HR-QoL	Physical Health	group mean PROMISE form for physical health	Subgroup	Cannabis users		Self-medication vs rec	Mixed-purpose use to Medical use	Increased	Bad	−	Not significant	Univariable
Sznitman, 2021	Sznitman	2021	Medical, self-medicated	Whole Sativa plant/natural and extracts : whole plant cannabis	Mental	Cognitive functioning	Cognitive functioning	Four subtests of the CogState tests, each analyzed separately but reported as one here (no overall outcome)	Whole sample			Cannabis vs comparator	Use vs no use	No association/change	No effect	~	Not significant	Multivariable
Sznitman, 2021	Sznitman	2021	Medical, self-medicated	Whole Sativa plant/natural and extracts : whole plant cannabis	Physical	Pain	Pain score	Average pain at baseline (NRS)	Whole sample			Cannabis vs comparator	Use vs no use	Decreased	Good	+	Not significant	Univariable
Sznitman, 2020	Sznitman	2020	Medical, self-medicated	Whole Sativa plant/natural and extracts	Physical	Sleep	Sleep	Waking up at night, indicators of insomnia were measured on a 7-point Likert scale	Whole sample			Cannabis vs comparator	Use vs no use	Decreased	Good	+	Significant	Multivariable
Sznitman, 2020	Sznitman	2020	Medical, self-medicated	Whole Sativa plant/natural and extracts	Physical	Sleep	Sleep	early awakening, indicators of insomnia weremeasured on a 7-point Likert scale	Whole sample			Cannabis vs comparator	Use vs no use	No association/change	No effect	~	Not significant	Multivariable
Sznitman, 2020	Sznitman	2020	Medical, self-medicated	Whole Sativa plant/natural and extracts	Physical	Sleep	Sleep	initiating sleep, indicators of insomnia weremeasured on a 7-point Likert scale	Whole sample			Cannabis vs comparator	Use vs no use	No association/change	No effect	~	Not significant	Multivariable
Bellnier, 2018	Bellnier	2018	Medical, overseen by a physician	Whole Sativa plant/natural and extracts	Global	Global Quality of life	Quality of life	Change in quality of life measured by the European Quality of Life 5 Dimension Questionnaire (EQ-5D) at 3 months	Whole sample			Cannabis vs comparator	Use vs no use (before and after...follow-up 3 months)	Increased	Good	+	Significant	Univariable
Bellnier, 2018	Bellnier	2018	Medical, overseen by a physician	Whole Sativa plant/natural and extracts	Physical	Pain	Analgesic use	Change in opioid consumption, measured as morphine equivalents per day	Whole sample			Cannabis vs comparator	Use vs no use (before and after...follow-up 3 months)	Decreased	Good	+	Significant	Univariable	All individual pain quality descriptors were significantly reduced at 3 months.
Bellnier, 2018	Bellnier	2018	Medical, overseen by a physician	Whole Sativa plant/natural and extracts	Physical	Pain	Pain score	Change in deep pain quality, measured by amalgamating aching, heavy, dull, cramping, throbbing, and tender pain descriptors of the Pain Quality Assessment Scale (PQAS) at 3 months	Whole sample			Cannabis vs comparator	Use vs no use (before and after...follow-up 3 months)	Decreased	Good	+	Significant	Univariable	All individual pain quality descriptors were significantly reduced at 3 months.
Bellnier, 2018	Bellnier	2018	Medical, overseen by a physician	Whole Sativa plant/natural and extracts	Physical	Pain	Pain score	Change in paroxysmal pain quality, measured by amalgamating shooting, sharp, electric, hot, and radiating pain descriptors of the Pain Quality Assessment Scale (PQAS) at 3 months	Whole sample			Cannabis vs comparator	Use vs no use (before and after...follow-up 3 months)	Decreased	Good	+	Significant	Univariable	All individual pain quality descriptors were significantly reduced at 3 months.
Bellnier, 2018	Bellnier	2018	Medical, overseen by a physician	Whole Sativa plant/natural and extracts	Physical	Pain	Pain score	Change in surface pain quality, measured by amalgamating itchy, cold, numb, sensitive, and tingling pain descriptors of the Pain Quality Assessment Scale (PQAS) at 3 months	Whole sample			Cannabis vs comparator	Use vs no use (before and after...follow-up 3 months)	Decreased	Good	+	Significant	Univariable	All individual pain quality descriptors were significantly reduced at 3 months.
Crowley, 2018	Crowley	2018	Medical, overseen by a physician	Not reported or unclear	Physical	Pain	Pain score	Change in pain intensity, measured on a pain intensity numeric rating scale (PI-NRS) (Farrar et al., 2001)	Whole sample			Cannabis vs comparator	Pre-treatment vs after 12 weeks of treatment (before and after study)	Decreased	Good	+	Significant	Univariable
Nugent, 2018	Nugent	2018	Medical, overseen by a physician,Medical, self-medicated	Not reported or unclear	Drugs and alcohol	Nicotine use	Tobacco use	Current nicotine use	Whole sample			Cannabis vs comparator	Use of medical cannabis for the tx of pain vs no use	Increased	Bad	−	Significant	Univariable
Nugent, 2018	Nugent	2018	Medical, overseen by a physician,Medical, self-medicated	Not reported or unclear	Drugs and alcohol	Nicotine use	Tobacco use	Current nicotine use	Whole sample			Cannabis vs comparator	Use of medical cannabis for the tx of pain vs no use	Increased	Bad	−	Not significant	Multivariable
Nugent, 2018	Nugent	2018	Medical, overseen by a physician,Medical, self-medicated	Not reported or unclear	Drugs and alcohol	Nicotine use	Tobacco use	Median number of cigarettes in those who smoked cigarettes	Whole sample			Cannabis vs comparator	Use of medical cannabis for the tx of pain vs no use	Increased	Bad	−	Significant	Univariable
Nugent, 2018	Nugent	2018	Medical, overseen by a physician,Medical, self-medicated	Not reported or unclear	Drugs and alcohol	Nicotine use	Tobacco use	Nicotine use <30 minutes after waking	Whole sample			Cannabis vs comparator	Use of medical cannabis for the tx of pain vs no use	Increased	Bad	−	Significant	Univariable
Nugent, 2018	Nugent	2018	Medical, overseen by a physician,Medical, self-medicated	Not reported or unclear	Drugs and alcohol	Opioid overdose	Opioid overdose	Frequency of opioid overdose in the past 3 months	Whole sample			Cannabis vs comparator	Use of medical cannabis for the tx of pain vs no use	Increased	Bad	−	Not significant	Univariable
Nugent, 2018	Nugent	2018	Medical, overseen by a physician,Medical, self-medicated	Not reported or unclear	Mental	Alcohol use	Alcohol use	Current hazardous alcohol use	Whole sample			Cannabis vs comparator	Use of medical cannabis for the tx of pain vs no use	Increased	Bad	−	Significant	Univariable
Nugent, 2018	Nugent	2018	Medical, overseen by a physician,Medical, self-medicated	Not reported or unclear	Mental	Alcohol use	Alcohol use	Current hazardous alcohol use	Whole sample			Cannabis vs comparator	Use of medical cannabis for the tx of pain vs no use	Increased	Bad	−	Not significant	Multivariable
Nugent, 2018	Nugent	2018	Medical, overseen by a physician,Medical, self-medicated	Not reported or unclear	Mental	Anxiety	Anxiety	Median anxiety measured by the Generalized Anxiety Disorder-7 Scale (GAD-7)	Whole sample			Cannabis vs comparator	Use of medical cannabis for the tx of pain vs no use	Increased	Bad	−	Not significant	Univariable
Nugent, 2018	Nugent	2018	Medical, overseen by a physician,Medical, self-medicated	Not reported or unclear	Mental	Depression	Depression	Median depression, measured by the Patient Health Questionnaire (PHQ-8)	Whole sample			Cannabis vs comparator	Use of medical cannabis for the tx of pain vs no use	Increased	Bad	−	Not significant	Univariable
Nugent, 2018	Nugent	2018	Medical, overseen by a physician,Medical, self-medicated	Not reported or unclear	Mental	Prescription drug misuse	Adherence to/misuse of prescription drugs	Median risk for prescription opioid misuse	Whole sample			Cannabis vs comparator	Use of medical cannabis for the tx of pain vs no use	Increased	Bad	−	Significant	Univariable
Nugent, 2018	Nugent	2018	Medical, overseen by a physician,Medical, self-medicated	Not reported or unclear	Mental	Prescription drug misuse	Adherence to/misuse of prescription drugs	Risk for prescription opioid misuse	Whole sample			Cannabis vs comparator	Use of medical cannabis for the tx of pain vs no use	Increased	Bad	−	Significant	Multivariable
Nugent, 2018	Nugent	2018	Medical, overseen by a physician,Medical, self-medicated	Not reported or unclear	Mental	Quality of life	Mental Health	Mental QoL subscale, measured with the Short-form Health Survey, Version 2	Whole sample			Cannabis vs comparator	Use of medical cannabis for the tx of pain vs no use	Decreased	Bad	−	Not significant	Univariable
Nugent, 2018	Nugent	2018	Medical, overseen by a physician,Medical, self-medicated	Not reported or unclear	Physical	Adverse Events	Adverse Events	Median pain treatment side effects	Whole sample			Cannabis vs comparator	Use of medical cannabis for the tx of pain vs no use	Decreased	Good	+	Significant	Univariable
Nugent, 2018	Nugent	2018	Medical, overseen by a physician,Medical, self-medicated	Not reported or unclear	Physical	Balance/Falls	Falls	Median number of falls in the past 3 months in those who had fallen	Whole sample			Cannabis vs comparator	Use of medical cannabis for the tx of pain vs no use	Decreased	Good	+	Not significant	Univariable
Nugent, 2018	Nugent	2018	Medical, overseen by a physician,Medical, self-medicated	Not reported or unclear	Physical	Balance/Falls	Falls	Proportion of patients with at least one fall in the past 3 months	Whole sample			Cannabis vs comparator	Use of medical cannabis for the tx of pain vs no use	Decreased	Good	+	Not significant	Univariable
Nugent, 2018	Nugent	2018	Medical, overseen by a physician,Medical, self-medicated	Not reported or unclear	Physical	Health-related Quality of life	Physical Health	Physical QoL subscale, measured with the Short-form Health Survey, Version 2	Whole sample			Cannabis vs comparator	Use of medical cannabis for the tx of pain vs no use	Decreased	Bad	−	Not significant	Univariable
Nugent, 2018	Nugent	2018	Medical, overseen by a physician,Medical, self-medicated	Not reported or unclear	Physical	Pain	Analgesic use	Median opioid dose (morphine equivalent dose) extracted from pharmacy data	Whole sample			Cannabis vs comparator	Use of medical cannabis for the tx of pain vs no use	No association/change	No effect	~	Not significant	Univariable
Nugent, 2018	Nugent	2018	Medical, overseen by a physician,Medical, self-medicated	Not reported or unclear	Physical	Pain	Pain score	Median pain disability score: mean (or median) for responses to questions about difficulty performing daily, social, or work related tasks, using the Chronic Pain Grade questionnaire	Whole sample			Cannabis vs comparator	Use of medical cannabis for the tx of pain vs no use	Increased	Bad	−	Not significant	Univariable
Nugent, 2018	Nugent	2018	Medical, overseen by a physician,Medical, self-medicated	Not reported or unclear	Physical	Pain	Pain score	Median pain intensity score: mean (or median) intensity ratings for reported current, worst, and average pain within the past three months, using the Chronic Pain Grade questionnaire	Whole sample			Cannabis vs comparator	Use of medical cannabis for the tx of pain vs no use	Increased	Bad	−	Not significant	Univariable
Nugent, 2018	Nugent	2018	Medical, overseen by a physician,Medical, self-medicated	Not reported or unclear	Physical	Physical health comorbidities	Measures of physical health comorbidities	Overall medical comorbidity, using the Selim index	Whole sample			Cannabis vs comparator	Use of medical cannabis for the tx of pain vs no use	No association/change	No effect	~	Not significant	Univariable
Bestard, 2010	Bestard	2010	Medical, overseen by a physician	Synthetic THC/THC analogue, or CBD : Nabilone	Global	Global Quality of life	Quality of life	EQ-5D (EuroQol 5 domains)- health state of 5 dimensions into a single score: mobility, self-care, usual activities, pain/complaints, and anxiety/depression. Scale: -05.94 (serious problems) to 1 (no problems)	Whole sample			Cannabis vs comparator	use vs. no use (before-after)	Increased	Good	+	Not significant	Univariable	Results the same for both 3 and 6 months compared to baseline. Also not significantly different from control group at either time point.
Bestard, 2010	Bestard	2010	Medical, overseen by a physician	Synthetic THC/THC analogue, or CBD : Nabilone	Global	Global Quality of life	Quality of life	EQ-5D VAS: Patient perception of overall health on VAS scale: 0= worst health; 100- best health	Whole sample			Cannabis vs comparator	use vs. no use (before-after)	Increased	Good	+	Not significant	Univariable	Results the same for both 3 and 6 months compared to baseline. Also not significantly different from control group at either time point.
Bestard, 2010	Bestard	2010	Medical, overseen by a physician	Synthetic THC/THC analogue, or CBD : Nabilone	Mental	Anxiety	Anxiety	HADS-A (Hospital anxiety and depression scale) Anxiety score:	Whole sample			Cannabis vs comparator	use vs. no use (before-after)	Decreased	Good	+	Significant	Univariable	No significant difference at 3 months or when compared to control group at either time point.
Bestard, 2010	Bestard	2010	Medical, overseen by a physician	Synthetic THC/THC analogue, or CBD : Nabilone	Mental	Anxiety OR depression	Anxiety OR depression	HADS (Hospital anxiety and depression scale) total score:	Whole sample			Cannabis vs comparator	use vs. no use (before-after)	Decreased	Good	+	Not significant	Univariable	Results the same for both 3 and 6 months compared to baseline. Also not significantly different from control group at either time point.
Bestard, 2010	Bestard	2010	Medical, overseen by a physician	Synthetic THC/THC analogue, or CBD : Nabilone	Mental	Depression	Depression	HADS-D (Hospital anxiety and depression scale) Depression score	Whole sample			Cannabis vs comparator	use vs. no use (before-after)	Increased	Bad	−	Not significant	Univariable	Results the same for both 3 and 6 months compared to baseline. Also not significantly different from control group at either time point.
Bestard, 2010	Bestard	2010	Medical, overseen by a physician	Synthetic THC/THC analogue, or CBD : Nabilone	Mental	Emotional Functioning	Emotional Functioning	Emotional Functioning: SF-36 domain	Whole sample			Cannabis vs comparator	use vs. no use (before-after)	Increased	Good	+	Not significant	Univariable	Results the same for both 3 and 6 months compared to baseline. Also not significantly different from control group at either time point.
Bestard, 2010	Bestard	2010	Medical, overseen by a physician	Synthetic THC/THC analogue, or CBD : Nabilone	Mental	Mental Health	Mental Health	SF-36 domain	Whole sample			Cannabis vs comparator	use vs. no use (before-after)	Increased	Good	+	Not significant	Univariable	Results the same for both 3 and 6 months compared to baseline. Also not significantly different from control group at either time point.
Bestard, 2010	Bestard	2010	Medical, overseen by a physician	Synthetic THC/THC analogue, or CBD : Nabilone	Mental	Social functioning	Relationships/social functioning	Social Functioning: SF-36 domain	Whole sample			Cannabis vs comparator	use vs. no use (before-after)	Increased	Good	+	Not significant	Univariable	Results the same for both 3 and 6 months compared to baseline. Also not significantly different from control group at either time point.
Bestard, 2010	Bestard	2010	Medical, overseen by a physician	Synthetic THC/THC analogue, or CBD : Nabilone	Physical	Adverse Events	Adverse Events	Total patients with adverse events events at 3 months	Whole sample			Cannabis vs comparator	Nabilone vs gabapentin	Decreased	Good	+	Not significant	Univariable	Similar findings at 6 months follow-up
Bestard, 2010	Bestard	2010	Medical, overseen by a physician	Synthetic THC/THC analogue, or CBD : Nabilone	Physical	Adverse Events	Drop out due to AEs	Number of patients discontinuing due to intolerance at 3 months	Whole sample			Cannabis vs comparator	Nabilone vs gabapentin	Decreased	Good	+	Not significant	Univariable
Bestard, 2010	Bestard	2010	Medical, overseen by a physician	Synthetic THC/THC analogue, or CBD : Nabilone	Physical	Adverse Events	Drop out due to AEs	Number of patients discontinuing due to intolerance at 6 months	Whole sample			Cannabis vs comparator	Nabilone vs gabapentin	Decreased	Good	+	Not significant	Univariable
Bestard, 2010	Bestard	2010	Medical, overseen by a physician	Synthetic THC/THC analogue, or CBD : Nabilone	Physical	Adverse Events	SAEs	Any SAE during follow-up	Whole sample			Cannabis vs comparator	Nabilone vs gabapentin	No association/change	No effect	~	Not significant	Univariable	No SAEs in either group during follow-up
Bestard, 2010	Bestard	2010	Medical, overseen by a physician	Synthetic THC/THC analogue, or CBD : Nabilone	Physical	Apparent efficacy	Drop out due to ineffectiveness	Number of patients discontinuing due to ineffectiveness at 3 months	Whole sample			Cannabis vs comparator	Nabilone vs gabapentin	No association/change	No effect	~	Not significant	Univariable
Bestard, 2010	Bestard	2010	Medical, overseen by a physician	Synthetic THC/THC analogue, or CBD : Nabilone	Physical	Apparent efficacy	Drop out due to ineffectiveness	Number of patients discontinuing due to ineffectiveness at 6 months	Whole sample			Cannabis vs comparator	Nabilone vs gabapentin	Increased	Bad	−	Not significant	Univariable
Bestard, 2010	Bestard	2010	Medical, overseen by a physician	Synthetic THC/THC analogue, or CBD : Nabilone	Physical	Apparent efficacy	Efficacy	PGIC (Patient global impression of change)	Whole sample			Cannabis vs comparator	use vs. no use (control)	Increased	Good	+	Significant	Univariable
Bestard, 2010	Bestard	2010	Medical, overseen by a physician	Synthetic THC/THC analogue, or CBD : Nabilone	Physical	Pain	Pain score	Bodily pain; SF-36 domain	Whole sample			Cannabis vs comparator	use vs. no use (before-after)	Increased	Good	+	Significant	Univariable	Significant difference at 6 months compared to baseline and at 3 months compared to control group, but otherwise NSDs
Bestard, 2010	Bestard	2010	Medical, overseen by a physician	Synthetic THC/THC analogue, or CBD : Nabilone	Physical	Pain	Pain score	BPI (Brief Pain Inventory): mean pain interference	Whole sample			Cannabis vs comparator	use vs. no use (before-after)	Decreased	Good	+	Not significant	Univariable	Significant difference at 3 months compared to control
Bestard, 2010	Bestard	2010	Medical, overseen by a physician	Synthetic THC/THC analogue, or CBD : Nabilone	Physical	Pain	Pain score	BPI (Brief Pain Inventory): mean severity	Whole sample			Cannabis vs comparator	use vs. no use (before-after)	Decreased	Good	+	Not significant	Univariable	Results the same for both 3 and 6 months compared to baseline. Also not significantly different from control group at either time point.
Bestard, 2010	Bestard	2010	Medical, overseen by a physician	Synthetic THC/THC analogue, or CBD : Nabilone	Physical	Pain	Pain score	BPI (Brief Pain Inventory): pain now	Whole sample			Cannabis vs comparator	use vs. no use (before-after)	Decreased	Good	+	Not significant	Univariable	Results the same for both 3 and 6 months compared to baseline. Also not significantly different from control group at either time point.
Bestard, 2010	Bestard	2010	Medical, overseen by a physician	Synthetic THC/THC analogue, or CBD : Nabilone	Physical	Pain	Pain score	BPI (Brief Pain Inventory): pain related interference with relations with enjoyment of life	Whole sample			Cannabis vs comparator	use vs. no use (before-after)	Decreased	Good	+	Not significant	Univariable	Results the same for both 3 and 6 months compared to baseline. Also not significantly different from control group at either time point.
Bestard, 2010	Bestard	2010	Medical, overseen by a physician	Synthetic THC/THC analogue, or CBD : Nabilone	Physical	Pain	Pain score	BPI (Brief Pain Inventory): pain related interference with relations with others	Whole sample			Cannabis vs comparator	use vs. no use (before-after)	Decreased	Good	+	Not significant	Univariable	Results the same for both 3 and 6 months compared to baseline. Also not significantly different from control group at either time point.
Bestard, 2010	Bestard	2010	Medical, overseen by a physician	Synthetic THC/THC analogue, or CBD : Nabilone	Physical	Pain	Pain score	BPI (Brief Pain Inventory): pain related interference with general activity	Whole sample			Cannabis vs comparator	use vs. no use (before-after)	Decreased	Good	+	Significant	Univariable	Significant difference at 6 months compared to baseline and at 3 months compared to control group
Bestard, 2010	Bestard	2010	Medical, overseen by a physician	Synthetic THC/THC analogue, or CBD : Nabilone	Physical	Pain	Pain score	BPI (Brief Pain Inventory): pain related interference with mood	Whole sample			Cannabis vs comparator	use vs. no use (before-after)	Decreased	Good	+	Not significant	Univariable	Results the same for both 3 and 6 months compared to baseline. Also not significantly different from control group at either time point.
Bestard, 2010	Bestard	2010	Medical, overseen by a physician	Synthetic THC/THC analogue, or CBD : Nabilone	Physical	Pain	Pain score	BPI (Brief Pain Inventory): pain related interference with normal work	Whole sample			Cannabis vs comparator	use vs. no use (before-after)	Decreased	Good	+	Not significant	Univariable	Results the same for both 3 and 6 months compared to baseline. Also not significantly different from control group at either time point.
Bestard, 2010	Bestard	2010	Medical, overseen by a physician	Synthetic THC/THC analogue, or CBD : Nabilone	Physical	Pain	Pain score	BPI (Brief Pain Inventory): pain related interference with sleep	Whole sample			Cannabis vs comparator	use vs. no use (before-after)	Decreased	Good	+	Significant	Univariable	Significant difference at 6 months compared to baseline and at 3 months compared to control group
Bestard, 2010	Bestard	2010	Medical, overseen by a physician	Synthetic THC/THC analogue, or CBD : Nabilone	Physical	Pain	Pain score	BPI (Brief Pain Inventory): pain related interference with walking ability	Whole sample			Cannabis vs comparator	use vs. no use (before-after)	Decreased	Good	+	Not significant	Univariable	Results the same for both 3 and 6 months compared to baseline. Also not significantly different from control group at either time point.
Bestard, 2010	Bestard	2010	Medical, overseen by a physician	Synthetic THC/THC analogue, or CBD : Nabilone	Physical	Pain	Pain score	BPI (Brief Pain Inventory): average pain	Whole sample			Cannabis vs comparator	use vs. no use (before-after)	Decreased	Good	+	Significant	Univariable	Significant difference at 6 months compared to baseline
Bestard, 2010	Bestard	2010	Medical, overseen by a physician	Synthetic THC/THC analogue, or CBD : Nabilone	Physical	Pain	Pain score	BPI (Brief Pain Inventory): least pain	Whole sample			Cannabis vs comparator	use vs. no use (before-after)	Increased	Bad	−	Significant	Univariable	Significant difference at 3 months compared to control group
Bestard, 2010	Bestard	2010	Medical, overseen by a physician	Synthetic THC/THC analogue, or CBD : Nabilone	Physical	Pain	Pain score	BPI (Brief Pain Inventory): worst pain	Whole sample			Cannabis vs comparator	use vs. no use (before-after)	Increased	Bad	−	Not significant	Univariable	Results the same for both 3 and 6 months compared to baseline. Also not significantly different from control group at either time point.
Bestard, 2010	Bestard	2010	Medical, overseen by a physician	Synthetic THC/THC analogue, or CBD : Nabilone	Physical	Pain	Pain score	Neuropathic pain at 3 months: Absolute and % improvement in VAS. measured using visual analog scale (VAS); 0= no pain; 10= worst possible pain	Whole sample			Cannabis vs comparator	use vs. no use (nabilone vs untreated control)	Increased	Good	+	Not significant	Univariable
Bestard, 2010	Bestard	2010	Medical, overseen by a physician	Synthetic THC/THC analogue, or CBD : Nabilone	Physical	Pain	Pain score	Neuropathic pain at 3 months: measured using visual analog scale (VAS); 0= no pain; 10= worst possible pain	Whole sample			Cannabis vs comparator	use vs. no use (before-after)	Decreased	Good	+	Significant	Univariable
Bestard, 2010	Bestard	2010	Medical, overseen by a physician	Synthetic THC/THC analogue, or CBD : Nabilone	Physical	Pain	Pain score	Neuropathic pain at 6 months: Absolute and % improvement in VAS. measured using visual analog scale (VAS); 0= no pain; 10= worst possible pain	Whole sample			Cannabis vs comparator	use vs. no use (nabilone vs untreated control)	Increased	Good	+	Not significant	Univariable
Bestard, 2010	Bestard	2010	Medical, overseen by a physician	Synthetic THC/THC analogue, or CBD : Nabilone	Physical	Pain	Pain score	Neuropathic pain at 6 months: measured using visual analog scale (VAS); 0= no pain; 10= worst possible pain	Whole sample			Cannabis vs comparator	use vs. no use (before-after)	Decreased	Good	+	Significant	Univariable
Bestard, 2010	Bestard	2010	Medical, overseen by a physician	Synthetic THC/THC analogue, or CBD : Nabilone	Physical	Physical functioning	Physical functioning	SF-36 domain	Whole sample			Cannabis vs comparator	use vs. no use (before-after)	Increased	Good	+	Significant	Univariable	No significant difference at 3 months or when compared to control group at either time point
Bestard, 2010	Bestard	2010	Medical, overseen by a physician	Synthetic THC/THC analogue, or CBD : Nabilone	Physical	Physical Health	Physical Health	General health; SF-36 domain	Whole sample			Cannabis vs comparator	use vs. no use (before-after)	Increased	Good	+	Not significant	Univariable	Results the same for both 3 and 6 months compared to baseline. Also not significantly different from control group at either time point.
Bestard, 2010	Bestard	2010	Medical, overseen by a physician	Synthetic THC/THC analogue, or CBD : Nabilone	Physical	Role physical	Role physical	SF-36 domain	Whole sample			Cannabis vs comparator	use vs. no use (before-after)	Increased	Good	+	Not significant	Univariable	Significant difference with control group at 3 months, but NSDs at 6 months compared to baseline or control
Bestard, 2010	Bestard	2010	Medical, overseen by a physician	Synthetic THC/THC analogue, or CBD : Nabilone	Physical	Sedation/somnolence	Sedation/somnolence	Sedation at 3 months	Whole sample			Cannabis vs comparator	Nabilone vs gabapentin	Decreased	Good	+	Not significant	Univariable
Bestard, 2010	Bestard	2010	Medical, overseen by a physician	Synthetic THC/THC analogue, or CBD : Nabilone	Physical	Sedation/somnolence	Sedation/somnolence	Sedation at 6 months	Whole sample			Cannabis vs comparator	Nabilone vs gabapentin	Decreased	Good	+	Not significant	Univariable
Bestard, 2010	Bestard	2010	Medical, overseen by a physician	Synthetic THC/THC analogue, or CBD : Nabilone	Physical	Sleep	Sleep	MOSSS sleep problems index	Whole sample			Cannabis vs comparator	use vs. no use (before-after)	Decreased	Good	+	Significant	Univariable	Only significant at 6 months compared to baseline. No significant difference with control group at either time point.
Bestard, 2010	Bestard	2010	Medical, overseen by a physician	Synthetic THC/THC analogue, or CBD : Nabilone	Physical	Vitality	Vitality	SF-36 domain	Whole sample			Cannabis vs comparator	use vs. no use (before-after)	Increased	Good	+	Significant	Univariable	Significant difference at 6 months compared to baseline, and at 3 months compared to control group

## Sheet: Joint replacement outcomes
Author/year	Author	Year	Types of use	Cannabis products	Outcome type	Outcome category I	Outcome category II	Outcome definition	Was the whole sample analysed for the outcome being reported?	Subgroup analysis?	Subgroup category	Cannabis comparison	Intervention vs Control	Direction of effect	Good/bad	+/−	Significance	Uni or multivariable	Comments:
Denduluri, 2021	Denduluri	2021	Medical, self-medicated, Non-medical/recreational	Not reported or unclear : urine screened for THC	Physical	Discharge	post-op disposition	patients discharged after total joint arthroplasty (TJA)	Whole sample			Cannabis vs comparator	Use vs opioid use	Increased	Bad	−	Not significant	Multivariable
Denduluri, 2021	Denduluri	2021	Medical, self-medicated, Non-medical/recreational	Not reported or unclear : urine screened for THC	Physical	Hospitalization/readmission	Hospital readmission	90-day readmission	Whole sample			Cannabis vs comparator	Use vs no use	Decreased	Good	+	Not significant	Multivariable
Denduluri, 2021	Denduluri	2021	Medical, self-medicated, Non-medical/recreational	Not reported or unclear : urine screened for THC	Physical	Hospitalization/readmission	Hospital readmission	90-day readmission	Whole sample			Cannabis vs comparator	Use vs opioid use	Decreased	Good	+	Not significant	Multivariable
Denduluri, 2021	Denduluri	2021	Medical, self-medicated, Non-medical/recreational	Not reported or unclear : urine screened for THC	Physical	Intra-/post-operative complications	Post-op complications	post-operative complications	Whole sample			Cannabis vs comparator	Use vs no use	Decreased	Good	+	Not significant	Multivariable
Denduluri, 2021	Denduluri	2021	Medical, self-medicated, Non-medical/recreational	Not reported or unclear : urine screened for THC	Physical	Intra-/post-operative complications	Post-op complications	post-operative complications	Whole sample			Cannabis vs comparator	Use vs opioid use	Decreased	Good	+	Not significant	Multivariable
Denduluri, 2021	Denduluri	2021	Medical, self-medicated, Non-medical/recreational	Not reported or unclear : urine screened for THC	Physical	Mortality or survival	Mortality or survival	Deaths up to 90 days post-op	Whole sample			Cannabis vs comparator	Use vs no use	No association/change	No effect	~	Not significant	Multivariable	there were no events
Denduluri, 2021	Denduluri	2021	Medical, self-medicated, Non-medical/recreational	Not reported or unclear : urine screened for THC	Physical	Mortality or survival	Mortality or survival	Deaths up to 90 days post-op	Whole sample			Cannabis vs comparator	Use vs opioid use	No association/change	No effect	~	Not significant	Multivariable	there were no events
Denduluri, 2021	Denduluri	2021	Medical, self-medicated, Non-medical/recreational	Not reported or unclear : urine screened for THC	Physical	Pain	Analgesic use	number of patients that used opioids	Whole sample			Cannabis vs comparator	Use vs no use	Increased	Bad	−	Significant	Univariable
Denduluri, 2021	Denduluri	2021	Medical, self-medicated, Non-medical/recreational	Not reported or unclear : urine screened for THC	Physical	Physical Health	Physical Health	The ASA Physical Status Classification System score (pre anaesthetic measure, not an outcome of surgery)	Whole sample			Cannabis vs comparator	Use vs No use	Decreased	Bad	−	Significant	Univariable	The ASA (American Society of Anesthesiology) score is a metric to determine if someone is healthy enough to tolerate surgery and anesthesia
Denduluri, 2021	Denduluri	2021	Medical, self-medicated, Non-medical/recreational	Not reported or unclear : urine screened for THC	Physical	Physical Health	Physical Health	The ASA Physical Status Classification System score (pre anaesthetic measure, not an outcome of surgery)	Whole sample			Cannabis vs comparator	Use vs opioid use	Decreased	Bad	−	Significant	Univariable	The ASA (American Society of Anesthesiology) score is a metric to determine if someone is healthy enough to tolerate surgery and anesthesia
Denduluri, 2021	Denduluri	2021	Medical, self-medicated, Non-medical/recreational	Not reported or unclear : urine screened for THC	Physical	Reoperation	Reoperations	Reoperations	Whole sample			Cannabis vs comparator	Use vs no use	Decreased	Good	+	Not significant	Multivariable
Denduluri, 2021	Denduluri	2021	Medical, self-medicated, Non-medical/recreational	Not reported or unclear : urine screened for THC	Physical	Reoperation	Reoperations	Reoperations	Whole sample			Cannabis vs comparator	Use vs opioid use	Decreased	Good	+	Not significant	Multivariable
Jennings, 2019	Jennings	2019	Unclear/NR		Mental	Mental health	Mental health symptoms	Post-op mental component of the Veterans RAND-12 Score (time of assessment not reported)	Whole sample			Cannabis vs comparator	Use vs no use	Decreased	Bad	−	Not significant	Univariable
Jennings, 2019	Jennings	2019	Unclear/NR		Physical	Hospitalization/readmission	Readmission to hospital	Readmission to hospital	Whole sample			Cannabis vs comparator	Use vs no use	Increased	Bad	−	Not significant	Univariable
Jennings, 2019	Jennings	2019	Unclear/NR		Physical	Joint function	Knee Society Scores	Change in Knee Society Score (time of assessment not reported)	Whole sample			Cannabis vs comparator	Use vs no use	Decreased	Bad	−	Not significant	Univariable
Jennings, 2019	Jennings	2019	Unclear/NR		Physical	Joint function	Knee Society Scores	Post-op Knee Society Score (time of assessment not reported)	Whole sample			Cannabis vs comparator	Use vs no use	Increased	Good	+	Not significant	Univariable
Jennings, 2019	Jennings	2019	Unclear/NR		Physical	Joint function	Range of motion	Post-op range of motion	Whole sample			Cannabis vs comparator	Use vs no use	Increased	Good	+	Not significant	Univariable
Jennings, 2019	Jennings	2019	Unclear/NR		Physical	Pain	Analgesic use	In-hospital total morphine equivalents	Whole sample			Cannabis vs comparator	Use vs no use	Decreased	Good	+	Not significant	Univariable
Jennings, 2019	Jennings	2019	Unclear/NR		Physical	Physical Health	Physical Health	Post-op physical component of the Veterans RAND-12 Score (time of assessment not reported)	Whole sample			Cannabis vs comparator	Use vs no use	Increased	Good	+	Not significant	Univariable
Jennings, 2019	Jennings	2019	Unclear/NR		Physical	Post-op recovery	Length of hospital stay	Length of stay in hospital post-total knee arthroplasty	Whole sample			Cannabis vs comparator	Use vs no use	Decreased	Good	+	Not significant	Univariable
Jennings, 2019	Jennings	2019	Unclear/NR		Physical	Reoperation	Reoperation	Reoperation	Whole sample			Cannabis vs comparator	Use vs no use	Increased	Bad	−	Not significant	Univariable
Hickernell, 2018	Hickernell	2018	Medical, overseen by a physician	Synthetic THC/THC analogue, or CBD : Dronabinol	Physical	Gastrointestinal	Nausea/vomiting	Proportion with nausea or vomiting	Whole sample			Cannabis vs comparator	Dronabinol vs no dronabinol	Increased	Bad	−	Not significant	Univariable	Underpowered to detect a difference
Hickernell, 2018	Hickernell	2018	Medical, overseen by a physician	Synthetic THC/THC analogue, or CBD : Dronabinol	Physical	Mobility	Mobility	Distance walked during physiotherapy during the hospital stay	Whole sample			Cannabis vs comparator	Dronabinol vs no dronabinol	Not reported	Unclear	?	Not significant	Univariable
Hickernell, 2018	Hickernell	2018	Medical, overseen by a physician	Synthetic THC/THC analogue, or CBD : Dronabinol	Physical	Pain	Analgesic use	Morphine equivalents consumed each post-operative day	Whole sample			Cannabis vs comparator	Dronabinol vs no dronabinol	Decreased	Good	+	Not significant	Univariable	An analysis was conducted for each post-operative day. Underpowered to detect a difference
Hickernell, 2018	Hickernell	2018	Medical, overseen by a physician	Synthetic THC/THC analogue, or CBD : Dronabinol	Physical	Pain	Analgesic use	Total morphine equivalents consumed divided by the length of stay	Whole sample			Cannabis vs comparator	Dronabinol vs no dronabinol	Decreased	Good	+	Not significant	Univariable	Underpowered to detect a difference
Hickernell, 2018	Hickernell	2018	Medical, overseen by a physician	Synthetic THC/THC analogue, or CBD : Dronabinol	Physical	Pain	Analgesic use	Total morphine equivalents consumed during hospital stay	Whole sample			Cannabis vs comparator	Dronabinol vs no dronabinol	Decreased	Good	+	Significant	Univariable	This was mainly due to shorter length of hospital stay.
Hickernell, 2018	Hickernell	2018	Medical, overseen by a physician	Synthetic THC/THC analogue, or CBD : Dronabinol	Physical	Pain	Pain score	VAS pain scores on each post-operative day (days 0 to 3)	Whole sample			Cannabis vs comparator	Dronabinol vs no dronabinol	Not reported	Unclear	?	Not significant	Univariable	An analysis was conducted for each post-operative day.
Hickernell, 2018	Hickernell	2018	Medical, overseen by a physician	Synthetic THC/THC analogue, or CBD : Dronabinol	Physical	Post-op recovery	Length of hospital stay	Mean length of hospital stay post-op before being discharged home or to another institution	Whole sample			Cannabis vs comparator	Dronabinol vs no dronabinol	Decreased	Good	+	Significant	Univariable

## Sheet: Other conds outcomes
Author/year	Author	Year	Conditions for inclusion (synthesis)	Types of use	Cannabis products	Outcome type	Outcome category I	Outcome category II	Outcome definition	Was the whole sample analysed for the outcome being reported?	Subgroup analysis?	Subgroup category	Cannabis comparison	Intervention vs Control	Direction of effect	Good/bad	+/−	Significance	Uni or multivariable	Comments:
Choi, 2021	Choi	2021	Substances: Cannabis poisoning	Medical, self-medicated, Non-medical/recreational	Whole Sativa plant/natural and extracts, Synthetic THC/THC analogue, or CBD	Physical	Mortality or survival	Mortality or survival	Major effects or death vs. No, mild, or moderate effects	Whole sample			Cannabis vs comparator	synthetic cannabis/e-cigarette vs plant use	Increased	Bad	−	Significant	Multivariable
Choi, 2021	Choi	2021	Substances: Cannabis poisoning	Medical, self-medicated, Non-medical/recreational	Whole Sativa plant/natural and extracts, Synthetic THC/THC analogue, or CBD	Physical	Mortality or survival	Mortality or survival	Major effects or death vs. No, mild, or moderate effects	Whole sample			Cannabis vs comparator	other preparations vs plant use	Decreased	Good	+	Significant	Multivariable
Croker, 2021	Croker	2021	Medical cannabis use (prescribed and recreational)	Medical, self-medicated, Non-medical/recreational	Not reported or unclear	Drugs and alcohol	Opioid use	Opioid use (not as a pain measure)	Past year opioid use differences	Whole sample			Self-medication vs rec	Mixed-purpose use to Medical use	Increased	Bad	−	Not significant	Univariable
Croker, 2021	Croker	2021	Medical cannabis use (prescribed and recreational)	Medical, self-medicated, Non-medical/recreational	Not reported or unclear	Drugs and alcohol	Prescription drug use	Benzodiazepine use	Past-year benzodiazepine use	Whole sample			Self-medication vs rec	Mixed-purpose use to Medical use	Increased	Bad	−	Not significant	Univariable
Croker, 2021	Croker	2021	Medical cannabis use (prescribed and recreational)	Medical, self-medicated, Non-medical/recreational	Not reported or unclear	Global	Global Quality of life	Global QoL	group mean PROMISE form for global health	Whole sample			Self-medication vs rec	Mixed-purpose users to Medical users	Increased	Bad	−	Not significant	Univariable
Croker, 2021	Croker	2021	Medical cannabis use (prescribed and recreational)	Medical, self-medicated, Non-medical/recreational	Not reported or unclear	Mental	Quality of life	Mental Health	PROMIS Mental Health Score difference between groups	Whole sample			Self-medication vs rec	Mixed-purpose use to Medical use	Increased	Bad	−	Not significant	Univariable
Croker, 2021	Croker	2021	Medical cannabis use (prescribed and recreational)	Medical, self-medicated, Non-medical/recreational	Not reported or unclear	Physical	HR-QoL	Physical Health	group mean PROMISE form for physical health	Whole sample			Self-medication vs rec	Mixed-purpose use to Medical use	Increased	Bad	−	Not significant	Univariable
Vozoris, 2021	Vozoris	2021	COPD	Medical, self-medicated	Synthetic THC/THC analogue, or CBD : nabilone or dronabinol	Physical	ED visits/admissions	Emergency department visits	ER visit for COPD or pneumonia	Subgroup	Dose	Higher dose (>1.5 mg/day)	Cannabis vs comparator	Use vs no use	Increased	Bad	−	Not significant	Multivariable
Vozoris, 2021	Vozoris	2021	COPD	Medical, self-medicated	Synthetic THC/THC analogue, or CBD : nabilone or dronabinol	Physical	ED visits/admissions	Emergency department visits	ER visit for COPD or pneumonia	Subgroup	Dose	Lower dose (≤1.5 mg/day)	Cannabis vs comparator	Use vs no use	Increased	Bad	−	Not significant	Multivariable
Vozoris, 2021	Vozoris	2021	COPD	Medical, self-medicated	Synthetic THC/THC analogue, or CBD : nabilone or dronabinol	Physical	ED visits/admissions	Emergency department visits	ER visit for COPD or pneumonia	Whole sample			Cannabis vs comparator	Use vs no use	Increased	Bad	−	Not significant	Univariable
Vozoris, 2021	Vozoris	2021	COPD	Medical, self-medicated	Synthetic THC/THC analogue, or CBD : nabilone or dronabinol	Physical	ED visits/admissions	Emergency department visits	ER visit for COPD or pneumonia	Whole sample			Cannabis vs comparator	Use vs No use	Increased	Bad	−	Not significant	Univariable
Vozoris, 2021	Vozoris	2021	COPD	Medical, self-medicated	Synthetic THC/THC analogue, or CBD : nabilone or dronabinol	Physical	ED visits/admissions	Emergency department visits	ER visit for COPD or pneumonia	Whole sample			Cannabis vs comparator	Use vs opioid use	Increased	Bad	−	Not significant	Univariable
Vozoris, 2021	Vozoris	2021	COPD	Medical, self-medicated	Synthetic THC/THC analogue, or CBD : nabilone or dronabinol	Physical	Hospitalization/readmission	Hospitalisation	Hospitalisation for COPD or pneumonia	Subgroup	Dose	Higher dose (>1.5 mg/day)	Cannabis vs comparator	Use vs no use	Increased	Bad	−	Significant	Multivariable
Vozoris, 2021	Vozoris	2021	COPD	Medical, self-medicated	Synthetic THC/THC analogue, or CBD : nabilone or dronabinol	Physical	Hospitalization/readmission	Hospitalisation	Hospitalisation for COPD or pneumonia	Subgroup	Dose	Lower dose (≤1.5 mg/day)	Cannabis vs comparator	Use vs no use	Increased	Bad	−	Not significant	Multivariable
Vozoris, 2021	Vozoris	2021	COPD	Medical, self-medicated	Synthetic THC/THC analogue, or CBD : nabilone or dronabinol	Physical	Hospitalization/readmission	Hospitalisation	Hospitalisation for COPD or pneumonia	Whole sample			Cannabis vs comparator	Use vs opioid use	Increased	Bad	−	Not significant	Univariable
Vozoris, 2021	Vozoris	2021	COPD	Medical, self-medicated	Synthetic THC/THC analogue, or CBD : nabilone or dronabinol	Physical	Hospitalization/readmission	Hospitalisation	Hospitalisation for COPD or pneumonia	Whole sample			Cannabis vs comparator	Use vs no use	Decreased	Good	+	Not significant	Univariable
Vozoris, 2021	Vozoris	2021	COPD	Medical, self-medicated	Synthetic THC/THC analogue, or CBD : nabilone or dronabinol	Physical	Mortality or survival	Mortality or survival	All-cause mortality	Subgroup	Dose	Higher dose (>1.5 mg/day)	Cannabis vs comparator	Use vs no use	Increased	Bad	−	Significant	Multivariable
Vozoris, 2021	Vozoris	2021	COPD	Medical, self-medicated	Synthetic THC/THC analogue, or CBD : nabilone or dronabinol	Physical	Mortality or survival	Mortality or survival	All-cause mortality	Subgroup	Dose	Lower dose (≤1.5 mg/day)	Cannabis vs comparator	Use vs no use	Increased	Bad	−	Significant	Multivariable
Vozoris, 2021	Vozoris	2021	COPD	Medical, self-medicated	Synthetic THC/THC analogue, or CBD : nabilone or dronabinol	Physical	Mortality or survival	Mortality or survival	All-cause mortality	Whole sample			Cannabis vs comparator	Use vs no use	Increased	Bad	−	Significant	Univariable
Vozoris, 2021	Vozoris	2021	COPD	Medical, self-medicated	Synthetic THC/THC analogue, or CBD : nabilone or dronabinol	Physical	Mortality or survival	Mortality or survival	COPD or pneumonia-related mortality	Whole sample			Cannabis vs comparator	Use vs no use	Increased	Bad	−	Not reported	Univariable
Vozoris, 2021	Vozoris	2021	COPD	Medical, self-medicated	Synthetic THC/THC analogue, or CBD : nabilone or dronabinol	Physical	Mortality or survival	Mortality or survival	All-cause mortality	Whole sample			Cannabis vs comparator	Use vs opioid use	Increased	Bad	−	Not significant	Univariable
Vozoris, 2021	Vozoris	2021	COPD	Medical, self-medicated	Synthetic THC/THC analogue, or CBD : nabilone or dronabinol	Physical	Mortality or survival	Mortality or survival	COPD or pneumonia-related mortality	Whole sample			Cannabis vs comparator	Use vs Opioid use	Increased	Bad	−	Not reported	Univariable
Vozoris, 2021	Vozoris	2021	COPD	Medical, self-medicated	Synthetic THC/THC analogue, or CBD : nabilone or dronabinol	Physical	Response to treatment of another therapy	Outpatient respiratory exacerbations	Oral corticosteroid or respiratory antibiotic receipt within +/- 7 days of an outpatient physician visit for COPD or pneumonia, with the corticosteroid or antibiotic prescription having a supply of 5–21 days	Subgroup	Dose	Higher dose (>1.5 mg/day)	Cannabis vs comparator	Use vs No Use	Increased	Bad	−	Not significant	Multivariable
Vozoris, 2021	Vozoris	2021	COPD	Medical, self-medicated	Synthetic THC/THC analogue, or CBD : nabilone or dronabinol	Physical	Response to treatment of another therapy	Outpatient respiratory exacerbations	Oral corticosteroid or respiratory antibiotic receipt within +/- 7 days of an outpatient physician visit for COPD or pneumonia, with the corticosteroid or antibiotic prescription having a supply of 5–21 days	Subgroup	Dose	Lower dose (≤1.5 mg/day)	Cannabis vs comparator	Use vs no use	Increased	Bad	−	Not significant	Multivariable
Vozoris, 2021	Vozoris	2021	COPD	Medical, self-medicated	Synthetic THC/THC analogue, or CBD : nabilone or dronabinol	Physical	Response to treatment of another therapy	Outpatient respiratory exacerbations	Oral corticosteroid or respiratory antibiotic receipt within +/- 7 days of an outpatient physician visit for COPD or pneumonia, with the corticosteroid or antibiotic prescription having a supply of 5–21 days	Whole sample			Cannabis vs comparator	Use vs no use	Increased	Bad	−	Not significant	Univariable
Vozoris, 2021	Vozoris	2021	COPD	Medical, self-medicated	Synthetic THC/THC analogue, or CBD : nabilone or dronabinol	Physical	Response to treatment of another therapy	Outpatient respiratory exacerbations	Oral corticosteroid or respiratory antibiotic receipt within +/- 7 days of an outpatient physician visit for COPD or pneumonia, with the corticosteroid or antibiotic prescription having a supply of 5–21 days	Whole sample			Cannabis vs comparator	Use vs Opioid Use	Decreased	Good	+	Not significant	Univariable
Whitfield, 2021	Whitfield	2021	Substances: Alcohol use	Unclear/NR	Not reported or unclear	Physical	Alcohol-related disease	Alcohol-Related Cirrhosis	diagnosis of alcohol-related cirrhosis	Subgroup	Age	50-59 years	Cannabis vs comparator	Use vs no use	Decreased	Good	+	Significant	Multivariable
Whitfield, 2021	Whitfield	2021	Substances: Alcohol use	Unclear/NR	Not reported or unclear	Physical	Alcohol-related disease	Alcohol-Related Cirrhosis	diagnosis of alcohol-related cirrhosis	Subgroup	Age	60+ years	Cannabis vs comparator	Use vs no use	Decreased	Good	+	Not significant	Multivariable
Whitfield, 2021	Whitfield	2021	Substances: Alcohol use	Unclear/NR	Not reported or unclear	Physical	Alcohol-related disease	Alcohol-Related Cirrhosis	diagnosis of alcohol-related cirrhosis	Whole sample			Cannabis vs comparator	Use vs no use	Decreased	Good	+	Significant	Multivariable
Abbs, 2020	Abbs	2020	Homeless	Non-medical/recreational	Not reported or unclear : Marijuana	Physical	Balance/Falls	Falls	Number of participants who experienced falls	Whole sample			Cannabis vs comparator	Use vs No use	Increased	Bad	−	Significant	Univariable
Fujii, 2020	Fujii	2020	Trauma	Non-medical/recreational	Whole Sativa plant/natural and extracts : marijuana	Physical	Blood pressure/ hypotension/hypertension	Blood pressure	Systolic blood pressure	Whole sample			Cannabis vs comparator	Use vs no use	Decreased	Good	+	Significant	Univariable
Fujii, 2020	Fujii	2020	Trauma	Non-medical/recreational	Whole Sativa plant/natural and extracts : marijuana	Physical	Cardiac disease/illness/symptoms	Cardiac disease/illness/symptoms rate	Heart rate	Whole sample			Cannabis vs comparator	Use vs no use	Increased	Bad	−	Significant	Univariable
Fujii, 2020	Fujii	2020	Trauma	Non-medical/recreational	Whole Sativa plant/natural and extracts : marijuana	Physical	Consciousness	Consciousness	Glasgow Coma Scale	Whole sample			Cannabis vs comparator	use vs no use	No association/change	No effect	~	Not significant	Univariable	all study outcome are univariable
Fujii, 2020	Fujii	2020	Trauma	Non-medical/recreational	Whole Sativa plant/natural and extracts : marijuana	Physical	Mortality or survival	Mortality or survival	Mortality	Whole sample			Cannabis vs comparator	Use vs no use	Decreased	Good	+	Not significant	Univariable
Fujii, 2020	Fujii	2020	Trauma	Non-medical/recreational	Whole Sativa plant/natural and extracts : marijuana	Physical	Physical injury	Any injury	injury severity/major trauma defined by Injury Severity Scale ISS >15	Whole sample			Cannabis vs comparator	Use vs no use	Increased	Bad	−	Not significant	Univariable
Fujii, 2020	Fujii	2020	Trauma	Non-medical/recreational	Whole Sativa plant/natural and extracts : marijuana	Physical	Response to treatment of another therapy	Length of hospital stay	Length of stay	Whole sample			Cannabis vs comparator	Use vs no use	Decreased	Good	+	Not significant	Univariable
Fujii, 2020	Fujii	2020	Trauma	Non-medical/recreational	Whole Sativa plant/natural and extracts : marijuana	Physical	Response to treatment of another therapy	Length of hospital stay	ICU length of stay	Whole sample			Cannabis vs comparator	Use vs no use	No association/change	No effect	~	Not significant	Univariable
Kwok, 2020	Kwok	2020	Cardiac: Percutaneous coronary intervention (PCI)	Non-medical/recreational	Not reported or unclear	Physical	Intra-/post-operative complications	Bleeding complications	in-hospital bleeding complications	Subgroup	Age	66-75 years	Cannabis vs comparator	Use vs no use	Increased	Bad	−	Significant	Multivariable
Kwok, 2020	Kwok	2020	Cardiac: Percutaneous coronary intervention (PCI)	Non-medical/recreational	Not reported or unclear	Physical	Intra-/post-operative complications	Bleeding complications	in-hospital bleeding complications	Subgroup	Age	75+ years	Cannabis vs comparator	Use vs no use	Increased	Bad	−	Not significant	Multivariable
Kwok, 2020	Kwok	2020	Cardiac: Percutaneous coronary intervention (PCI)	Non-medical/recreational	Not reported or unclear	Physical	Intra-/post-operative complications	Bleeding complications	in-hospital bleeding complications	Subgroup	Age	56-65 years	Cannabis vs comparator	Use vs no use	Decreased	Good	+	Not significant	Multivariable
Kwok, 2020	Kwok	2020	Cardiac: Percutaneous coronary intervention (PCI)	Non-medical/recreational	Not reported or unclear	Physical	Intra-/post-operative complications	Stroke/TIA	in-hospital stroke /TIA	Subgroup	Age	56-65 years	Cannabis vs comparator	Use vs no use	Increased	Bad	−	Not significant	Multivariable
Kwok, 2020	Kwok	2020	Cardiac: Percutaneous coronary intervention (PCI)	Non-medical/recreational	Not reported or unclear	Physical	Intra-/post-operative complications	Stroke/TIA	in-hospital stroke /TIA	Subgroup	Age	66-75 years	Cannabis vs comparator	Use vs no use	Increased	Bad	−	Not significant	Multivariable
Kwok, 2020	Kwok	2020	Cardiac: Percutaneous coronary intervention (PCI)	Non-medical/recreational	Not reported or unclear	Physical	Intra-/post-operative complications	Stroke/TIA	in-hospital stroke /TIA	Subgroup	Age	75+ years	Cannabis vs comparator	Use vs no use	Increased	Bad	−	Not significant	Multivariable
Kwok, 2020	Kwok	2020	Cardiac: Percutaneous coronary intervention (PCI)	Non-medical/recreational	Not reported or unclear	Physical	Intra-/post-operative complications	Vascular complications	in-hospital vascular complications	Subgroup	Age	66-75 years	Cannabis vs comparator	use vs no use	Increased	Bad	−	Not significant	Multivariable
Kwok, 2020	Kwok	2020	Cardiac: Percutaneous coronary intervention (PCI)	Non-medical/recreational	Not reported or unclear	Physical	Intra-/post-operative complications	Vascular complications	in-hospital vascular complications	Subgroup	Age	56-65 years	Cannabis vs comparator	use vs no use	Decreased	Good	+	Not significant	Multivariable
Kwok, 2020	Kwok	2020	Cardiac: Percutaneous coronary intervention (PCI)	Non-medical/recreational	Not reported or unclear	Physical	Intra-/post-operative complications	Vascular complications	in-hospital vascular complications	Subgroup	Age	75+ years	Cannabis vs comparator	use vs no use	Decreased	Good	+	Not significant	Multivariable
Kwok, 2020	Kwok	2020	Cardiac: Percutaneous coronary intervention (PCI)	Non-medical/recreational	Not reported or unclear	Physical	Mortality or survival	Mortality or survival	in-hospital death	Subgroup	Age	56-65 years	Cannabis vs comparator	use vs no use	Increased	Bad	−	Not significant	Multivariable
Kwok, 2020	Kwok	2020	Cardiac: Percutaneous coronary intervention (PCI)	Non-medical/recreational	Not reported or unclear	Physical	Mortality or survival	Mortality or survival	in-hospital death	Subgroup	Age	66-75 years	Cannabis vs comparator	use vs no use	Increased	Bad	−	Not significant	Multivariable
Kwok, 2020	Kwok	2020	Cardiac: Percutaneous coronary intervention (PCI)	Non-medical/recreational	Not reported or unclear	Physical	Mortality or survival	Mortality or survival	in-hospital death	Subgroup	Age	75+ years	Cannabis vs comparator	use vs no use	Increased	Bad	−	Not significant	Multivariable
Linden-Carmichael, 2020	Linden-Carmichael	2020	Substances: Alcohol use	Non-medical/recreational	Unclear (describe) : marijuana, hash, THC, grass, pot, or weed	Drugs and alcohol	Prescription drug misuse	prescription drug misuse	prevalence of past-year prescription drug misuse	Subgroup	Sex	Men	Cannabis vs comparator	Use vs no use (co-occurring use vs. single substance use)	Increased	Bad	−	Significant	Multivariable	Women older adult data not reported
YorkWilliams, 2020	YorkWilliams	2020	Sedentary lifestyle	Unclear/NR	Not reported or unclear	Physical	Nutrition and weight	Baseline BMI	BMI at baseline	Whole sample			Cannabis vs comparator	Use vs no use	Decreased	Good	+	Significant	Multivariable
YorkWilliams, 2020	YorkWilliams	2020	Sedentary lifestyle	Unclear/NR	Not reported or unclear	Physical	Physical activity level	Physical activity	Baseline general self-reported physical activity measured using the Community Healthy Activities Model Program for Seniors (CHAMPS) (change from baseline to 16 weeks)	Whole sample			Cannabis vs comparator	Use vs no use	Not reported	Unclear	?	Not significant	Univariable
YorkWilliams, 2020	YorkWilliams	2020	Sedentary lifestyle	Unclear/NR	Not reported or unclear	Physical	Physical activity level	Physical activity	Baseline number of days including moderate-to-vigorous physical activity in the previous 7 days, measured by the Stanford 7-Day Physical Activity Recall (PAR) test	Whole sample			Cannabis vs comparator	Use vs no use	Not reported	Unclear	?	Not significant	Univariable
YorkWilliams, 2020	YorkWilliams	2020	Sedentary lifestyle	Unclear/NR	Not reported or unclear	Physical	Spirometry/exercise endurance	Spirometry	Baseline VO2 peak and duration to VO2 peak, analyzed separately but reported here as one	Whole sample			Cannabis vs comparator	Use vs no use	Not reported	Unclear	?	Not significant	Univariable
Han, 2019b	Han	2019	Substances: Alcohol use	Unclear/NR	Unclear (describe)	Drugs and alcohol	Alcohol use	Alcohol use	Binge drinking	Whole sample			Cannabis vs comparator	Use vs no use	Increased	Bad	−	Significant	Multivariable
Han, 2019a	Han	2019	Substances: Prescription opioid users	Unclear/NR	Not reported or unclear	Mental	Prescription drug misuse	Adherence to/misuse of prescription drugs	Prescription opioid misuse: use "“in any way that a doctor did not direct you to use them, including use without a prescription of the respondent's own; use in greater amounts, more often, or longer than the respondent was told to take them; or use in any other way a doctor did not direct the respondent to use them”	Whole sample			Cannabis vs comparator	Use vs no use	Increased	Bad	−	Significant	Multivariable	Both univariable and multivariable models. Multivariable model adjusted for age, sex, race, family income, marital status, drug and other substance use in the past year, prescription sedative use in the past year, prescription tranquilizer use in the past year, prescription stimulant use in the past year, presence of two or more chronic diseases, all-cause emergency department use in the past yea…
Han, 2019a	Han	2019	Substances: Prescription opioid users	Unclear/NR	Not reported or unclear	Mental	Prescription drug misuse	Adherence to/misuse of prescription drugs	Prescription opioid misuse: use "“in any way that a doctor did not direct you to use them, including use without a prescription of the respondent's own; use in greater amounts, more often, or longer than the respondent was told to take them; or use in any other way a doctor did not direct the respondent to use them”	Whole sample			Cannabis vs comparator	Use vs no use	Increased	Bad	−	Significant	Univariable	Both univariable and multivariable models. Multivariable model adjusted for age, sex, race, family income, marital status, drug and other substance use in the past year, prescription sedative use in the past year, prescription tranquilizer use in the past year, prescription stimulant use in the past year, presence of two or more chronic diseases, all-cause emergency department use in the past yea…
Howard, 2019	Howard	2019	Anorexia due to severe illness and hospitalized	Medical, overseen by a physician	Synthetic THC/THC analogue, or CBD : Dronabinol	Physical	Blood test results	Blood test results	Change in albumin from drug initiation to discontinuation/discharge	Whole sample			Cannabis vs comparator	Overall effect: dronabinol, megestrol, mirtazapine	Not reported	Unclear	?	Not significant	Univariable
Howard, 2019	Howard	2019	Anorexia due to severe illness and hospitalized	Medical, overseen by a physician	Synthetic THC/THC analogue, or CBD : Dronabinol	Physical	Nutrition and weight	Appetite	Appetite as documented in progress notes by providers or nurses	Whole sample			Cannabis vs comparator	Overall effect: dronabinol, megestrol, mirtazapine	Not reported	Unclear	?	Not significant	Univariable
Howard, 2019	Howard	2019	Anorexia due to severe illness and hospitalized	Medical, overseen by a physician	Synthetic THC/THC analogue, or CBD : Dronabinol	Physical	Nutrition and weight	Change in weight or BMI	Change in weight from drug initiation to discontinuation/discharge	Whole sample			Cannabis vs comparator	Overall effect: dronabinol, megestrol, mirtazapine	Not reported	Unclear	?	Not significant	Univariable
Howard, 2019	Howard	2019	Anorexia due to severe illness and hospitalized	Medical, overseen by a physician	Synthetic THC/THC analogue, or CBD : Dronabinol	Physical	Nutrition and weight	Food intake	Number of patients with improvement in percentage meal intake from drug initiation to discontinuation or discharge (whichever came first)	Whole sample			Cannabis vs comparator	Overall effect: dronabinol, megestrol, mirtazapine	Not reported	Unclear	?	Not significant	Univariable
Johnson-Sasso, 2018	Johnson-Sasso	2018	Cardiace: Acute myocardial infarction	Unclear/NR	Not reported or unclear	Physical	Blood pressure/ hypotension/hypertension	Blood pressure	Shock	Subgroup	Age	50-59 yrs	Cannabis vs comparator	use vs. no use	Decreased	Good	+	Significant	Multivariable
Johnson-Sasso, 2018	Johnson-Sasso	2018	Cardiace: Acute myocardial infarction	Unclear/NR	Not reported or unclear	Physical	Blood pressure/ hypotension/hypertension	Blood pressure	Shock	Subgroup	Age	60-69 yrs	Cannabis vs comparator	use vs. no use	Decreased	Good	+	Significant	Multivariable
Johnson-Sasso, 2018	Johnson-Sasso	2018	Cardiace: Acute myocardial infarction	Unclear/NR	Not reported or unclear	Physical	Cardiac disease/illness/symptoms	Cardiac disease/illness/symptoms	Ventricular tachycardia/Ventricular fibrillation/Cardiac arrest	Subgroup	Age	50-59 yrs	Cannabis vs comparator	use vs. no use	Decreased	Good	+	Not significant	Multivariable
Johnson-Sasso, 2018	Johnson-Sasso	2018	Cardiace: Acute myocardial infarction	Unclear/NR	Not reported or unclear	Physical	Cardiac disease/illness/symptoms	Cardiac disease/illness/symptoms rate	Ventricular tachycardia/Ventricular fibrillation/Cardiac arrest	Subgroup	Age	60-69 yrs	Cannabis vs comparator	use vs. no use	Increased	Bad	−	Not significant	Multivariable
Johnson-Sasso, 2018	Johnson-Sasso	2018	Cardiace: Acute myocardial infarction	Unclear/NR	Not reported or unclear	Physical	Mechanical ventilation/intubation	Mechanical ventilation post-AMI	Mechanical ventilation	Subgroup	Age	50-59 yrs	Cannabis vs comparator	use vs. no use	Increased	Bad	−	Not significant	Multivariable
Johnson-Sasso, 2018	Johnson-Sasso	2018	Cardiace: Acute myocardial infarction	Unclear/NR	Not reported or unclear	Physical	Mechanical ventilation/intubation	Mechanical ventilation post-AMI	Mechanical ventilation	Subgroup	Age	60-69 yrs	Cannabis vs comparator	use vs. no use	Increased	Bad	−	Not significant	Multivariable
Johnson-Sasso, 2018	Johnson-Sasso	2018	Cardiace: Acute myocardial infarction	Unclear/NR	Not reported or unclear	Physical	Mortality or survival	Mortality or survival	NR	Subgroup	Age	50-59 yrs	Cannabis vs comparator	use vs. no use	Decreased	Good	+	Significant	Multivariable
Johnson-Sasso, 2018	Johnson-Sasso	2018	Cardiace: Acute myocardial infarction	Unclear/NR	Not reported or unclear	Physical	Mortality or survival	Mortality or survival	NR	Subgroup	Age	60-69 yrs	Cannabis vs comparator	use vs. no use	Decreased	Good	+	Not significant	Multivariable
Johnson-Sasso, 2018	Johnson-Sasso	2018	Cardiace: Acute myocardial infarction	Unclear/NR	Not reported or unclear	Physical	Response to treatment of another therapy	Cardiac disease/illness/symptoms	Any of the following (secondary to AMI): death, mechanical ventilation, cardiac arrest, placement of an intra-aortic balloon pump (IABP) or shock	Subgroup	Age	50-59 yrs	Cannabis vs comparator	use vs. no use	Decreased	Good	+	Not significant	Multivariable
Johnson-Sasso, 2018	Johnson-Sasso	2018	Cardiace: Acute myocardial infarction	Unclear/NR	Not reported or unclear	Physical	Response to treatment of another therapy	Cardiac disease/illness/symptoms rate	Any of the following (secondary to AMI): death, mechanical ventilation, cardiac arrest, placement of an intra-aortic balloon pump (IABP) or shock	Subgroup	Age	60-69 yrs	Cannabis vs comparator	use vs. no use	Increased	Bad	−	Not significant	Multivariable
Mondello, 2018	Mondello	2018	Failed back surgery syndrome	Medical, overseen by a physician	Not reported or unclear : Oleic suspension of THC and CBD	Mental	Mood	Mood	Change in the "Mood" score on the Brief Pain Inventory	Whole sample			Cannabis vs comparator	Use vs no use (before and after)	Decreased	Good	+	Significant	Univariable
Mondello, 2018	Mondello	2018	Failed back surgery syndrome	Medical, overseen by a physician	Not reported or unclear : Oleic suspension of THC and CBD	Mental	Quality of life	Quality of life	Change in the "Enjoyment of life" score on the Brief Pain Inventory	Whole sample			Cannabis vs comparator	Use vs no use (before and after)	Decreased	Good	+	Significant	Univariable
Mondello, 2018	Mondello	2018	Failed back surgery syndrome	Medical, overseen by a physician	Not reported or unclear : Oleic suspension of THC and CBD	Mental	Social functioning	Relationships/social functioning	Change in the "Relations with other people" score on the Brief Pain Inventory	Whole sample			Cannabis vs comparator	Use vs no use (before and after)	Decreased	Good	+	Significant	Univariable
Mondello, 2018	Mondello	2018	Failed back surgery syndrome	Medical, overseen by a physician	Not reported or unclear : Oleic suspension of THC and CBD	Physical	Activities of Daily Life	Ability to work	Change in the "Normal work" score on the Brief Pain Inventory	Whole sample			Cannabis vs comparator	Use vs no use (before and after)	Decreased	Good	+	Significant	Univariable
Mondello, 2018	Mondello	2018	Failed back surgery syndrome	Medical, overseen by a physician	Not reported or unclear : Oleic suspension of THC and CBD	Physical	Activities of Daily Life	Activitites of Daily Life	Change in the "General activities" score on the Brief Pain Inventory	Whole sample			Cannabis vs comparator	Use vs no use (before and after)	Decreased	Good	+	Significant	Univariable
Mondello, 2018	Mondello	2018	Failed back surgery syndrome	Medical, overseen by a physician	Not reported or unclear : Oleic suspension of THC and CBD	Physical	Mobility	Mobility	Change in the "Walking abilities" score on the Brief Pain Inventory	Whole sample			Cannabis vs comparator	Use vs no use (before and after)	Decreased	Good	+	Significant	Univariable
Mondello, 2018	Mondello	2018	Failed back surgery syndrome	Medical, overseen by a physician	Not reported or unclear : Oleic suspension of THC and CBD	Physical	Pain	Pain score	Change in burning sensation and paresthesia measured on the Douleur Neuropathique 4 (DN4) questionnaire	Whole sample			Cannabis vs comparator	Use vs no use (before and after)	Decreased	Good	+	Significant	Univariable	Text only
Mondello, 2018	Mondello	2018	Failed back surgery syndrome	Medical, overseen by a physician	Not reported or unclear : Oleic suspension of THC and CBD	Physical	Pain	Pain score	Change in overall Brief Pain Inventory score	Whole sample			Cannabis vs comparator	Use vs no use (before and after)	Decreased	Good	+	Significant	Univariable	Table 1
Mondello, 2018	Mondello	2018	Failed back surgery syndrome	Medical, overseen by a physician	Not reported or unclear : Oleic suspension of THC and CBD	Physical	Sleep	Sleep	Change in the "Sleep" score on the Brief Pain Inventory	Whole sample			Cannabis vs comparator	Use vs no use (before and after)	Decreased	Good	+	Significant	Univariable
Morris, 2018	Morris	2018	Substances: tobacco	Non-medical/recreational	Whole Sativa plant/natural and extracts : Marijuana = cannabis, pot, or hashish	Physical	Respiratory disease	Respiratory disease/illness/symptoms	Chronic bronchitis	Whole sample			Cannabis vs comparator	Current use vs never use	Decreased	Good	+	Not significant	Multivariable	Multivariate analysis: adjusted for age, race, gender, FEV1%, current tobacco smoking status, pack years, and joint years
Morris, 2018	Morris	2018	Substances: tobacco	Non-medical/recreational	Whole Sativa plant/natural and extracts : Marijuana = cannabis, pot, or hashish	Physical	Respiratory disease	Respiratory disease/illness/symptoms	Cough	Whole sample			Cannabis vs comparator	Current use vs never use	Increased	Bad	−	Not significant	Multivariable	Multivariate analysis: adjusted for age, race, gender, FEV1%, current tobacco smoking status, pack years, and joint years
Morris, 2018	Morris	2018	Substances: tobacco	Non-medical/recreational	Whole Sativa plant/natural and extracts : Marijuana = cannabis, pot, or hashish	Physical	Respiratory disease	Respiratory disease/illness/symptoms	Quantitative emphysema	Whole sample			Cannabis vs comparator	Current use vs never use	Decreased	Good	+	Significant	Multivariable	Multivariate analysis: adjusted for age, gender, race, FEV1%, current tobacco smoking status, pack years, and BMI
Morris, 2018	Morris	2018	Substances: tobacco	Non-medical/recreational	Whole Sativa plant/natural and extracts : Marijuana = cannabis, pot, or hashish	Physical	Respiratory disease	Respiratory disease/illness/symptoms	Wheeze	Whole sample			Cannabis vs comparator	Current use vs never use	Decreased	Good	+	Not significant	Multivariable	Multivariate analysis: adjusted for age, race, gender, FEV1%, current tobacco smoking status, pack years, and joint years
Morris, 2018	Morris	2018	Substances: tobacco	Non-medical/recreational	Whole Sativa plant/natural and extracts : Marijuana = cannabis, pot, or hashish	Physical	Spirometry/exercise endurance	Respiratory disease/illness/symptoms	FEV1/FVC	Whole sample			Cannabis vs comparator	Current use vs never use	Increased	Good	+	Significant	Multivariable	Multivariate analysis: adjusted for age, age^2, height, height^2, gender, race, tobacco smoking status, pack years, and joint years
Morris, 2018	Morris	2018	Substances: tobacco	Non-medical/recreational	Whole Sativa plant/natural and extracts : Marijuana = cannabis, pot, or hashish	Physical	Spirometry/exercise endurance	Respiratory disease/illness/symptoms	Forced expiratory volume at 1 second (FEV1)	Whole sample			Cannabis vs comparator	Current use vs never use	Increased	Good	+	Significant	Multivariable	Multivariate analysis: adjusted for age, age^2, height, height^2, gender, race, tobacco smoking status, pack years, and joint years
Morris, 2018	Morris	2018	Substances: tobacco	Non-medical/recreational	Whole Sativa plant/natural and extracts : Marijuana = cannabis, pot, or hashish	Physical	Spirometry/exercise endurance	Respiratory disease/illness/symptoms	Forced vital capacity (FVC)	Whole sample			Cannabis vs comparator	Current use vs never use	Increased	Good	+	Significant	Multivariable	Multivariate analysis: adjusted for age, age^2, height, height^2, gender, race, tobacco smoking status, pack years, and joint years
Morris, 2018	Morris	2018	Substances: tobacco	Non-medical/recreational	Whole Sativa plant/natural and extracts : Marijuana = cannabis, pot, or hashish	Physical	Spirometry/exercise endurance	Respiratory disease/illness/symptoms	Percent air trapping	Whole sample			Cannabis vs comparator	Current use vs never use	Decreased	Good	+	Not significant	Multivariable	Multivariate analysis: adjusted for age, gender, race, FEV1%, current tobacco smoking status, pack years, and BMI
Morris, 2018	Morris	2018	Substances: tobacco	Non-medical/recreational	Whole Sativa plant/natural and extracts : Marijuana = cannabis, pot, or hashish	Physical	Spirometry/exercise endurance	Respiratory disease/illness/symptoms	Percent-predicted forced expiratory volume at 1 second (FEV1%)	Whole sample			Cannabis vs comparator	Current use vs never use	Increased	Good	+	Significant	Multivariable	Multivariate analysis: adjusted for age^2, height^2, tobacco smoking status, pack years, and joint years
Morris, 2018	Morris	2018	Substances: tobacco	Non-medical/recreational	Whole Sativa plant/natural and extracts : Marijuana = cannabis, pot, or hashish	Physical	Spirometry/exercise endurance	Respiratory disease/illness/symptoms	Percent-predicted forced vital capacity (FVC%)	Whole sample			Cannabis vs comparator	Current use vs never use	Increased	Good	+	Significant	Multivariable	Multivariate analysis: adjusted for age^2, height^2, tobacco smoking status, pack years, and joint years
Morris, 2018	Morris	2018	Substances: tobacco	Non-medical/recreational	Whole Sativa plant/natural and extracts : Marijuana = cannabis, pot, or hashish	Physical	Spirometry/exercise endurance	Respiratory disease/illness/symptoms	Total tissue volume	Whole sample			Cannabis vs comparator	Current use vs never use	Increased	Unclear	?	Significant	Multivariable	Multivariate analysis: adjusted for age, gender, race, FEV1%, current tobacco smoking status, pack years, and BMI
Lane, 2017	Lane	2017	Psychiatric illness and admission to psychiatric hospital	Unclear/NR	Not reported or unclear	Physical	Physical health comorbidities	Measures of physical health comorbidities	Total number of non-psychiatric medical comorbidities	Whole sample			Cannabis vs comparator	CUD vs no SUD	Increased	Bad	−	Not significant	Multivariable	Multivariable model adjusting for total additional non-SUD psychiatric disorders, age, sex, voluntary/non-voluntary admission, and race.
Lane, 2017	Lane	2017	Psychiatric illness and admission to psychiatric hospital	Unclear/NR	Not reported or unclear	Physical	Response to treatment of another therapy	Length of stay in psychiatric facility	Number of days from hospital admission to discharge	Whole sample			Cannabis vs comparator	CUD vs no SUD	Increased	Bad	−	Significant	Multivariable	Multivariable model adjusting for total additional non-SUD psychiatric disorders, age, sex, voluntary/non-voluntary admission, and race
Patanwala, 2017	Patanwala	2017	Homeless	Unclear/NR	Not reported or unclear	Physical	Physical Health	Symptom score	Moderate-to-high physical symptoms, as measured by te Patient Health Questionnaire–15 (PHQ-15) at 18 months follow-up	Whole sample			Cannabis vs comparator	Moderate-risk cannabis use vs no moderate-risk cannabis use	Increased	Bad	−	Significant	Univariable
Patanwala, 2017	Patanwala	2017	Homeless	Unclear/NR	Not reported or unclear	Physical	Physical Health	Symptom score	Moderate-to-high physical symptoms, as measured by te Patient Health Questionnaire–15 (PHQ-15) at 18 months follow-up	Whole sample			Cannabis vs comparator	Moderate-risk cannabis use vs no moderate-risk cannabis use	Increased	Bad	−	Significant	Multivariable	Ajusted for sex, childhood abuse (Physical, psychological, verbal, or sexual), ability to obtain needed care, feelings of anxiety, hallucinations, and loneliness.
Rumalla, 2017	Rumalla	2017	Subarachnoid hemorrhage	Unclear/NR	Not reported or unclear	Physical	Hospitalization/readmission	Readmission to hospital	30-day readmission	Whole sample			Cannabis vs comparator	Current cannabis abuse vs no abuse	Increased	Bad	−	Significant	Multivariable
Rumalla, 2017	Rumalla	2017	Subarachnoid hemorrhage	Unclear/NR	Not reported or unclear	Physical	Hospitalization/readmission	Readmission to hospital	90-day readmission	Whole sample			Cannabis vs comparator	Current cannabis abuse vs no abuse	Increased	Bad	−	Significant	Multivariable
Hartz, 2014	Hartz	2014	Severe psychotic illness (schizophrenia, bipolar disorder with psychotic features, or schizoaffective disorder) for cases	Unclear/NR	Unclear (describe)	Mental	Psychotic disorder	Psychotic disorder	Severe psychotic disorder including schizophrenia, bipolar disorder with psychotic features or schizoaffective disorder	Whole sample			Frequency of use	>21 times/year vs. <21 times/year or no use	Increased	Bad	−	Significant	Multivariable	The study was a case-control study, with cases of severe psychotic disorder and controls the general population...the outcome was smoking marijuana >21 times in the past year...we flipped the association because it was reported as an OR; however, it should be noted that this outcome is not demonstrating causality of cannabis use and psychotic disorders
Lank, 2014	Lank	2014	Trauma	Unclear/NR	Not reported or unclear	Physical	Hospitalization/readmission	Inpatient admissions	ICU admissions	Whole sample			Cannabis vs comparator	use vs. no use	Increased	Bad	−	Significant	Multivariable
Lank, 2014	Lank	2014	Trauma	Unclear/NR	Not reported or unclear	Physical	Mechanical ventilation/intubation	Respiratory disease/illness/symptoms	Intubation during trauma-related ER visit	Whole sample			Cannabis vs comparator	use vs. no use	Decreased	Good	+	Not significant	Multivariable
Lank, 2014	Lank	2014	Trauma	Unclear/NR	Not reported or unclear	Physical	Mortality or survival	Mortality or survival	In hospital mortality	Whole sample			Cannabis vs comparator	use vs. no use	Decreased	Good	+	Not significant	Multivariable
Lank, 2014	Lank	2014	Trauma	Unclear/NR	Not reported or unclear	Physical	Severity of trauma	Operation	Requirement for an operation due to trauma	Whole sample			Cannabis vs comparator	use vs. no use	Increased	Bad	−	Significant	Multivariable
Parsons, 2014	Parsons	2014	HIV-positive and on HIV medication	Unclear/NR	Not reported or unclear	Mental	Alcohol use	Alcohol use	Alcohol-related impairment (perceived substance use severity), measured by AUDIT-C score	Whole sample			Cannabis vs comparator	Alcohol and marijuana use (alcohol use on ~11 days and marijuana use on ~15.6 days of the past 30, with no use of crack/cocaine) vs Exclusive alcohol use (~7.5 days of the past 30)	Increased	Bad	−	Not significant	Univariable
Parsons, 2014	Parsons	2014	HIV-positive and on HIV medication	Unclear/NR	Not reported or unclear	Mental	Alcohol use	Alcohol use	Alcohol-related impairment (perceived substance use severity), measured by AUDIT-C score	Whole sample			Cannabis vs comparator	Alcohol and marijuana use (alcohol use on ~11 days and marijuana use on ~15.6 days of the past 30, with no use of crack/cocaine) vs Alcohol and Cocaine/Crack (alcohol use ~8.6 days and cocaine/crack use ~7.7 days of past 30)	Decreased	Good	+	Not significant	Univariable
Parsons, 2014	Parsons	2014	HIV-positive and on HIV medication	Unclear/NR	Not reported or unclear	Mental	Alcohol use	Alcohol use	Alcohol-related impairment (perceived substance use severity), measured by AUDIT-C score	Whole sample			Cannabis vs comparator	Alcohol and marijuana use (alcohol use on ~11 days and marijuana use on ~15.6 days of the past 30, with no use of crack/cocaine) vs Multiple Substance Use (alcohol use ~14.2 days, marijuana ~15.6 days, and cocaine/crack use ~11.7 days of past 30, plus opiates ~4.7 days and other drugs ~3.6 days)	Decreased	Good	+	Significant	Univariable
Parsons, 2014	Parsons	2014	HIV-positive and on HIV medication	Unclear/NR	Not reported or unclear	Mental	Illicit drug use	Illicit drug use	Drug-related impairment (perceived substance use severity), measured by DAST-10 score	Whole sample			Cannabis vs comparator	Alcohol and marijuana use (alcohol use on ~11 days and marijuana use on ~15.6 days of the past 30, with no use of crack/cocaine) vs Exclusive alcohol use (~7.5 days of the past 30)	Increased	Bad	−	Significant	Univariable
Parsons, 2014	Parsons	2014	HIV-positive and on HIV medication	Unclear/NR	Not reported or unclear	Mental	Illicit drug use	Illicit drug use	Drug-related impairment (perceived substance use severity), measured by DAST-10 score	Whole sample			Cannabis vs comparator	Alcohol and marijuana use (alcohol use on ~11 days and marijuana use on ~15.6 days of the past 30, with no use of crack/cocaine) vs Alcohol and Cocaine/Crack (alcohol use ~8.6 days and cocaine/crack use ~7.7 days of past 30)	Decreased	Good	+	Significant	Univariable
Parsons, 2014	Parsons	2014	HIV-positive and on HIV medication	Unclear/NR	Not reported or unclear	Mental	Illicit drug use	Illicit drug use	Drug-related impairment (perceived substance use severity), measured by DAST-10 score	Whole sample			Cannabis vs comparator	Alcohol and marijuana use (alcohol use on ~11 days and marijuana use on ~15.6 days of the past 30, with no use of crack/cocaine) vs Multiple Substance Use (alcohol use ~14.2 days, marijuana ~15.6 days, and cocaine/crack use ~11.7 days of past 30, plus opiates ~4.7 days and other drugs ~3.6 days)	Decreased	Good	+	Significant	Univariable
Parsons, 2014	Parsons	2014	HIV-positive and on HIV medication	Unclear/NR	Not reported or unclear	Mental	Illicit drug use	Illicit drug use	Injection drug use	Whole sample			Cannabis vs comparator	Alcohol and marijuana use (alcohol use on ~11 days and marijuana use on ~15.6 days of the past 30, with no use of crack/cocaine) vs Alcohol and Cocaine/Crack (alcohol use ~8.6 days and cocaine/crack use ~7.7 days of past 30)	Decreased	Good	+	Significant	Univariable
Parsons, 2014	Parsons	2014	HIV-positive and on HIV medication	Unclear/NR	Not reported or unclear	Mental	Illicit drug use	Illicit drug use	Injection drug use	Whole sample			Cannabis vs comparator	Alcohol and marijuana use (alcohol use on ~11 days and marijuana use on ~15.6 days of the past 30, with no use of crack/cocaine) vs Multiple Substance Use (alcohol use ~14.2 days, marijuana ~15.6 days, and cocaine/crack use ~11.7 days of past 30, plus opiates ~4.7 days and other drugs ~3.6 days)	Decreased	Good	+	Significant	Univariable
Parsons, 2014	Parsons	2014	HIV-positive and on HIV medication	Unclear/NR	Not reported or unclear	Mental	Illicit drug use	Illicit drug use	Injection drug use	Whole sample			Cannabis vs comparator	Alcohol and marijuana use (alcohol use on ~11 days and marijuana use on ~15.6 days of the past 30, with no use of crack/cocaine) vs Exclusive alcohol use (~7.5 days of the past 30)	Increased	Bad	−	Not significant	Univariable
Parsons, 2014	Parsons	2014	HIV-positive and on HIV medication	Unclear/NR	Not reported or unclear	Pharmacology	Prescription drug adherence	Adherence to/misuse of prescription drugs	Medication non-adherence (<=90% adherent)	Whole sample			Cannabis vs comparator	Alcohol and marijuana use (alcohol use on ~11 days and marijuana use on ~15.6 days of the past 30, with no use of crack/cocaine) vs No use of any substance	Increased	Bad	−	Significant	Univariable	Used a Chi-squared test to assess differences in proportions who were <=90% or >90% adherent amongst five different drug-use classes. All drug users also used alcohol; therefore, the "alcohol + marijuana" class is as close to marijuana-only as we'll get. Other categories included "Exclusive alcohol use," "Alcohol and Cocaine/Crack," and "Multiple substance use."
Parsons, 2014	Parsons	2014	HIV-positive and on HIV medication	Unclear/NR	Not reported or unclear	Pharmacology	Prescription drug adherence	Adherence to/misuse of prescription drugs	Medication non-adherence (<=90% adherent)	Whole sample			Cannabis vs comparator	Alcohol and marijuana use (alcohol use on ~11 days and marijuana use on ~15.6 days of the past 30, with no use of crack/cocaine) vs Exclusive alcohol use (~7.5 days of the past 30)	Increased	Bad	−	Significant	Univariable	Used a Chi-squared test to assess differences in proportions who were <=90% or >90% adherent amongst five different drug-use classes. All drug users also used alcohol; therefore, the "alcohol + marijuana" class is as close to marijuana-only as we'll get. Other categories included "Exclusive alcohol use," "Alcohol and Cocaine/Crack," and "Multiple substance use."
Parsons, 2014	Parsons	2014	HIV-positive and on HIV medication	Unclear/NR	Not reported or unclear	Pharmacology	Prescription drug adherence	Adherence to/misuse of prescription drugs	Medication non-adherence (<=90% adherent)	Whole sample			Cannabis vs comparator	Alcohol and marijuana use (alcohol use on ~11 days and marijuana use on ~15.6 days of the past 30, with no use of crack/cocaine) vs Alcohol and Cocaine/Crack (alcohol use ~8.6 days and cocaine/crack use ~7.7 days of past 30)	Decreased	Good	+	Not significant	Univariable	Used a Chi-squared test to assess differences in proportions who were <=90% or >90% adherent amongst five different drug-use classes. All drug users also used alcohol; therefore, the "alcohol + marijuana" class is as close to marijuana-only as we'll get. Other categories included "Exclusive alcohol use," "Alcohol and Cocaine/Crack," and "Multiple substance use."
Parsons, 2014	Parsons	2014	HIV-positive and on HIV medication	Unclear/NR	Not reported or unclear	Pharmacology	Prescription drug adherence	Adherence to/misuse of prescription drugs	Medication non-adherence (<=90% adherent)	Whole sample			Cannabis vs comparator	Alcohol and marijuana use (alcohol use on ~11 days and marijuana use on ~15.6 days of the past 30, with no use of crack/cocaine) vs Multiple Substance Use (alcohol use ~14.2 days, marijuana ~15.6 days, and cocaine/crack use ~11.7 days of past 30, plus opiates ~4.7 days and other drugs ~3.6 days)	Decreased	Good	+	Not significant	Univariable	Used a Chi-squared test to assess differences in proportions who were <=90% or >90% adherent amongst five different drug-use classes. All drug users also used alcohol; therefore, the "alcohol + marijuana" class is as close to marijuana-only as we'll get. Other categories included "Exclusive alcohol use," "Alcohol and Cocaine/Crack," and "Multiple substance use."
Parsons, 2014	Parsons	2014	HIV-positive and on HIV medication	Unclear/NR	Not reported or unclear	Pharmacology	Prescription drug adherence	Adherence to/misuse of prescription drugs	Number of missed medication days	Whole sample			Cannabis vs comparator	Alcohol and marijuana use (alcohol use on ~11 days and marijuana use on ~15.6 days of the past 30, with no use of crack/cocaine) vs No use of any substance	Increased	Bad	−	Significant	Univariable
Parsons, 2014	Parsons	2014	HIV-positive and on HIV medication	Unclear/NR	Not reported or unclear	Pharmacology	Prescription drug adherence	Adherence to/misuse of prescription drugs	Number of missed medication days	Whole sample			Cannabis vs comparator	Alcohol and marijuana use (alcohol use on ~11 days and marijuana use on ~15.6 days of the past 30, with no use of crack/cocaine) vs Exclusive alcohol use (~7.5 days of the past 30)	Increased	Bad	−	Significant	Univariable
Parsons, 2014	Parsons	2014	HIV-positive and on HIV medication	Unclear/NR	Not reported or unclear	Pharmacology	Prescription drug adherence	Adherence to/misuse of prescription drugs	Number of missed medication days	Whole sample			Cannabis vs comparator	Alcohol and marijuana use (alcohol use on ~11 days and marijuana use on ~15.6 days of the past 30, with no use of crack/cocaine) vs Alcohol and Cocaine/Crack (alcohol use ~8.6 days and cocaine/crack use ~7.7 days of past 30)	Decreased	Good	+	Not significant	Univariable
Parsons, 2014	Parsons	2014	HIV-positive and on HIV medication	Unclear/NR	Not reported or unclear	Pharmacology	Prescription drug adherence	Adherence to/misuse of prescription drugs	Number of missed medication days	Whole sample			Cannabis vs comparator	Alcohol and marijuana use (alcohol use on ~11 days and marijuana use on ~15.6 days of the past 30, with no use of crack/cocaine) vs Multiple Substance Use (alcohol use ~14.2 days, marijuana ~15.6 days, and cocaine/crack use ~11.7 days of past 30, plus opiates ~4.7 days and other drugs ~3.6 days)	Decreased	Good	+	Not significant	Univariable
Parsons, 2014	Parsons	2014	HIV-positive and on HIV medication	Unclear/NR	Not reported or unclear	Physical	Response to treatment of another therapy	HIV/AIDS	HIV viral load undetectable (VL < 200)	Whole sample			Cannabis vs comparator	Alcohol and marijuana use (alcohol use on ~11 days and marijuana use on ~15.6 days of the past 30, with no use of crack/cocaine) vs No use of any substance	Increased	Good	+	Not significant	Univariable	Used a Chi-squared test to assess differences in proportions had undetectable or detectable viral loads amongst five different drug-use classes. All drug users also used alcohol; therefore, the "alcohol + marijuana" class is as close to marijuana-only as we'll get. Other categories included "Exclusive alcohol use," "Alcohol and Cocaine/Crack," and "Multiple substance use."
Parsons, 2014	Parsons	2014	HIV-positive and on HIV medication	Unclear/NR	Not reported or unclear	Physical	Response to treatment of another therapy	HIV/AIDS	HIV viral load undetectable (VL < 200)	Whole sample			Cannabis vs comparator	Alcohol and marijuana use (alcohol use on ~11 days and marijuana use on ~15.6 days of the past 30, with no use of crack/cocaine) vs Exclusive alcohol use (~7.5 days of the past 30)	Decreased	Bad	−	Not significant	Univariable	Used a Chi-squared test to assess differences in proportions had undetectable or detectable viral loads amongst five different drug-use classes. All drug users also used alcohol; therefore, the "alcohol + marijuana" class is as close to marijuana-only as we'll get. Other categories included "Exclusive alcohol use," "Alcohol and Cocaine/Crack," and "Multiple substance use."
Parsons, 2014	Parsons	2014	HIV-positive and on HIV medication	Unclear/NR	Not reported or unclear	Physical	Response to treatment of another therapy	HIV/AIDS	HIV viral load undetectable (VL < 200)	Whole sample			Cannabis vs comparator	Alcohol and marijuana use (alcohol use on ~11 days and marijuana use on ~15.6 days of the past 30, with no use of crack/cocaine) vs Alcohol and Cocaine/Crack (alcohol use ~8.6 days and cocaine/crack use ~7.7 days of past 30)	Decreased	Bad	−	Significant	Univariable	Used a Chi-squared test to assess differences in proportions had undetectable or detectable viral loads amongst five different drug-use classes. All drug users also used alcohol; therefore, the "alcohol + marijuana" class is as close to marijuana-only as we'll get. Other categories included "Exclusive alcohol use," "Alcohol and Cocaine/Crack," and "Multiple substance use."
Parsons, 2014	Parsons	2014	HIV-positive and on HIV medication	Unclear/NR	Not reported or unclear	Physical	Response to treatment of another therapy	HIV/AIDS	HIV viral load undetectable (VL < 200)	Whole sample			Cannabis vs comparator	Alcohol and marijuana use (alcohol use on ~11 days and marijuana use on ~15.6 days of the past 30, with no use of crack/cocaine) vs Multiple Substance Use (alcohol use ~14.2 days, marijuana ~15.6 days, and cocaine/crack use ~11.7 days of past 30, plus opiates ~4.7 days and other drugs ~3.6 days)	Decreased	Bad	−	Significant	Univariable	Used a Chi-squared test to assess differences in proportions had undetectable or detectable viral loads amongst five different drug-use classes. All drug users also used alcohol; therefore, the "alcohol + marijuana" class is as close to marijuana-only as we'll get. Other categories included "Exclusive alcohol use," "Alcohol and Cocaine/Crack," and "Multiple substance use."
Hartel, 2008	Hartel	2008	Substances: Ever use of heroin or cocaine	Unclear/NR	Not reported or unclear	Mental	Illicit drug use	Illicit drug use	Current heroin or cocaine use (amongst ever heroin and/or cocaine users)	Whole sample			Cannabis vs comparator	Use vs no use	Increased	Bad	−	Significant	Univariable	It's unclear if this was a univariable or multivariable model

## Sheet: All outcome data
Author/year	Author	Year	Citation, if duplicate	Study design	Cross-sectional?	Conditions for inclusion (synthesis)	Conditions for inclusion	Types of use	Cannabis products	Outcome type	Outcome category I	Outcome category II	Outcome definition	Was the whole sample analysed for the outcome being reported?	Subgroup analysis?	Subgroup category	Cannabis comparison	Intervention vs Control	Direction of effect	Good/bad	+/−	Significance	Uni or multivariable	Comments:
Choi, 2021a	Choi	2021	a	Observational	Sequential	None/NA/NR	None/NA/NR	Medical, self-medicated, Non-medical/recreational	Whole Sativa plant/natural and extracts : Marijuana	Mental	CUD	Cannabis use disorder (CUD)	either marijuana abuse or dependence per DSM-IV criteria	Subgroup	Cannabis users		Types of use	Any medical vs recreational only	Increased	Bad	−	Not significant	Multivariable
Choi, 2021a	Choi	2021	a	Observational	Sequential	None/NA/NR	None/NA/NR	Medical, self-medicated, Non-medical/recreational	Whole Sativa plant/natural and extracts : Marijuana	Mental	CUD	Cannabis use disorder (CUD)	Past-year either marijuana abuse or dependence per DSM-IV criteria	Subgroup	Cannabis users		Durations of use	Continued users for 24 months vs initiation/ reinitiation (i.e. no use 13–24 months ago, but past-year use)	Increased	Bad	−	Not significant	Univariable
Choi, 2021a	Choi	2021	a	Observational	Sequential	None/NA/NR	None/NA/NR	Medical, self-medicated, Non-medical/recreational	Whole Sativa plant/natural and extracts : Marijuana	Mental	CUD	Cannabis use disorder (CUD)	Past-year either marijuana abuse or dependence per DSM-IV criteria	Subgroup	Other subgroup type	past year users	Frequency of use	High (100-365 days of use) vs low (1-99 days of use) frequency	Increased	Bad	−	Significant	Univariable
Choi, 2021a	Choi	2021	a	Observational	Sequential	None/NA/NR	None/NA/NR	Medical, self-medicated, Non-medical/recreational	Whole Sativa plant/natural and extracts : Marijuana	Mental	Risky behaviour	Risky behaviour	driving under the influence (DUI) of marijuana	Subgroup	Cannabis users		Durations of use	Continued users for 24 months vs initiation/ reinitiation (i.e. no use 13–24 months ago, but past-year use)	Increased	Bad	−	Significant	Univariable
Choi, 2021b	Choi	2021	b	Observational	Sequential	None/NA/NR	None/NA/NR	Medical, self-medicated, Non-medical/recreational	Not reported or unclear	Drugs and alcohol	Alcohol use	Alcohol use	Alcohol use	Whole sample			Cannabis vs comparator	Use vs no use	Increased	Bad	−	Significant	Univariable
Choi, 2021b	Choi	2021	b	Observational	Sequential	None/NA/NR	None/NA/NR	Medical, self-medicated, Non-medical/recreational	Not reported or unclear	Drugs and alcohol	Illicit drug use	Illicit drug use (non-cannabis)	Any illicit drug (other than cannabis) use	Whole sample			Cannabis vs comparator	Use vs No use	Increased	Bad	−	Significant	Univariable
Choi, 2021b	Choi	2021	b	Observational	Sequential	None/NA/NR	None/NA/NR	Medical, self-medicated, Non-medical/recreational	Not reported or unclear	Drugs and alcohol	Nicotine use	Tobacco use	Any tobacco product use	Whole sample			Cannabis vs comparator	Use vs no use	Increased	Bad	−	Significant	Univariable
Choi, 2021b	Choi	2021	b	Observational	Sequential	None/NA/NR	None/NA/NR	Medical, self-medicated, Non-medical/recreational	Not reported or unclear	Drugs and alcohol	Prescription drug misuse	Prescription pain reliever misuse	Prescription pain reliever misuse	Whole sample			Cannabis vs comparator	Use vs no use	Increased	Bad	−	Significant	Univariable
Choi, 2021b	Choi	2021	b	Observational	Sequential	None/NA/NR	None/NA/NR	Medical, self-medicated, Non-medical/recreational	Not reported or unclear	Drugs and alcohol	Prescription drug misuse	Prescription psychotherapeutics misuse	Other prescription psychotherapeutics misuse	Whole sample			Cannabis vs comparator	Use vs no use	Increased	Bad	−	Significant	Univariable
Choi, 2021b	Choi	2021	b	Observational	Sequential	None/NA/NR	None/NA/NR	Medical, self-medicated, Non-medical/recreational	Not reported or unclear	Drugs and alcohol	Prescription drug use	Prescription pain reliever use	Any prescription pain reliever use	Whole sample			Cannabis vs comparator	Use vs No use	Increased	Bad	−	Significant	Univariable
Choi, 2021b	Choi	2021	b	Observational	Sequential	None/NA/NR	None/NA/NR	Medical, self-medicated, Non-medical/recreational	Not reported or unclear	Drugs and alcohol	Prescription drug use	Prescription psychotherapeutics use	Other prescription psychotherapeutics (tranquilizers, stimulants, sedatives) use	Whole sample			Cannabis vs comparator	Use vs No use	Increased	Bad	−	Significant	Univariable
Choi, 2021b	Choi	2021	b	Observational	Sequential	None/NA/NR	None/NA/NR	Medical, self-medicated, Non-medical/recreational	Not reported or unclear	Mental	AUD	AUD	Past-year alcohol use disorder: DSM-IV	Whole sample			Cannabis vs comparator	Use vs no use	Increased	Bad	−	Significant	Univariable
Choi, 2021b	Choi	2021	b	Observational	Sequential	None/NA/NR	None/NA/NR	Medical, self-medicated, Non-medical/recreational	Not reported or unclear	Mental	Nicotine dependence	Nicotine dependence	Nicotine dependence	Whole sample			Cannabis vs comparator	Use vs no use	Increased	Bad	−	Significant	Univariable
Choi, 2021b	Choi	2021	b	Observational	Sequential	None/NA/NR	None/NA/NR	Medical, self-medicated, Non-medical/recreational	Not reported or unclear	Mental	SUD (any)	SUD	Any illicit drug (other than cannabis) use disorder	Whole sample			Cannabis vs comparator	Use vs No use	Increased	Bad	−	Significant	Univariable
Choi, 2021b	Choi	2021	b	Observational	Sequential	None/NA/NR	None/NA/NR	Medical, self-medicated, Non-medical/recreational	Not reported or unclear	Mental	SUD (any)	SUD	Any illicit drug disorder including cannabis	Whole sample			Cannabis vs comparator	Use vs no use	Increased	Bad	−	Significant	Univariable
Choi, 2021b	Choi	2021	b	Observational	Sequential	None/NA/NR	None/NA/NR	Medical, self-medicated, Non-medical/recreational	Not reported or unclear	Mental	SUD (prescription pain reliever)	SUD	Prescription pain reliever use disorder	Whole sample			Cannabis vs comparator	Use vs no use	Increased	Bad	−	Significant	Univariable
Choi, 2021b	Choi	2021	b	Observational	Sequential	None/NA/NR	None/NA/NR	Medical, self-medicated, Non-medical/recreational	Not reported or unclear	Mental	SUD: prescription psychotherapeutics	Prescription psychotherapeutics use disorder	Other prescription psychotherapeutics use disorder	Whole sample			Cannabis vs comparator	Use vs no use	Increased	Bad	−	Significant	Univariable
Choi, 2021c	Choi	2021	c	Observational	Retro	Substances: Cannabis poisoning	Cannabis poisoning	Medical, self-medicated, Non-medical/recreational	Whole Sativa plant/natural and extracts, Synthetic THC/THC analogue, or CBD	Physical	Mortality or survival	Mortality or survival	Major effects or death vs. No, mild, or moderate effects	Whole sample			Cannabis vs comparator	other preparations vs plant use	Decreased	Good	+	Significant	Multivariable
Choi, 2021c	Choi	2021	c	Observational	Retro	Substances: Cannabis poisoning	Cannabis poisoning	Medical, self-medicated, Non-medical/recreational	Whole Sativa plant/natural and extracts, Synthetic THC/THC analogue, or CBD	Physical	Mortality or survival	Mortality or survival	Major effects or death vs. No, mild, or moderate effects	Whole sample			Cannabis vs comparator	synthetic cannabis/e-cigarette vs plant use	Increased	Bad	−	Significant	Multivariable
Croker, 2021	Croker	2021		Observational	Cross-sectional	Medical cannabis use (prescribed and recreational)	Cannabis use	Medical, self-medicated, Non-medical/recreational	Not reported or unclear	Drugs and alcohol	Opioid use	Opioid use (not as a pain measure)	Past year opioid use	Subgroup	Cannabis users		Self-medication vs rec	Mixed-purpose use to Medical use	Increased	Bad	−	Not significant	Univariable
Croker, 2021	Croker	2021		Observational	Cross-sectional	Medical cannabis use (prescribed and recreational)	Cannabis use	Medical, self-medicated, Non-medical/recreational	Not reported or unclear	Drugs and alcohol	Prescription drug use	Benzodiazepine use	Past-year benzodiazepine use	Whole sample			Self-medication vs rec	Mixed-purpose use to Medical use	Increased	Bad	−	Not significant	Univariable
Croker, 2021	Croker	2021		Observational	Cross-sectional	Medical cannabis use (prescribed and recreational)	Cannabis use	Medical, self-medicated, Non-medical/recreational	Not reported or unclear	Global	Global Quality of life	Global QoL	group mean PROMISE form for global health	Whole sample			Self-medication vs rec	Mixed-purpose users to Medical users	Increased	Bad	−	Not significant	Univariable
Croker, 2021	Croker	2021		Observational	Cross-sectional	Medical cannabis use (prescribed and recreational)	Cannabis use	Medical, self-medicated, Non-medical/recreational	Not reported or unclear	Mental	Quality of life	Mental Health	PROMIS Mental Health Score difference between groups	Whole sample			Self-medication vs rec	Mixed-purpose use to Medical use	Increased	Bad	−	Not significant	Univariable
Croker, 2021	Croker	2021		Observational	Cross-sectional	Medical cannabis use (prescribed and recreational)	Cannabis use	Medical, self-medicated, Non-medical/recreational	Not reported or unclear	Physical	HR-QoL	Physical Health	group mean PROMISE form for physical health	Whole sample			Self-medication vs rec	Mixed-purpose use to Medical use	Increased	Bad	−	Not significant	Univariable
Denduluri, 2021	Denduluri	2021		Observational	Retro	Joint replacement	total hip arthroplasty (THA), total knee arthroplasty (TKA), total joint arthroplasty (TJA)	Medical, self-medicated, Non-medical/recreational	Not reported or unclear : urine screened for THC	Physical	Hospitalization/readmission	Hospital readmission	90-day readmission	Whole sample			Cannabis vs comparator	Use vs no use	Decreased	Good	+	Not significant	Multivariable
Denduluri, 2021	Denduluri	2021		Observational	Retro	Joint replacement	total hip arthroplasty (THA), total knee arthroplasty (TKA), total joint arthroplasty (TJA)	Medical, self-medicated, Non-medical/recreational	Not reported or unclear : urine screened for THC	Physical	Hospitalization/readmission	Hospital readmission	90-day readmission	Whole sample			Cannabis vs comparator	Use vs opioid use	Decreased	Good	+	Not significant	Multivariable
Denduluri, 2021	Denduluri	2021		Observational	Retro	Joint replacement	total hip arthroplasty (THA), total knee arthroplasty (TKA), total joint arthroplasty (TJA)	Medical, self-medicated, Non-medical/recreational	Not reported or unclear : urine screened for THC	Physical	Intra-/post-operative complications	Post-op complications	post-operative complications	Whole sample			Cannabis vs comparator	Use vs no use	Decreased	Good	+	Not significant	Multivariable
Denduluri, 2021	Denduluri	2021		Observational	Retro	Joint replacement	total hip arthroplasty (THA), total knee arthroplasty (TKA), total joint arthroplasty (TJA)	Medical, self-medicated, Non-medical/recreational	Not reported or unclear : urine screened for THC	Physical	Intra-/post-operative complications	Post-op complications	post-operative complications	Whole sample			Cannabis vs comparator	Use vs opioid use	Decreased	Good	+	Not significant	Multivariable
Denduluri, 2021	Denduluri	2021		Observational	Retro	Joint replacement	total hip arthroplasty (THA), total knee arthroplasty (TKA), total joint arthroplasty (TJA)	Medical, self-medicated, Non-medical/recreational	Not reported or unclear : urine screened for THC	Physical	Mortality or survival	Mortality or survival	Deaths up to 90 days post-op	Whole sample			Cannabis vs comparator	Use vs no use	No association/change	No effect	~	Not significant	Multivariable	there were no events
Denduluri, 2021	Denduluri	2021		Observational	Retro	Joint replacement	total hip arthroplasty (THA), total knee arthroplasty (TKA), total joint arthroplasty (TJA)	Medical, self-medicated, Non-medical/recreational	Not reported or unclear : urine screened for THC	Physical	Mortality or survival	Mortality or survival	Deaths up to 90 days post-op	Whole sample			Cannabis vs comparator	Use vs opioid use	No association/change	No effect	~	Not significant	Multivariable	there were no events
Denduluri, 2021	Denduluri	2021		Observational	Retro	Joint replacement	total hip arthroplasty (THA), total knee arthroplasty (TKA), total joint arthroplasty (TJA)	Medical, self-medicated, Non-medical/recreational	Not reported or unclear : urine screened for THC	Physical	Pain	Analgesic use	number of patients that used opioids	Whole sample			Cannabis vs comparator	Use vs no use	Increased	Bad	−	Significant	Univariable
Denduluri, 2021	Denduluri	2021		Observational	Retro	Joint replacement	total hip arthroplasty (THA), total knee arthroplasty (TKA), total joint arthroplasty (TJA)	Medical, self-medicated, Non-medical/recreational	Not reported or unclear : urine screened for THC	Physical	Physical Health	Physical Health	The ASA Physical Status Classification System score (pre anaesthetic measure, not an outcome of surgery)	Whole sample			Cannabis vs comparator	Use vs No use	Decreased	Bad	−	Significant	Univariable	The ASA (American Society of Anesthesiology) score is a metric to determine if someone is healthy enough to tolerate surgery and anesthesia
Denduluri, 2021	Denduluri	2021		Observational	Retro	Joint replacement	total hip arthroplasty (THA), total knee arthroplasty (TKA), total joint arthroplasty (TJA)	Medical, self-medicated, Non-medical/recreational	Not reported or unclear : urine screened for THC	Physical	Physical Health	Physical Health	The ASA Physical Status Classification System score (pre anaesthetic measure, not an outcome of surgery)	Whole sample			Cannabis vs comparator	Use vs opioid use	Decreased	Bad	−	Significant	Univariable	The ASA (American Society of Anesthesiology) score is a metric to determine if someone is healthy enough to tolerate surgery and anesthesia
Denduluri, 2021	Denduluri	2021		Observational	Retro	Joint replacement	total hip arthroplasty (THA), total knee arthroplasty (TKA), total joint arthroplasty (TJA)	Medical, self-medicated, Non-medical/recreational	Not reported or unclear : urine screened for THC	Physical	Response to treatment of another therapy	post-op disposition	patients discharged after total joint arthroplasty (TJA)	Whole sample			Cannabis vs comparator	Use vs opioid use	Increased	Bad	−	Not significant	Multivariable
Denduluri, 2021	Denduluri	2021		Observational	Retro	Joint replacement	total hip arthroplasty (THA), total knee arthroplasty (TKA), total joint arthroplasty (TJA)	Medical, self-medicated, Non-medical/recreational	Not reported or unclear : urine screened for THC	Physical	Response to treatment of another therapy	Reoperations	Reoperations	Whole sample			Cannabis vs comparator	Use vs no use	Decreased	Good	+	Not significant	Multivariable
Denduluri, 2021	Denduluri	2021		Observational	Retro	Joint replacement	total hip arthroplasty (THA), total knee arthroplasty (TKA), total joint arthroplasty (TJA)	Medical, self-medicated, Non-medical/recreational	Not reported or unclear : urine screened for THC	Physical	Response to treatment of another therapy	Reoperations	Reoperations	Whole sample			Cannabis vs comparator	Use vs opioid use	Decreased	Good	+	Not significant	Multivariable
Ramadan, 2021	Ramadan	2021		Observational	Sequential	None/NA/NR	None/NA/NR	Medical, self-medicated, Non-medical/recreational	Whole Sativa plant/natural and extracts : marijuana	Drugs and alcohol	Prescription opioid misuse	Opioid use (non-medical)	Past-year opioid pain reliever use non-medically in the past year	Whole sample			Cannabis vs comparator	Use vs No Use	Increased	Bad	−	Significant	Multivariable
Ramadan, 2021	Ramadan	2021		Observational	Sequential	None/NA/NR	None/NA/NR	Medical, self-medicated, Non-medical/recreational	Whole Sativa plant/natural and extracts : marijuana	Mental	Opioid dependence	Opioid dependence	Past-year opioid pain reliever dependence in the past year	Whole sample			Cannabis vs comparator	Use vs No Use	Increased	Bad	−	Significant	Multivariable
Sznitman, 2021	Sznitman	2021		Observational	Cross-sectional	Chronic non-cancer pain	Neuropathic pain	Medical, self-medicated	Whole Sativa plant/natural and extracts : whole plant cannabis	Mental	Cognitive functioning	Cognitive functioning	Four subtests of the CogState tests, each analyzed separately but reported as one here (no overall outcome)	Whole sample			Cannabis vs comparator	Use vs no use	No association/change	No effect	~	Not significant	Multivariable
Sznitman, 2021	Sznitman	2021		Observational	Cross-sectional	Chronic non-cancer pain	Neuropathic pain	Medical, self-medicated	Whole Sativa plant/natural and extracts : whole plant cannabis	Physical	Pain	Pain score	Average pain at baseline (NRS)	Whole sample			Cannabis vs comparator	Use vs no use	Decreased	Good	+	Not significant	Univariable
Vozoris, 2021	Vozoris	2021		Observational	Retro	COPD	chronic obstructive pulmonary disease (COPD)	Medical, self-medicated	Synthetic THC/THC analogue, or CBD : nabilone or dronabinol	Physical	ED visits/admissions	Emergency department visits	ER visit for COPD or pneumonia	Subgroup	Dose	Higher dose (>1.5 mg/day)	Cannabis vs comparator	Use vs no use	Increased	Bad	−	Not significant	Multivariable
Vozoris, 2021	Vozoris	2021		Observational	Retro	COPD	chronic obstructive pulmonary disease (COPD)	Medical, self-medicated	Synthetic THC/THC analogue, or CBD : nabilone or dronabinol	Physical	ED visits/admissions	Emergency department visits	ER visit for COPD or pneumonia	Subgroup	Dose	Lower dose (≤1.5 mg/day)	Cannabis vs comparator	Use vs no use	Increased	Bad	−	Not significant	Multivariable
Vozoris, 2021	Vozoris	2021		Observational	Retro	COPD	chronic obstructive pulmonary disease (COPD)	Medical, self-medicated	Synthetic THC/THC analogue, or CBD : nabilone or dronabinol	Physical	ED visits/admissions	Emergency department visits	ER visit for COPD or pneumonia	Whole sample			Cannabis vs comparator	Use vs no use	Increased	Bad	−	Not significant	Univariable
Vozoris, 2021	Vozoris	2021		Observational	Retro	COPD	chronic obstructive pulmonary disease (COPD)	Medical, self-medicated	Synthetic THC/THC analogue, or CBD : nabilone or dronabinol	Physical	ED visits/admissions	Emergency department visits	ER visit for COPD or pneumonia	Whole sample			Cannabis vs comparator	Use vs No use	Increased	Bad	−	Not significant	Univariable
Vozoris, 2021	Vozoris	2021		Observational	Retro	COPD	chronic obstructive pulmonary disease (COPD)	Medical, self-medicated	Synthetic THC/THC analogue, or CBD : nabilone or dronabinol	Physical	ED visits/admissions	Emergency department visits	ER visit for COPD or pneumonia	Whole sample			Cannabis vs comparator	Use vs opioid use	Increased	Bad	−	Not significant	Univariable
Vozoris, 2021	Vozoris	2021		Observational	Retro	COPD	chronic obstructive pulmonary disease (COPD)	Medical, self-medicated	Synthetic THC/THC analogue, or CBD : nabilone or dronabinol	Physical	Hospitalization/readmission	Hospitalisation	Hospitalisation for COPD or pneumonia	Subgroup	Dose	Lower dose (≤1.5 mg/day)	Cannabis vs comparator	Use vs no use	Increased	Bad	−	Not significant	Multivariable
Vozoris, 2021	Vozoris	2021		Observational	Retro	COPD	chronic obstructive pulmonary disease (COPD)	Medical, self-medicated	Synthetic THC/THC analogue, or CBD : nabilone or dronabinol	Physical	Hospitalization/readmission	Hospitalisation	Hospitalisation for COPD or pneumonia	Subgroup	Dose	Higher dose (>1.5 mg/day)	Cannabis vs comparator	Use vs no use	Increased	Bad	−	Significant	Multivariable
Vozoris, 2021	Vozoris	2021		Observational	Retro	COPD	chronic obstructive pulmonary disease (COPD)	Medical, self-medicated	Synthetic THC/THC analogue, or CBD : nabilone or dronabinol	Physical	Hospitalization/readmission	Hospitalisation	Hospitalisation for COPD or pneumonia	Whole sample			Cannabis vs comparator	Use vs no use	Decreased	Good	+	Not significant	Univariable
Vozoris, 2021	Vozoris	2021		Observational	Retro	COPD	chronic obstructive pulmonary disease (COPD)	Medical, self-medicated	Synthetic THC/THC analogue, or CBD : nabilone or dronabinol	Physical	Hospitalization/readmission	Hospitalisation	Hospitalisation for COPD or pneumonia	Whole sample			Cannabis vs comparator	Use vs opioid use	Increased	Bad	−	Not significant	Univariable
Vozoris, 2021	Vozoris	2021		Observational	Retro	COPD	chronic obstructive pulmonary disease (COPD)	Medical, self-medicated	Synthetic THC/THC analogue, or CBD : nabilone or dronabinol	Physical	Mortality or survival	Mortality or survival	All-cause mortality	Subgroup	Dose	Higher dose (>1.5 mg/day)	Cannabis vs comparator	Use vs no use	Increased	Bad	−	Significant	Multivariable
Vozoris, 2021	Vozoris	2021		Observational	Retro	COPD	chronic obstructive pulmonary disease (COPD)	Medical, self-medicated	Synthetic THC/THC analogue, or CBD : nabilone or dronabinol	Physical	Mortality or survival	Mortality or survival	All-cause mortality	Subgroup	Dose	Lower dose (≤1.5 mg/day)	Cannabis vs comparator	Use vs no use	Increased	Bad	−	Significant	Multivariable
Vozoris, 2021	Vozoris	2021		Observational	Retro	COPD	chronic obstructive pulmonary disease (COPD)	Medical, self-medicated	Synthetic THC/THC analogue, or CBD : nabilone or dronabinol	Physical	Mortality or survival	Mortality or survival	All-cause mortality	Whole sample			Cannabis vs comparator	Use vs opioid use	Increased	Bad	−	Not significant	Univariable
Vozoris, 2021	Vozoris	2021		Observational	Retro	COPD	chronic obstructive pulmonary disease (COPD)	Medical, self-medicated	Synthetic THC/THC analogue, or CBD : nabilone or dronabinol	Physical	Mortality or survival	Mortality or survival	All-cause mortality	Whole sample			Cannabis vs comparator	Use vs no use	Increased	Bad	−	Significant	Univariable
Vozoris, 2021	Vozoris	2021		Observational	Retro	COPD	chronic obstructive pulmonary disease (COPD)	Medical, self-medicated	Synthetic THC/THC analogue, or CBD : nabilone or dronabinol	Physical	Mortality or survival	Mortality or survival	COPD or pneumonia-related mortality	Whole sample			Cannabis vs comparator	Use vs Opioid use	Increased	Bad	−	Not reported	Univariable
Vozoris, 2021	Vozoris	2021		Observational	Retro	COPD	chronic obstructive pulmonary disease (COPD)	Medical, self-medicated	Synthetic THC/THC analogue, or CBD : nabilone or dronabinol	Physical	Mortality or survival	Mortality or survival	COPD or pneumonia-related mortality	Whole sample			Cannabis vs comparator	Use vs no use	Increased	Bad	−	Not reported	Univariable
Vozoris, 2021	Vozoris	2021		Observational	Retro	COPD	chronic obstructive pulmonary disease (COPD)	Medical, self-medicated	Synthetic THC/THC analogue, or CBD : nabilone or dronabinol	Physical	Response to treatment of another therapy	Outpatient respiratory exacerbations	Oral corticosteroid or respiratory antibiotic receipt within +/- 7 days of an outpatient physician visit for COPD or pneumonia, with the corticosteroid or antibiotic prescription having a supply of 5–21 days	Subgroup	Dose	Higher dose (>1.5 mg/day)	Cannabis vs comparator	Use vs No Use	Increased	Bad	−	Not significant	Multivariable
Vozoris, 2021	Vozoris	2021		Observational	Retro	COPD	chronic obstructive pulmonary disease (COPD)	Medical, self-medicated	Synthetic THC/THC analogue, or CBD : nabilone or dronabinol	Physical	Response to treatment of another therapy	Outpatient respiratory exacerbations	Oral corticosteroid or respiratory antibiotic receipt within +/- 7 days of an outpatient physician visit for COPD or pneumonia, with the corticosteroid or antibiotic prescription having a supply of 5–21 days	Subgroup	Dose	Lower dose (≤1.5 mg/day)	Cannabis vs comparator	Use vs no use	Increased	Bad	−	Not significant	Multivariable
Vozoris, 2021	Vozoris	2021		Observational	Retro	COPD	chronic obstructive pulmonary disease (COPD)	Medical, self-medicated	Synthetic THC/THC analogue, or CBD : nabilone or dronabinol	Physical	Response to treatment of another therapy	Outpatient respiratory exacerbations	Oral corticosteroid or respiratory antibiotic receipt within +/- 7 days of an outpatient physician visit for COPD or pneumonia, with the corticosteroid or antibiotic prescription having a supply of 5–21 days	Whole sample			Cannabis vs comparator	Use vs Opioid Use	Decreased	Good	+	Not significant	Univariable
Vozoris, 2021	Vozoris	2021		Observational	Retro	COPD	chronic obstructive pulmonary disease (COPD)	Medical, self-medicated	Synthetic THC/THC analogue, or CBD : nabilone or dronabinol	Physical	Response to treatment of another therapy	Outpatient respiratory exacerbations	Oral corticosteroid or respiratory antibiotic receipt within +/- 7 days of an outpatient physician visit for COPD or pneumonia, with the corticosteroid or antibiotic prescription having a supply of 5–21 days	Whole sample			Cannabis vs comparator	Use vs no use	Increased	Bad	−	Not significant	Univariable
Whitfield, 2021	Whitfield	2021		Observational	Case-control	Substances: Alcohol use	Alcohol related cirrhosis	Unclear/NR	Not reported or unclear	Physical	Alcohol-related disease	Alcohol-Related Cirrhosis	diagnosis of alcohol-related cirrhosis	Subgroup	Age	60+ years	Cannabis vs comparator	Use vs no use	Decreased	Good	+	Not significant	Multivariable
Whitfield, 2021	Whitfield	2021		Observational	Case-control	Substances: Alcohol use	Alcohol related cirrhosis	Unclear/NR	Not reported or unclear	Physical	Alcohol-related disease	Alcohol-Related Cirrhosis	diagnosis of alcohol-related cirrhosis	Subgroup	Age	50-59 years	Cannabis vs comparator	Use vs no use	Decreased	Good	+	Significant	Multivariable
Whitfield, 2021	Whitfield	2021		Observational	Case-control	Substances: Alcohol use	Alcohol related cirrhosis	Unclear/NR	Not reported or unclear	Physical	Alcohol-related disease	Alcohol-Related Cirrhosis	diagnosis of alcohol-related cirrhosis	Whole sample			Cannabis vs comparator	Use vs no use	Decreased	Good	+	Significant	Multivariable
Abbs, 2020	Abbs	2020		Observational	Pro	Homeless	None/NA/NR	Non-medical/recreational	Not reported or unclear : Marijuana	Physical	Balance/Falls	Falls	Number of participants who experienced falls	Whole sample			Cannabis vs comparator	Use vs No use	Increased	Bad	−	Significant	Univariable
Benitez, 2020	Benitez	2020		Observational	Cross-sectional	None/NA/NR	None/NA/NR	Medical, self-medicated, Non-medical/recreational	Not reported or unclear	Mental	Cognitive functioning	Cognitive functioning	Total scale of the Executive Function Index (EFI)	Subgroup	Cannabis users		CUD vs no CUD	CUD vs no CUD	Decreased	Bad	−	Significant	Multivariable
Benitez, 2020	Benitez	2020		Observational	Cross-sectional	None/NA/NR	None/NA/NR	Medical, self-medicated, Non-medical/recreational	Not reported or unclear	Mental	Cognitive functioning	Cognitive functioning	Total scale of the Executive Function Index (EFI)	Subgroup	Cannabis users		Frequency of use	Overall effect: Four ordinal categories: 1-11 x in past year, 1-3 x/month, 1-4 x/week, every or nearly every day	Decreased	Bad	−	Significant	Multivariable	Compared to the reference level (1-11 x in past year), attention scores were significantly lower for all higher frequencies of use except the highest, which was non-significantly lower
Benitez, 2020	Benitez	2020		Observational	Cross-sectional	None/NA/NR	None/NA/NR	Medical, self-medicated, Non-medical/recreational	Not reported or unclear	Mental	Cognitive functioning	Cognitive functioning	Total scale of the Executive Function Index (EFI)	Whole sample			Cannabis vs comparator	Overall effect of never, former, and current users	Decreased	Bad	−	Significant	Multivariable	All pairwise comparisons were significant, with cognitive functioning decreasing as frequency of use increased
Benitez, 2020	Benitez	2020		Observational	Cross-sectional	None/NA/NR	None/NA/NR	Medical, self-medicated, Non-medical/recreational	Not reported or unclear	Mental	Concentration/focus	Attention	Attention subscale of the Executive Function Index (EFI)	Subgroup	Cannabis users		CUD vs no CUD	CUD vs no CUD	Decreased	Bad	−	Significant	Multivariable
Benitez, 2020	Benitez	2020		Observational	Cross-sectional	None/NA/NR	None/NA/NR	Medical, self-medicated, Non-medical/recreational	Not reported or unclear	Mental	Concentration/focus	Attention	Attention subscale of the Executive Function Index (EFI)	Subgroup	Cannabis users		Frequency of use	Overall effect: Four ordinal categories: 1-11 x in past year, 1-3 x/month, 1-4 x/week, every or nearly every day	Decreased	Bad	−	Significant	Multivariable	Compared to the reference level (1-11 x in past year), attention scores were significantly lower for all higher frequencies of use except the highest, which was non-significantly lower
Benitez, 2020	Benitez	2020		Observational	Cross-sectional	None/NA/NR	None/NA/NR	Medical, self-medicated, Non-medical/recreational	Not reported or unclear	Mental	Concentration/focus	Attention	Attention subscale of the Executive Function Index (EFI)	Whole sample			Cannabis vs comparator	Overall effect of never, former, and current users	Decreased	Bad	−	Significant	Multivariable	All pairwise comparisons were significant, with attention decreasing as frequency of use increased
Benitez, 2020	Benitez	2020		Observational	Cross-sectional	None/NA/NR	None/NA/NR	Medical, self-medicated, Non-medical/recreational	Not reported or unclear	Mental	Executive functioning	Executive Function	Executive function subscale of the Executive Function Index (EFI)	Subgroup	Cannabis users		CUD vs no CUD	CUD vs no CUD	Decreased	Bad	−	Not significant	Multivariable
Benitez, 2020	Benitez	2020		Observational	Cross-sectional	None/NA/NR	None/NA/NR	Medical, self-medicated, Non-medical/recreational	Not reported or unclear	Mental	Executive functioning	Executive Function	Executive function subscale of the Executive Function Index (EFI)	Subgroup	Cannabis users		Frequency of use	Overall effect: Four ordinal categories: 1-11 x in past year, 1-3 x/month, 1-4 x/week, every or nearly every day	Decreased	Bad	−	Significant	Multivariable	Compared to the reference level (1-11 x in past year), attention scores were significantly lower for all higher frequencies of use
Benitez, 2020	Benitez	2020		Observational	Cross-sectional	None/NA/NR	None/NA/NR	Medical, self-medicated, Non-medical/recreational	Not reported or unclear	Mental	Executive functioning	Executive Function	Executive function subscale of the Executive Function Index (EFI)	Whole sample			Cannabis vs comparator	Overall effect of never, former, and current users	Decreased	Bad	−	Significant	Multivariable	All pairwise comparisons were significant, with attention decreasing as frequency of use increased, except for never vs former users
Fujii, 2020	Fujii	2020		Observational	Retro	Trauma	trauma	Non-medical/recreational	Whole Sativa plant/natural and extracts : marijuana	Physical	Blood pressure/ hypotension/hypertension	Blood pressure	Systolic blood pressure	Whole sample			Cannabis vs comparator	Use vs no use	Decreased	Good	+	Significant	Univariable
Fujii, 2020	Fujii	2020		Observational	Retro	Trauma	trauma	Non-medical/recreational	Whole Sativa plant/natural and extracts : marijuana	Physical	Cardiac disease/illness/symptoms	Cardiac disease/illness/symptoms rate	Heart rate	Whole sample			Cannabis vs comparator	Use vs no use	Increased	Bad	−	Significant	Univariable
Fujii, 2020	Fujii	2020		Observational	Retro	Trauma	trauma	Non-medical/recreational	Whole Sativa plant/natural and extracts : marijuana	Physical	Consciousness	Consciousness	Glasgow Coma Scale	Whole sample			Cannabis vs comparator	use vs no use	No association/change	No effect	~	Not significant	Univariable	all study outcome are univariable
Fujii, 2020	Fujii	2020		Observational	Retro	Trauma	trauma	Non-medical/recreational	Whole Sativa plant/natural and extracts : marijuana	Physical	Mortality or survival	Mortality or survival	Mortality	Whole sample			Cannabis vs comparator	Use vs no use	Decreased	Good	+	Not significant	Univariable
Fujii, 2020	Fujii	2020		Observational	Retro	Trauma	trauma	Non-medical/recreational	Whole Sativa plant/natural and extracts : marijuana	Physical	Physical injury	Any injury	injury severity/major trauma defined by Injury Severity Scale ISS >15	Whole sample			Cannabis vs comparator	Use vs no use	Increased	Bad	−	Not significant	Univariable
Fujii, 2020	Fujii	2020		Observational	Retro	Trauma	trauma	Non-medical/recreational	Whole Sativa plant/natural and extracts : marijuana	Physical	Response to treatment of another therapy	Length of hospital stay	ICU length of stay	Whole sample			Cannabis vs comparator	Use vs no use	No association/change	No effect	~	Not significant	Univariable
Fujii, 2020	Fujii	2020		Observational	Retro	Trauma	trauma	Non-medical/recreational	Whole Sativa plant/natural and extracts : marijuana	Physical	Response to treatment of another therapy	Length of hospital stay	Length of stay	Whole sample			Cannabis vs comparator	Use vs no use	Decreased	Good	+	Not significant	Univariable
Kwok, 2020	Kwok	2020		Observational	Retro	Cardiac: Percutaneous coronary intervention (PCI)	percutaneous coronary intervention (PCI)	Non-medical/recreational	Not reported or unclear	Physical	Intra-/post-operative complications	Bleeding complications	in-hospital bleeding complications	Subgroup	Age	56-65 years	Cannabis vs comparator	Use vs no use	Decreased	Good	+	Not significant	Univariable
Kwok, 2020	Kwok	2020		Observational	Retro	Cardiac: Percutaneous coronary intervention (PCI)	percutaneous coronary intervention (PCI)	Non-medical/recreational	Not reported or unclear	Physical	Intra-/post-operative complications	Bleeding complications	in-hospital bleeding complications	Subgroup	Age	75+ years	Cannabis vs comparator	Use vs no use	Increased	Bad	−	Not significant	Univariable
Kwok, 2020	Kwok	2020		Observational	Retro	Cardiac: Percutaneous coronary intervention (PCI)	percutaneous coronary intervention (PCI)	Non-medical/recreational	Not reported or unclear	Physical	Intra-/post-operative complications	Bleeding complications	in-hospital bleeding complications	Subgroup	Age	66-75 years	Cannabis vs comparator	Use vs no use	Increased	Bad	−	Significant	Univariable
Kwok, 2020	Kwok	2020		Observational	Retro	Cardiac: Percutaneous coronary intervention (PCI)	percutaneous coronary intervention (PCI)	Non-medical/recreational	Not reported or unclear	Physical	Intra-/post-operative complications	Stroke/TIA	in-hospital stroke /TIA	Subgroup	Age	56-65 years	Cannabis vs comparator	Use vs no use	Increased	Bad	−	Not significant	Univariable
Kwok, 2020	Kwok	2020		Observational	Retro	Cardiac: Percutaneous coronary intervention (PCI)	percutaneous coronary intervention (PCI)	Non-medical/recreational	Not reported or unclear	Physical	Intra-/post-operative complications	Stroke/TIA	in-hospital stroke /TIA	Subgroup	Age	66-75 years	Cannabis vs comparator	Use vs no use	Increased	Bad	−	Not significant	Univariable
Kwok, 2020	Kwok	2020		Observational	Retro	Cardiac: Percutaneous coronary intervention (PCI)	percutaneous coronary intervention (PCI)	Non-medical/recreational	Not reported or unclear	Physical	Intra-/post-operative complications	Stroke/TIA	in-hospital stroke /TIA	Subgroup	Age	75+ years	Cannabis vs comparator	Use vs no use	Increased	Bad	−	Not significant	Univariable
Kwok, 2020	Kwok	2020		Observational	Retro	Cardiac: Percutaneous coronary intervention (PCI)	percutaneous coronary intervention (PCI)	Non-medical/recreational	Not reported or unclear	Physical	Intra-/post-operative complications	Vascular complications	in-hospital vascular complications	Subgroup	Age	56-65 years	Cannabis vs comparator	use vs no use	Decreased	Good	+	Not significant	Univariable
Kwok, 2020	Kwok	2020		Observational	Retro	Cardiac: Percutaneous coronary intervention (PCI)	percutaneous coronary intervention (PCI)	Non-medical/recreational	Not reported or unclear	Physical	Intra-/post-operative complications	Vascular complications	in-hospital vascular complications	Subgroup	Age	75+ years	Cannabis vs comparator	use vs no use	Decreased	Good	+	Not significant	Univariable
Kwok, 2020	Kwok	2020		Observational	Retro	Cardiac: Percutaneous coronary intervention (PCI)	percutaneous coronary intervention (PCI)	Non-medical/recreational	Not reported or unclear	Physical	Intra-/post-operative complications	Vascular complications	in-hospital vascular complications	Subgroup	Age	66-75 years	Cannabis vs comparator	use vs no use	Increased	Bad	−	Not significant	Univariable
Kwok, 2020	Kwok	2020		Observational	Retro	Cardiac: Percutaneous coronary intervention (PCI)	percutaneous coronary intervention (PCI)	Non-medical/recreational	Not reported or unclear	Physical	Mortality or survival	Mortality or survival	in-hospital death	Subgroup	Age	56-65 years	Cannabis vs comparator	use vs no use	Increased	Bad	−	Not significant	Univariable
Kwok, 2020	Kwok	2020		Observational	Retro	Cardiac: Percutaneous coronary intervention (PCI)	percutaneous coronary intervention (PCI)	Non-medical/recreational	Not reported or unclear	Physical	Mortality or survival	Mortality or survival	in-hospital death	Subgroup	Age	66-75 years	Cannabis vs comparator	use vs no use	Increased	Bad	−	Not significant	Univariable
Kwok, 2020	Kwok	2020		Observational	Retro	Cardiac: Percutaneous coronary intervention (PCI)	percutaneous coronary intervention (PCI)	Non-medical/recreational	Not reported or unclear	Physical	Mortality or survival	Mortality or survival	in-hospital death	Subgroup	Age	75+ years	Cannabis vs comparator	use vs no use	Increased	Bad	−	Not significant	Univariable
Li, 2020	Li	2020		Observational	Sequential	None/NA/NR	None/NA/NR	Unclear/NR	Whole Sativa plant/natural and extracts : marijuana refers to cannabinoids such as delta-9-tetrahydrocannabinol (THC), hashish, hashish oil, delta 9, Synthetic THC/THC analogue, or CBD : marinol	Drugs and alcohol	Prescription drug use	Prescription opioid use (not a measure of pain)	"Prescription" opioid positivity	Subgroup	Age	65+ years	Cannabis vs comparator	Use vs no use	Increased	Bad	−	Significant	Univariable
Linden-Carmichael, 2020	Linden-Carmichael	2020		Observational	Cross-sectional	Substances: Alcohol use	Co-use of alcohol	Non-medical/recreational	Unclear (describe) : marijuana, hash, THC, grass, pot, or weed	Drugs and alcohol	Prescription drug misuse	prescription drug misuse	Past-year prescription drug misuse	Subgroup	Sex	Men	Cannabis vs comparator	Use vs no use (co-occurring use vs. single substance use)	Increased	Bad	−	Significant	Multivariable	Women older adult data not reported
Matson, 2020	Matson	2020		Observational	Retro	None/NA/NR	None/NA/NR	Medical, self-medicated, Non-medical/recreational	Not reported or unclear	Physical	ED visits/admissions	Acute care use	Number of days between screen date and first date of acute care, including any urgent care, emergency department visit, and/or hospital admission from screen to study-end date	Subgroup	Age	65+	Cannabis vs comparator	Use vs No use	No association/change	No effect	~	Not significant	Multivariable
Matson, 2020	Matson	2020		Observational	Retro	None/NA/NR	None/NA/NR	Medical, self-medicated, Non-medical/recreational	Not reported or unclear	Physical	ED visits/admissions	Acute care use	Number of days between screen date and first date of acute care, including any urgent care, emergency department visit, and/or hospital admission from screen to study-end date	Subgroup	Age	50-64 yrs	Cannabis vs comparator	Use vs No use	Increased	Bad	−	Significant	Multivariable	only those reporting daily/almost daily use
Mousa, 2020	Mousa	2020		Observational	Cross-sectional	Cancer	prostate cancer	Medical, self-medicated, Non-medical/recreational	Whole Sativa plant/natural and extracts	Physical	Response to treatment of another therapy	testosterone level	Blood samples were analyzed using an Abbott Architect i2000 immunoassay	Whole sample			Cannabis vs comparator	Use vs no use	Decreased	Unclear	?	Significant	Univariable
Press, 2020	Press	2020		Observational	Cross-sectional	None/NA/NR	African American Men	Unclear/NR	Whole Sativa plant/natural and extracts : marijuana	Physical	Diagnosis of cancer	Cancer	Serum prostate-specific antigen levels, a pre-cursor of prostate cancer diagnosis	Whole sample			Cannabis vs comparator	Use vs no use	Decreased	Good	+	Significant	Multivariable	The odds of an elevated PSA test was significantly lower but there was no significant difference in the mean PSA value (continuous)
Sznitman, 2020	Sznitman	2020		Observational	Cross-sectional	Chronic non-cancer pain	Neuropathic pain	Medical, self-medicated	Whole Sativa plant/natural and extracts	Physical	Sleep	Sleep	early awakening, indicators of insomnia weremeasured on a 7-point Likert scale	Whole sample			Cannabis vs comparator	Use vs no use	No association/change	No effect	~	Not significant	Multivariable
Sznitman, 2020	Sznitman	2020		Observational	Cross-sectional	Chronic non-cancer pain	Neuropathic pain	Medical, self-medicated	Whole Sativa plant/natural and extracts	Physical	Sleep	Sleep	initiating sleep, indicators of insomnia weremeasured on a 7-point Likert scale	Whole sample			Cannabis vs comparator	Use vs no use	No association/change	No effect	~	Not significant	Multivariable
Sznitman, 2020	Sznitman	2020		Observational	Cross-sectional	Chronic non-cancer pain	Neuropathic pain	Medical, self-medicated	Whole Sativa plant/natural and extracts	Physical	Sleep	Sleep	Waking up at night, indicators of insomnia were measured on a 7-point Likert scale	Whole sample			Cannabis vs comparator	Use vs no use	Decreased	Good	+	Significant	Multivariable
YorkWilliams, 2020	YorkWilliams	2020		NRS	Pro (as part of an RCT on exercise)	Sedentary lifestyle	None/NA/NR	Unclear/NR	Not reported or unclear	Physical	Nutrition and weight	Baseline BMI	BMI at baseline	Whole sample			Cannabis vs comparator	Use vs no use	Decreased	Good	+	Significant	Multivariable
YorkWilliams, 2020	YorkWilliams	2020		NRS	Pro (as part of an RCT on exercise)	Sedentary lifestyle	None/NA/NR	Unclear/NR	Not reported or unclear	Physical	Physical activity level	Physical activity	Baseline general self-reported physical activity measured using the Community Healthy Activities Model Program for Seniors (CHAMPS) (change from baseline to 16 weeks)	Whole sample			Cannabis vs comparator	Use vs no use	Not reported	Unclear	?	Not significant	Univariable
YorkWilliams, 2020	YorkWilliams	2020		NRS	Pro (as part of an RCT on exercise)	Sedentary lifestyle	None/NA/NR	Unclear/NR	Not reported or unclear	Physical	Physical activity level	Physical activity	Baseline number of days including moderate-to-vigorous physical activity in the previous 7 days, measured by the Stanford 7-Day Physical Activity Recall (PAR) test	Whole sample			Cannabis vs comparator	Use vs no use	Not reported	Unclear	?	Not significant	Univariable
YorkWilliams, 2020	YorkWilliams	2020		NRS	Pro (as part of an RCT on exercise)	Sedentary lifestyle	None/NA/NR	Unclear/NR	Not reported or unclear	Physical	Spirometry/exercise endurance	Spirometry	Baseline VO2 peak and duration to VO2 peak, analyzed separately but reported here as one	Whole sample			Cannabis vs comparator	Use vs no use	Not reported	Unclear	?	Not significant	Univariable
Airagnes, 2019	Airagnes	2019		Observational	Pro	None/NA/NR	None/NA/NR	Unclear/NR	Not reported or unclear	Physical	Employment	Job loss	self reported job loss at one year	Whole sample			Cannabis vs comparator	Use vs no use	Increased	Bad	−	Significant	Multivariable
DiGuiseppi, 2019	DiGuiseppi	2019		Observational	Cross-sectional	None/NA/NR	None/NA/NR	Unclear/NR	Not reported or unclear	Mental	Driving skills	Risky behaviour	Lapses, Errors and Violations measured using the 26-item Driver Behaviour Questionnaire (DBQ)	Whole sample			Cannabis vs comparator	Use vs no use	Increased	Bad	−	Not significant	Multivariable
DiGuiseppi, 2019	DiGuiseppi	2019		Observational	Cross-sectional	None/NA/NR	None/NA/NR	Unclear/NR	Not reported or unclear	Mental	Driving skills	Risky behaviour	Self-Rated Abilities for Safe Driving rated on a scale from 1 poor -7 excellent	Whole sample			Cannabis vs comparator	Use vs no use	Decreased	Bad	−	Not significant	Multivariable
DiGuiseppi, 2019	DiGuiseppi	2019		Observational	Cross-sectional	None/NA/NR	None/NA/NR	Unclear/NR	Not reported or unclear	Mental	Risky behaviour	Risky behaviour	Any Drinking and Driving in Past Year measured using the 26-item Driver Behaviour Questionnaire (DBQ)	Whole sample			Cannabis vs comparator	Use vs no use	Increased	Bad	−	Significant	Multivariable
DiGuiseppi, 2019	DiGuiseppi	2019		Observational	Cross-sectional	None/NA/NR	None/NA/NR	Unclear/NR	Not reported or unclear	Physical	Accidents and injuries	Car accidents	Any Crash or Citation in Past Year collected using Driving Habits Questionnaire (DHQ)	Whole sample			Cannabis vs comparator	Use vs no use	Increased	Bad	−	Significant	Multivariable
Han, 2019a	Han	2019	a	Observational	Cross-sectional	Substances: Prescription opioid users	Prescription opioid users	Unclear/NR	Not reported or unclear	Drugs and alcohol	Prescription opioid misuse	Adherence to/misuse of prescription drugs	Prescription opioid misuse: use "“in any way that a doctor did not direct you to use them, including use without a prescription of the respondent's own; use in greater amounts, more often, or longer than the respondent was told to take them; or use in any other way a doctor did not direct the respondent to use them”	Whole sample			Cannabis vs comparator	Use vs no use	Increased	Bad	−	Significant	Multivariable	Both univariable and multivariable models. Multivariable model adjusted for age, sex, race, family income, marital status, drug and other substance use in the past year, prescription sedative use in the past year, prescription tranquilizer use in the past year, prescription stimulant use in the past year, presence of two or more chronic diseases, all-cause emergency department use in the past yea…
Han, 2019a	Han	2019	a	Observational	Cross-sectional	Substances: Prescription opioid users	Prescription opioid users	Unclear/NR	Not reported or unclear	Drugs and alcohol	Prescription opioid misuse	Adherence to/misuse of prescription drugs	Prescription opioid misuse: use "“in any way that a doctor did not direct you to use them, including use without a prescription of the respondent's own; use in greater amounts, more often, or longer than the respondent was told to take them; or use in any other way a doctor did not direct the respondent to use them”	Whole sample			Cannabis vs comparator	Use vs no use	Increased	Bad	−	Significant	Univariable	Both univariable and multivariable models. Multivariable model adjusted for age, sex, race, family income, marital status, drug and other substance use in the past year, prescription sedative use in the past year, prescription tranquilizer use in the past year, prescription stimulant use in the past year, presence of two or more chronic diseases, all-cause emergency department use in the past yea…
Han, 2019b	Han	2019	b	Observational	Sequential	Substances: Alcohol use	Co-use of alcohol	Unclear/NR	Unclear (describe)	Drugs and alcohol	Alcohol misuse/ impairment	Alcohol misuse	Binge drinking	Whole sample			Cannabis vs comparator	Use vs no use	Increased	Bad	−	Significant	Multivariable
Howard, 2019	Howard	2019		Observational	Other	Anorexia due to severe illness and hospitalized	Hospitalized,Reduced appetite	Medical, overseen by a physician	Synthetic THC/THC analogue, or CBD : Dronabinol	Physical	Blood test results	Blood test results	Change in albumin from time of drug initiation to discontinuation/discharge	Subgroup	Cannabis users		Cannabis vs comparator	Use vs no use	Decreased	Bad	−	Not significant	Univariable
Howard, 2019	Howard	2019		Observational	Other	Anorexia due to severe illness and hospitalized	Hospitalized,Reduced appetite	Medical, overseen by a physician	Synthetic THC/THC analogue, or CBD : Dronabinol	Physical	Blood test results	Blood test results	Change in albumin from drug initiation to discontinuation/discharge	Whole sample			Cannabis vs comparator	Overall effect: dronabinol, megestrol, mirtazapine	Not reported	Unclear	?	Not significant	Univariable
Howard, 2019	Howard	2019		Observational	Other	Anorexia due to severe illness and hospitalized	Hospitalized,Reduced appetite	Medical, overseen by a physician	Synthetic THC/THC analogue, or CBD : Dronabinol	Physical	Nutrition and weight	Appetite	Appetite as documented in progress notes by providers or nurses	Whole sample			Cannabis vs comparator	Overall effect: dronabinol, megestrol, mirtazapine	Not reported	Unclear	?	Not significant	Univariable
Howard, 2019	Howard	2019		Observational	Other	Anorexia due to severe illness and hospitalized	Hospitalized,Reduced appetite	Medical, overseen by a physician	Synthetic THC/THC analogue, or CBD : Dronabinol	Physical	Nutrition and weight	Change in weight or BMI	Change in weight from time of drug initiation to discontinuation/discharge	Subgroup	Cannabis users		Cannabis vs comparator	Use vs no use	No association/change	No effect	~	Not significant	Univariable
Howard, 2019	Howard	2019		Observational	Other	Anorexia due to severe illness and hospitalized	Hospitalized,Reduced appetite	Medical, overseen by a physician	Synthetic THC/THC analogue, or CBD : Dronabinol	Physical	Nutrition and weight	Change in weight or BMI	Change in weight from drug initiation to discontinuation/discharge	Whole sample			Cannabis vs comparator	Overall effect: dronabinol, megestrol, mirtazapine	Not reported	Unclear	?	Not significant	Univariable
Howard, 2019	Howard	2019		Observational	Other	Anorexia due to severe illness and hospitalized	Hospitalized,Reduced appetite	Medical, overseen by a physician	Synthetic THC/THC analogue, or CBD : Dronabinol	Physical	Nutrition and weight	Food intake	Difference between percentage meal intake at drug initiation and discontinuation or discharge (whichever came first)	Subgroup	Cannabis users		Cannabis vs comparator	Use vs no use	Increased	Good	+	Not significant	Univariable
Howard, 2019	Howard	2019		Observational	Other	Anorexia due to severe illness and hospitalized	Hospitalized,Reduced appetite	Medical, overseen by a physician	Synthetic THC/THC analogue, or CBD : Dronabinol	Physical	Nutrition and weight	Food intake	Number of patients with improvement in percentage meal intake from drug initiation to discontinuation or discharge (whichever came first)	Whole sample			Cannabis vs comparator	Overall effect: dronabinol, megestrol, mirtazapine	Not reported	Unclear	?	Not significant	Univariable
Jennings, 2019	Jennings	2019		Observational	Other	Joint replacement	Total knee replacement	Unclear/NR		Mental	Mental health	Mental health symptoms	Post-op mental component of the Veterans RAND-12 Score (time of assessment not reported)	Whole sample			Cannabis vs comparator	Use vs no use	Decreased	Unclear	?	Not significant	Univariable
Jennings, 2019	Jennings	2019		Observational	Other	Joint replacement	Total knee replacement	Unclear/NR		Physical	Hospitalization/readmission	Readmission to hospital	Readmission to hospital	Whole sample			Cannabis vs comparator	Use vs no use	Increased	Bad	−	Not significant	Univariable
Jennings, 2019	Jennings	2019		Observational	Other	Joint replacement	Total knee replacement	Unclear/NR		Physical	Joint function	Knee Society Scores	Change in Knee Society Score (time of assessment not reported)	Whole sample			Cannabis vs comparator	Use vs no use	Decreased	Unclear	?	Not significant	Univariable
Jennings, 2019	Jennings	2019		Observational	Other	Joint replacement	Total knee replacement	Unclear/NR		Physical	Joint function	Knee Society Scores	Post-op Knee Society Score (time of assessment not reported)	Whole sample			Cannabis vs comparator	Use vs no use	Increased	Unclear	?	Not significant	Univariable
Jennings, 2019	Jennings	2019		Observational	Other	Joint replacement	Total knee replacement	Unclear/NR		Physical	Joint function	Range of motion	Post-op range of motion	Whole sample			Cannabis vs comparator	Use vs no use	Increased	Good	+	Not significant	Univariable
Jennings, 2019	Jennings	2019		Observational	Other	Joint replacement	Total knee replacement	Unclear/NR		Physical	Pain	Analgesic use	In-hospital total morphine equivalents	Whole sample			Cannabis vs comparator	Use vs no use	Decreased	Good	+	Not significant	Univariable
Jennings, 2019	Jennings	2019		Observational	Other	Joint replacement	Total knee replacement	Unclear/NR		Physical	Physical Health	Physical Health	Post-op physical component of the Veterans RAND-12 Score (time of assessment not reported)	Whole sample			Cannabis vs comparator	Use vs no use	Increased	Unclear	?	Not significant	Univariable
Jennings, 2019	Jennings	2019		Observational	Other	Joint replacement	Total knee replacement	Unclear/NR		Physical	Response to treatment of another therapy	Length of hospital stay	Length of stay in hospital post-total knee arthroplasty	Whole sample			Cannabis vs comparator	Use vs no use	Decreased	Good	+	Not significant	Univariable
Jennings, 2019	Jennings	2019		Observational	Other	Joint replacement	Total knee replacement	Unclear/NR		Physical	Response to treatment of another therapy	Reoperation	Reoperation	Whole sample			Cannabis vs comparator	Use vs no use	Increased	Bad	−	Not significant	Univariable
Lum, 2019	Lum	2019		Observational	Cross-sectional	None/NA/NR	None/NA/NR	Medical, overseen by a physician,Medical, self-medicated,Non-medical/recreational	Not reported or unclear	Drugs and alcohol	Prescription drug use	Prescription benzo use	Past-year benzodiazepine use (self-report)	Whole sample			Cannabis vs comparator	Users vs non-users	Increased	Bad	−	Significant	Univariable
Lum, 2019	Lum	2019		Observational	Cross-sectional	None/NA/NR	None/NA/NR	Medical, overseen by a physician,Medical, self-medicated,Non-medical/recreational	Not reported or unclear	Drugs and alcohol	Prescription drug use	Use of opioids	Past-year opioid use (self-report)	Whole sample			Cannabis vs comparator	Users vs non-users	Increased	Bad	−	Significant	Univariable
Lum, 2019	Lum	2019		Observational	Cross-sectional	None/NA/NR	None/NA/NR	Medical, overseen by a physician,Medical, self-medicated,Non-medical/recreational	Not reported or unclear	Global	Global Quality of life	Physical Health	PROMIS Global Health score: Standardized rating of health assessed through Patient-Reported Outcomes Measurement Information System (PROMIS) scores for global health, physical health, and mental health	Whole sample			Cannabis vs comparator	Users vs non-users	Decreased	Bad	−	Not significant	Univariable
Lum, 2019	Lum	2019		Observational	Cross-sectional	None/NA/NR	None/NA/NR	Medical, overseen by a physician,Medical, self-medicated,Non-medical/recreational	Not reported or unclear	Mental	Mental Health	Mental Health	PROMIS Mental Health score: Standardized rating of health assessed through Patient-Reported Outcomes Measurement Information System (PROMIS) scores for global health, physical health, and mental health	Whole sample			Cannabis vs comparator	Users vs non-users	Decreased	Bad	−	Not significant	Univariable
Lum, 2019	Lum	2019		Observational	Cross-sectional	None/NA/NR	None/NA/NR	Medical, overseen by a physician,Medical, self-medicated,Non-medical/recreational	Not reported or unclear	Physical	HR-QoL	Physical Health	PROMIS Physical Health score: Standardized rating of health assessed through Patient-Reported Outcomes Measurement Information System (PROMIS) scores for global health, physical health, and mental health	Whole sample			Cannabis vs comparator	Users vs non-users	Decreased	Bad	−	Not significant	Univariable
Neilson, 2019	Neilson	2019		Observational	Cross-sectional	None/NA/NR	None/NA/NR	Unclear/NR	Not reported or unclear	Physical	Physical activity level	Sedentary behaviour	>=35 hours of leisure-time sedentary behaviour per week	Whole sample			Cannabis vs comparator	Occasional cannabis use vs No use	Increased	Bad	−	Not significant	Multivariable	Adjusted for employment status, marital status, total annual household income from all sources, perceived health, perceived positive mental health, and pain. There were insufficient older adults with heavy cannabis use to run an analysis.
Taha, 2019	Taha	2019		Observational	Other	Cancer	Other prescription drug treatment (specify) : Nivolumab,Cancer	Medical, overseen by a physician	Not reported or unclear : Medical cannabis of varying THC:CBD ratios, supplied from six different companies in Israel	Physical	Adverse Events	Adverse Events	Side-effects, including fatigue, rash, pruritic, arthralgia, abdominal pain, anorexia, hypothyroidism, and diarrhea	Whole sample			Cannabis vs comparator	Use vs no use	No association/change	No effect	~	Not significant	Univariable	With the limitation of a retrospective report, no signiﬁcant difference between the two groups was found (Table 3).
Taha, 2019	Taha	2019		Observational	Other	Cancer	Other prescription drug treatment (specify) : Nivolumab,Cancer	Medical, overseen by a physician	Not reported or unclear : Medical cannabis of varying THC:CBD ratios, supplied from six different companies in Israel	Physical	Mortality or survival	Mortality or survival	Overall survival	Whole sample			Cannabis vs comparator	Use vs no use	Not reported	No effect	~	Not significant	Multivariable	Multivariate analysis, when smoking, existing brain metastases, and performance status were controlled for
Taha, 2019	Taha	2019		Observational	Other	Cancer	Other prescription drug treatment (specify) : Nivolumab,Cancer	Medical, overseen by a physician	Not reported or unclear : Medical cannabis of varying THC:CBD ratios, supplied from six different companies in Israel	Physical	Mortality or survival	Mortality or survival	Overall survival	Whole sample			Cannabis vs comparator	Use vs no use	Increased	Good	+	Significant	Univariable	Univariate analysis
Taha, 2019	Taha	2019		Observational	Other	Cancer	Other prescription drug treatment (specify) : Nivolumab,Cancer	Medical, overseen by a physician	Not reported or unclear : Medical cannabis of varying THC:CBD ratios, supplied from six different companies in Israel	Physical	Mortality or survival	Mortality or survival	Progression-free survival	Whole sample			Cannabis vs comparator	Use vs no use	Not reported	No effect	~	Not significant	Multivariable	Multivariate analysis, when smoking and existing brain metastases were controlled for
Taha, 2019	Taha	2019		Observational	Other	Cancer	Other prescription drug treatment (specify) : Nivolumab,Cancer	Medical, overseen by a physician	Not reported or unclear : Medical cannabis of varying THC:CBD ratios, supplied from six different companies in Israel	Physical	Mortality or survival	Mortality or survival	Progression-free survival	Whole sample			Cannabis vs comparator	Use vs no use	Increased	Good	+	Not significant	Univariable	Univariate analysis
Taha, 2019	Taha	2019		Observational	Other	Cancer	Cancer; Nivolumab treatment	Medical, overseen by a physician	Not reported or unclear : Medical cannabis of varying THC:CBD ratios, supplied from six different companies in Israel	Physical	Response to treatment of another therapy	Response to treatment of another drug	Percent of patients with complete or partial response of cannabis exposed group (n = 53). The response rate was evaluated using RECIST criteria based on imaging assessments carried out every 11–14 weeks. The results relied on the ofﬁcial Radiology reports.	Subgroup	Cannabis users		Doses	20 g/month vs >=30 g/month	Not reported	No effect	~	Not significant	Univariable
Taha, 2019	Taha	2019		Observational	Other	Cancer	Cancer; Nivolumab treatment	Medical, overseen by a physician	Not reported or unclear : Medical cannabis of varying THC:CBD ratios, supplied from six different companies in Israel	Physical	Response to treatment of another therapy	Response to treatment of another drug	Percent of patients with complete or partial response of cannabis exposed group with data (n = 37). The response rate was evaluated using RECIST criteria based on imaging assessments carried out every 11–14 weeks. The results relied on the ofﬁcial Radiology reports.	Subgroup	Cannabis users		Concentrations	>=10% THC vs <10% THC	Increased	Good	+	Not significant	Univariable
Taha, 2019	Taha	2019		Observational	Other	Cancer	Cancer; Nivolumab treatment	Medical, overseen by a physician	Not reported or unclear : Medical cannabis of varying THC:CBD ratios, supplied from six different companies in Israel	Physical	Response to treatment of another therapy	Response to treatment of another drug	Percent of patients with complete or partial response of cannabis exposed group with data (n = 37). The response rate was evaluated using RECIST criteria based on imaging assessments carried out every 11–14 weeks. The results relied on the ofﬁcial Radiology reports.	Subgroup	Cannabis users		Concentrations	>=1% CBD vs <1% CBD	Decreased	Bad	−	Not significant	Univariable
Taha, 2019	Taha	2019		Observational	Other	Cancer	Cancer; Nivolumab treatment	Medical, overseen by a physician	Not reported or unclear : Medical cannabis of varying THC:CBD ratios, supplied from six different companies in Israel	Physical	Response to treatment of another therapy	Response to treatment of another drug	Percent of patients with complete or partial response. The response rate was evaluated using RECIST criteria based on imaging assessments carried out every 11–14 weeks. The results relied on the ofﬁcial Radiology reports.	Subgroup	Cannabis users		Modes of consumption	Overall effect of routes of admin	Not reported	Unclear	?	Not significant	Univariable	This was the global/overall effect for the routes of admin variable. No findings were reported for comparisons of individual routes of admin.
Taha, 2019	Taha	2019		Observational	Other	Cancer	Cancer; Nivolumab treatment	Medical, overseen by a physician	Not reported or unclear : Medical cannabis of varying THC:CBD ratios, supplied from six different companies in Israel	Physical	Response to treatment of another therapy	Response to treatment of another drug	Percent of patients with complete or partial response. The response rate was evaluated using RECIST criteria based on imaging assessments carried out every 11–14 weeks. The results relied on the ofﬁcial Radiology reports.	Subgroup	Physical health condition	NSCLC patients	Cannabis vs comparator	Use vs no use	Decreased	Bad	−	Not significant	Univariable
Taha, 2019	Taha	2019		Observational	Other	Cancer	Cancer; Nivolumab treatment	Medical, overseen by a physician	Not reported or unclear : Medical cannabis of varying THC:CBD ratios, supplied from six different companies in Israel	Physical	Response to treatment of another therapy	Response to treatment of another drug	Percent of patients with complete or partial response. The response rate was evaluated using RECIST criteria based on imaging assessments carried out every 11–14 weeks. The results relied on the ofﬁcial Radiology reports.	Subgroup	Physical health condition	NSCLC patients surviving >=2 months	Cannabis vs comparator	Use vs no use	Decreased	Bad	−	Not significant	Univariable
Taha, 2019	Taha	2019		Observational	Other	Cancer	Cancer; Nivolumab treatment	Medical, overseen by a physician	Not reported or unclear : Medical cannabis of varying THC:CBD ratios, supplied from six different companies in Israel	Physical	Response to treatment of another therapy	Response to treatment of another drug	Percent of patients with complete or partial response. The response rate was evaluated using RECIST criteria based on imaging assessments carried out every 11–14 weeks. The results relied on the ofﬁcial Radiology reports.	Subgroup	Physical health condition	Renal cel carcinoma and melanoma patients surviving >=2 months	Cannabis vs comparator	Use vs no use	Decreased	Bad	−	Not significant	Univariable
Taha, 2019	Taha	2019		Observational	Other	Cancer	Cancer; Nivolumab treatment	Medical, overseen by a physician	Not reported or unclear : Medical cannabis of varying THC:CBD ratios, supplied from six different companies in Israel	Physical	Response to treatment of another therapy	Response to treatment of another drug	Percent of patients with complete or partial response. The response rate was evaluated using RECIST criteria based on imaging assessments carried out every 11–14 weeks. The results relied on the ofﬁcial Radiology reports.	Subgroup	Physical health condition	Renal cell carcinoma and melanoma patients	Cannabis vs comparator	Use vs no use	Decreased	Bad	−	Not significant	Univariable
Taha, 2019	Taha	2019		Observational	Other	Cancer	Cancer; Nivolumab treatment	Medical, overseen by a physician	Not reported or unclear : Medical cannabis of varying THC:CBD ratios, supplied from six different companies in Israel	Physical	Response to treatment of another therapy	Response to treatment of another drug	Percent of patients with complete or partial response. The response rate was evaluated using RECIST criteria based on imaging assessments carried out every 11–14 weeks. The results relied on the ofﬁcial Radiology reports.	Subgroup	Other subgroup type	Patients surviving >=2 months	Cannabis vs comparator	Use vs no use	Decreased	Bad	−	Significant	Multivariable	Multivariate analysis...cannabis use was the only significant factor affecting response rate
Taha, 2019	Taha	2019		Observational	Other	Cancer	Cancer; Nivolumab treatment	Medical, overseen by a physician	Not reported or unclear : Medical cannabis of varying THC:CBD ratios, supplied from six different companies in Israel	Physical	Response to treatment of another therapy	Response to treatment of another drug	Percent of patients with complete or partial response. The response rate was evaluated using RECIST criteria based on imaging assessments carried out every 11–14 weeks. The results relied on the ofﬁcial Radiology reports.	Whole sample			Cannabis vs comparator	Use vs no use	Decreased	Bad	−	Significant	Multivariable	Multivariate analysis...cannabis use was the only significant factor affecting response rate
Taha, 2019	Taha	2019		Observational	Other	Cancer	Cancer; Nivolumab treatment	Medical, overseen by a physician	Not reported or unclear : Medical cannabis of varying THC:CBD ratios, supplied from six different companies in Israel	Physical	Response to treatment of another therapy	Use of high-dose glucocorticoids	Required the use of high-dose glucocorticoids	Whole sample			Cannabis vs comparator	Use vs no use	No association/change	No effect	~	Not significant	Univariable
Abuhasira, 2018	Abuhasira	2018		NRS		Medical cannabis use (prescribed)	Prescribed medical cannabis	Medical, overseen by a physician	Whole Sativa plant/natural and extracts : 15 strains available. THC-rich C. indica (20% THC, 1% CBD): Erez, Dorit, Or, Eran Almog, Barak, Omer, and Eden (12% THC, 1% CBD). THC-rich C. sativa (20% THC, 1% CBD): Alaska, Shira, and Oz. CBD-rich C. indica (1% THC, 18% CBD): Avidekel. CBD-rich C. sativa (1% THC, 20% CBD): Raphael. Equal THC and CBD C. indica (10% THC, 12% CBD): Midnight. Equal THC and…	Mental	Quality of life	Quality of life	Proportion of patients reporting QoL as "Bad" or "Very bad" on a 5-point Likert scale: "Very good," "Good," "Not good nor bad," "Bad," or "Very bad"	Subgroup	Other subgroup type	Those who did not die, stop treatment, switch suppliers, or were treated less than 6 months, and who responded to questionnaire (33% of original sample)	Cannabis vs comparator	Use vs no use (before and after)	Decreased	Good	+	Significant	Univariable	High loss to follow-up (67%)
Abuhasira, 2018	Abuhasira	2018		NRS		Medical cannabis use (prescribed)	Prescribed medical cannabis	Medical, overseen by a physician	Whole Sativa plant/natural and extracts : 15 strains available. THC-rich C. indica (20% THC, 1% CBD): Erez, Dorit, Or, Eran Almog, Barak, Omer, and Eden (12% THC, 1% CBD). THC-rich C. sativa (20% THC, 1% CBD): Alaska, Shira, and Oz. CBD-rich C. indica (1% THC, 18% CBD): Avidekel. CBD-rich C. sativa (1% THC, 20% CBD): Raphael. Equal THC and CBD C. indica (10% THC, 12% CBD): Midnight. Equal THC and…	Physical	Balance/Falls	Falls	Proportion of patients falling at least once	Subgroup	Other subgroup type	Those who did not die, stop treatment, switch suppliers, or were treated less than 6 months, and who responded to questionnaire AND answered the question regarding falls (19% of original sample)	Cannabis vs comparator	Use (6 months after treatment initiation) vs no use (6 months preceding treatment initiation)	Decreased	Good	+	Significant	Univariable	Extremely high loss to follow-up (81%)
Abuhasira, 2018	Abuhasira	2018		NRS		Medical cannabis use (prescribed)	Prescribed medical cannabis	Medical, overseen by a physician	Whole Sativa plant/natural and extracts : 15 strains available. THC-rich C. indica (20% THC, 1% CBD): Erez, Dorit, Or, Eran Almog, Barak, Omer, and Eden (12% THC, 1% CBD). THC-rich C. sativa (20% THC, 1% CBD): Alaska, Shira, and Oz. CBD-rich C. indica (1% THC, 18% CBD): Avidekel. CBD-rich C. sativa (1% THC, 20% CBD): Raphael. Equal THC and CBD C. indica (10% THC, 12% CBD): Midnight. Equal THC and…	Physical	Pain	Pain score	Pain intensity: numeric visual analog 11-point scale (0 = no pain, 10 = worst pain imaginable)	Subgroup	Other subgroup type	Those who did not die, stop treatment, switch suppliers, or were treated less than 6 months, and who responded to questionnaire (33% of original sample)	Cannabis vs comparator	Use vs no use (before and after)	Decreased	Good	+	Significant	Univariable	High loss to follow-up (67%). The sample included 114 patients (13%) who reported a pain intensity of 0 and were clearly not receiving cannabis for pain.
Abuhasira, 2018	Abuhasira	2018		NRS		Medical cannabis use (prescribed)	Prescribed medical cannabis	Medical, overseen by a physician	Whole Sativa plant/natural and extracts : 15 strains available. THC-rich C. indica (20% THC, 1% CBD): Erez, Dorit, Or, Eran Almog, Barak, Omer, and Eden (12% THC, 1% CBD). THC-rich C. sativa (20% THC, 1% CBD): Alaska, Shira, and Oz. CBD-rich C. indica (1% THC, 18% CBD): Avidekel. CBD-rich C. sativa (1% THC, 20% CBD): Raphael. Equal THC and CBD C. indica (10% THC, 12% CBD): Midnight. Equal THC and…	Physical	Pain	Pain: proportion reporting high-intensity pain	Proportion of patients reporting high pain intensity (8-10 on VAS)	Subgroup	Other subgroup type	Those who did not die, stop treatment, switch suppliers, or were treated less than 6 months, and who responded to questionnaire (33% of original sample)	Cannabis vs comparator	Use vs no use (before and after)	Decreased	Good	+	Significant	Univariable	High loss to follow-up (67%)
Bellnier, 2018	Bellnier	2018		NRS		Chronic non-cancer pain	Chronic non-cancer pain; Prescribed medical cannabis	Medical, overseen by a physician	Whole Sativa plant/natural and extracts	Global	Global Quality of life	Quality of life	Change in quality of life measured by the European Quality of Life 5 Dimension Questionnaire (EQ-5D) at 3 months	Whole sample			Cannabis vs comparator	Use vs no use (before and after...follow-up 3 months)	Increased	Good	+	Significant	Univariable
Bellnier, 2018	Bellnier	2018		NRS		Chronic non-cancer pain	Chronic non-cancer pain; Prescribed medical cannabis	Medical, overseen by a physician	Whole Sativa plant/natural and extracts	Physical	Pain	Analgesic use	Change in opioid consumption, measured as morphine equivalents per day	Whole sample			Cannabis vs comparator	Use vs no use (before and after...follow-up 3 months)	Decreased	Good	+	Significant	Univariable	All individual pain quality descriptors were significantly reduced at 3 months.
Bellnier, 2018	Bellnier	2018		NRS		Chronic non-cancer pain	Chronic non-cancer pain; Prescribed medical cannabis	Medical, overseen by a physician	Whole Sativa plant/natural and extracts	Physical	Pain	Pain score	Change in deep pain quality, measured by amalgamating aching, heavy, dull, cramping, throbbing, and tender pain descriptors of the Pain Quality Assessment Scale (PQAS) at 3 months	Whole sample			Cannabis vs comparator	Use vs no use (before and after...follow-up 3 months)	Decreased	Good	+	Significant	Univariable	All individual pain quality descriptors were significantly reduced at 3 months.
Bellnier, 2018	Bellnier	2018		NRS		Chronic non-cancer pain	Chronic non-cancer pain; Prescribed medical cannabis	Medical, overseen by a physician	Whole Sativa plant/natural and extracts	Physical	Pain	Pain score	Change in paroxysmal pain quality, measured by amalgamating shooting, sharp, electric, hot, and radiating pain descriptors of the Pain Quality Assessment Scale (PQAS) at 3 months	Whole sample			Cannabis vs comparator	Use vs no use (before and after...follow-up 3 months)	Decreased	Good	+	Significant	Univariable	All individual pain quality descriptors were significantly reduced at 3 months.
Bellnier, 2018	Bellnier	2018		NRS		Chronic non-cancer pain	Chronic non-cancer pain; Prescribed medical cannabis	Medical, overseen by a physician	Whole Sativa plant/natural and extracts	Physical	Pain	Pain score	Change in surface pain quality, measured by amalgamating itchy, cold, numb, sensitive, and tingling pain descriptors of the Pain Quality Assessment Scale (PQAS) at 3 months	Whole sample			Cannabis vs comparator	Use vs no use (before and after...follow-up 3 months)	Decreased	Good	+	Significant	Univariable	All individual pain quality descriptors were significantly reduced at 3 months.
Choi, 2018	Choi	2018		Observational	Cross-sectional	None/NA/NR	None/NA/NR	Unclear/NR	Not reported or unclear	Mental	Anxiety	Anxiety	Anxiety disorder (DSM-V)	Whole sample			Cannabis vs comparator	Use vs non-use	Increased	Bad	−	Significant	Univariable
Choi, 2018	Choi	2018		Observational	Cross-sectional	None/NA/NR	None/NA/NR	Unclear/NR	Not reported or unclear	Mental	AUD	Alcohol use disorder	Past-year alcohol use disorder: DSM-V	Whole sample			Cannabis vs comparator	Use vs non-use	Increased	Bad	−	Significant	Univariable
Choi, 2018	Choi	2018		Observational	Cross-sectional	None/NA/NR	None/NA/NR	Unclear/NR	Not reported or unclear	Mental	CUD	CUD etc.	Past-year marijuana use disorder	Subgroup	Cannabis users		Types of use	Medical (with a medical marijuana recommendation status) vs non-medical	Increased	Bad	−	Not significant	Univariable
Choi, 2018	Choi	2018		Observational	Cross-sectional	None/NA/NR	None/NA/NR	Unclear/NR	Not reported or unclear	Mental	Depression	Depression	Major depressive disorder	Whole sample			Cannabis vs comparator	Use vs non-use	Increased	Bad	−	Significant	Univariable
Choi, 2018	Choi	2018		Observational	Cross-sectional	None/NA/NR	None/NA/NR	Unclear/NR	Not reported or unclear	Mental	Mental health disorder	Bipolar/manic/hypomanic disorder	Bipolar, manic, or hypomanic disorder	Whole sample			Cannabis vs comparator	Use vs non-use	Increased	Bad	−	Significant	Univariable
Choi, 2018	Choi	2018		Observational	Cross-sectional	None/NA/NR	None/NA/NR	Unclear/NR	Not reported or unclear	Mental	Mental health disorder	Mental health symptoms	Occurrence of mental disorders	Subgroup	Cannabis users		Medical vs rec	Medical (with a medical marijuana recommendation status) vs non-medical	Increased	Bad	−	Significant	Univariable
Choi, 2018	Choi	2018		Observational	Cross-sectional	None/NA/NR	None/NA/NR	Unclear/NR	Not reported or unclear	Mental	Mental health disorder	Mental health symptoms	Any past-year mental disorder: major depressive disorder, anxiety disorder, PTSD, bipolar, manic, or hypomanic disorder	Whole sample			Cannabis vs comparator	Use vs non-use	Increased	Bad	−	Significant	Univariable
Choi, 2018	Choi	2018		Observational	Cross-sectional	None/NA/NR	None/NA/NR	Unclear/NR	Not reported or unclear	Mental	Nicotine Use Disorder	Tobacco use	Nicotine use disorder	Whole sample			Cannabis vs comparator	Use vs non-use	Increased	Bad	−	Significant	Univariable
Choi, 2018	Choi	2018		Observational	Cross-sectional	None/NA/NR	None/NA/NR	Unclear/NR	Not reported or unclear	Mental	PTSD	PTSD	Post-traumatic stress disorder	Whole sample			Cannabis vs comparator	Use vs non-use	Increased	Bad	−	Significant	Univariable
Choi, 2018	Choi	2018		Observational	Cross-sectional	None/NA/NR	None/NA/NR	Unclear/NR	Not reported or unclear	Mental	SUD (non-cannabis)	SUD	Other drug use disorder use disorder	Whole sample			Cannabis vs comparator	Use vs non-use	Increased	Bad	−	Significant	Univariable
Choi, 2018	Choi	2018		Observational	Cross-sectional	None/NA/NR	None/NA/NR	Unclear/NR	Not reported or unclear	Physical	Accident/injury	Any injury	Number of injuries among injured	Subgroup	Other subgroup type	Participants experiencing an injury	Cannabis vs comparator	Use vs non-use	Increased	Bad	−	Not significant	Univariable
Choi, 2018	Choi	2018		Observational	Cross-sectional	None/NA/NR	None/NA/NR	Unclear/NR	Not reported or unclear	Physical	Accident/injury	Any injury	Past-year any injury that caused the person to seek medical help or cut down usual activities for more than half a day	Subgroup	Cannabis users		Medical vs rec	Medical (with a medical marijuana recommendation status) vs non-medical	Increased	Bad	−	Significant	Univariable
Choi, 2018	Choi	2018		Observational	Cross-sectional	None/NA/NR	None/NA/NR	Unclear/NR	Not reported or unclear	Physical	Accident/injury	Any injury	Past-year any injury	Whole sample			Cannabis vs comparator	Use vs non-use	Increased	Bad	−	Significant	Univariable
Choi, 2018	Choi	2018		Observational	Cross-sectional	None/NA/NR	None/NA/NR	Unclear/NR	Not reported or unclear	Physical	Accidents and injuries	Any injury	Past-year any injury that caused the person to seek medical help or cut down usual activities for more than half a day	Subgroup	Cannabis users		Frequency of use	Overall effect	Not reported	No effect	~	Not significant	Multivariable	This was an overall effect for the frequency of use variable...no direction of effect is associated with overall effects
Choi, 2018	Choi	2018		Observational	Cross-sectional	None/NA/NR	None/NA/NR	Unclear/NR	Not reported or unclear	Physical	Accidents and injuries	Any injury	Past-year any injury that caused the person to seek medical help or cut down usual activities for more than half a day	Subgroup	Cannabis users		Doses	Number of joints usually smoked ina day in the past 12 months	Increased	Bad	−	Not significant	Multivariable
Choi, 2018	Choi	2018		Observational	Cross-sectional	None/NA/NR	None/NA/NR	Unclear/NR	Not reported or unclear	Physical	ED visits/admissions	Emergency department visits	Number of ED visits amongst those that visited the ED	Subgroup	Other subgroup type	Participants who visited the ED	Cannabis vs comparator	Use vs non-use	Increased	Bad	−	Not significant	Univariable
Choi, 2018	Choi	2018		Observational	Cross-sectional	None/NA/NR	None/NA/NR	Unclear/NR	Not reported or unclear	Physical	ED visits/admissions	Emergency department visits	Past-year ED visit	Subgroup	Cannabis users		Frequency of use	Overall effect	Not reported	No effect	~	Not significant	Multivariable	This was an overall effect for the frequency of use variable...no direction of effect is associated with overall effects
Choi, 2018	Choi	2018		Observational	Cross-sectional	None/NA/NR	None/NA/NR	Unclear/NR	Not reported or unclear	Physical	ED visits/admissions	Emergency department visits	Past-year ED visit	Subgroup	Cannabis users		Doses	Number of joints usually smoked in a day in the past 12 months	Decreased	Good	+	Not significant	Multivariable
Choi, 2018	Choi	2018		Observational	Cross-sectional	None/NA/NR	None/NA/NR	Unclear/NR	Not reported or unclear	Physical	ED visits/admissions	Emergency department visits	Past-year ED visit and hospital admission	Subgroup	Cannabis users		Medical vs rec	Medical (with a medical marijuana recommendation status) vs non-medical	No association/change	No effect	~	Not significant	Univariable
Choi, 2018	Choi	2018		Observational	Cross-sectional	None/NA/NR	None/NA/NR	Unclear/NR	Not reported or unclear	Physical	ED visits/admissions	Emergency department visits	Past-year ED visit and hospitalization	Whole sample			Cannabis vs comparator	Use vs non-use	Increased	Bad	−	Not significant	Univariable
Choi, 2018	Choi	2018		Observational	Cross-sectional	None/NA/NR	None/NA/NR	Unclear/NR	Not reported or unclear	Physical	ED visits/admissions	Emergency department visits	Past-year ED visit only	Whole sample			Cannabis vs comparator	Use vs non-use	Increased	Bad	−	Significant	Univariable
Choi, 2018	Choi	2018		Observational	Cross-sectional	None/NA/NR	None/NA/NR	Unclear/NR	Not reported or unclear	Physical	ED visits/admissions	Emergency department visits	Past-year ED visit, with or without hospitalization	Whole sample			Cannabis vs comparator	Use vs non-use	Increased	Bad	−	Significant	Univariable
Choi, 2018	Choi	2018		Observational	Cross-sectional	None/NA/NR	None/NA/NR	Unclear/NR	Not reported or unclear	Physical	HR-QoL	Physical Health	Self-rated health (1 = poor, 5 = excellent)	Whole sample			Cannabis vs comparator	Use vs non-use	Decreased	Bad	−	Significant	Univariable
Choi, 2018	Choi	2018		Observational	Cross-sectional	None/NA/NR	None/NA/NR	Unclear/NR	Not reported or unclear	Physical	Physical health comorbidities	Total number of disorders	Number of chronic medical conditions	Subgroup	Cannabis users		Medical vs rec	Medical (with a medical marijuana recommendation status) vs non-medical	Increased	Bad	−	Significant	Univariable
Choi, 2018	Choi	2018		Observational	Cross-sectional	None/NA/NR	None/NA/NR	Unclear/NR	Not reported or unclear	Physical	Physical health comorbidities	Total number of disorders	Number of chronic medical conditions	Whole sample			Cannabis vs comparator	Use vs no use	Decreased	Good	+	Not significant	Univariable
Crowley, 2018	Crowley	2018		Observational	Other	Chronic non-cancer pain	Chronic non-cancer pain	Medical, overseen by a physician	Not reported or unclear	Physical	Pain	Pain score	Change in pain intensity, measured on a pain intensity numeric rating scale (PI-NRS) (Farrar et al., 2001)	Whole sample			Cannabis vs comparator	Pre-treatment vs after 12 weeks of treatment (before and after study)	Decreased	Good	+	Significant	Univariable
Han, 2018	Han	2018		Observational	Cross-sectional	None/NA/NR	None/NA/NR	Medical, overseen by a physician,Non-medical/recreational	Not reported or unclear	Drugs and alcohol	Illicit drug use	Illicit drug use	Past-year cocaine use	Subgroup	Age	50-64 years	Cannabis vs comparator	Use vs no use	Increased	Bad	−	Significant	Univariable
Han, 2018	Han	2018		Observational	Cross-sectional	None/NA/NR	None/NA/NR	Medical, overseen by a physician,Non-medical/recreational	Not reported or unclear	Drugs and alcohol	Illicit drug use	Illicit drug use	Past-year cocaine use	Subgroup	Age	65+ years	Cannabis vs comparator	Use vs no use	Increased	Bad	−	Significant	Univariable
Han, 2018	Han	2018		Observational	Cross-sectional	None/NA/NR	None/NA/NR	Medical, overseen by a physician,Non-medical/recreational	Not reported or unclear	Drugs and alcohol	Prescription drug misuse	Adherence to/misuse of prescription drugs	Past-year sedative misuse (NSDUH deﬁnes misuse as using a drug in any way not directed by a doctor, including use without a prescription, more often, in greater amounts, or longer than the participant was directed to take them, or use in any other way a doctor did not direct the participant to use them)	Subgroup	Age	50-64 years	Cannabis vs comparator	Use vs no use	Increased	Bad	−	Significant	Univariable
Han, 2018	Han	2018		Observational	Cross-sectional	None/NA/NR	None/NA/NR	Medical, overseen by a physician,Non-medical/recreational	Not reported or unclear	Drugs and alcohol	Prescription drug misuse	Adherence to/misuse of prescription drugs	Past-year sedative misuse (NSDUH deﬁnes misuse as using a drug in any way not directed by a doctor, including use without a prescription, more often, in greater amounts, or longer than the participant was directed to take them, or use in any other way a doctor did not direct the participant to use them)	Subgroup	Age	65+ years	Cannabis vs comparator	Use vs no use	Increased	Bad	−	Significant	Univariable
Han, 2018	Han	2018		Observational	Cross-sectional	None/NA/NR	None/NA/NR	Medical, overseen by a physician,Non-medical/recreational	Not reported or unclear	Drugs and alcohol	Prescription drug misuse	Adherence to/misuse of prescription drugs	Past-year tranquilizer misuse (NSDUH deﬁnes misuse as using a drug in any way not directed by a doctor, including use without a prescription, more often, in greater amounts, or longer than the participant was directed to take them, or use in any other way a doctor did not direct the participant to use them)	Subgroup	Age	50-64 years	Cannabis vs comparator	Use vs no use	Increased	Bad	−	Significant	Univariable
Han, 2018	Han	2018		Observational	Cross-sectional	None/NA/NR	None/NA/NR	Medical, overseen by a physician,Non-medical/recreational	Not reported or unclear	Drugs and alcohol	Prescription drug misuse	Adherence to/misuse of prescription drugs	Past-year tranquilizer misuse (NSDUH deﬁnes misuse as using a drug in any way not directed by a doctor, including use without a prescription, more often, in greater amounts, or longer than the participant was directed to take them, or use in any other way a doctor did not direct the participant to use them)	Subgroup	Age	65+ years	Cannabis vs comparator	Use vs no use	Increased	Bad	−	Significant	Univariable
Han, 2018	Han	2018		Observational	Cross-sectional	None/NA/NR	None/NA/NR	Medical, overseen by a physician,Non-medical/recreational	Not reported or unclear	Drugs and alcohol	Prescription opioid misuse	Adherence to/misuse of prescription drugs	Past-year prescription opioid misuse (NSDUH deﬁnes misuse as using a drug in any way not directed by a doctor, including use without a prescription, more often, in greater amounts, or longer than the participant was directed to take them, or use in any other way a doctor did not direct the participant to use them)	Subgroup	Age	50-64 years	Cannabis vs comparator	Use vs no use	Increased	Bad	−	Significant	Univariable
Han, 2018	Han	2018		Observational	Cross-sectional	None/NA/NR	None/NA/NR	Medical, overseen by a physician,Non-medical/recreational	Not reported or unclear	Drugs and alcohol	Prescription opioid misuse	Adherence to/misuse of prescription drugs	Past-year prescription opioid misuse (NSDUH deﬁnes misuse as using a drug in any way not directed by a doctor, including use without a prescription, more often, in greater amounts, or longer than the participant was directed to take them, or use in any other way a doctor did not direct the participant to use them)	Subgroup	Age	65+ years	Cannabis vs comparator	Use vs no use	Increased	Bad	−	Significant	Univariable
Han, 2018	Han	2018		Observational	Cross-sectional	None/NA/NR	None/NA/NR	Medical, overseen by a physician,Non-medical/recreational	Not reported or unclear	Mental	AUD	Alcohol use disorder	Past-year major alcohol use disorder based on DSM-IV	Subgroup	Age	50-64 years	Cannabis vs comparator	Use vs no use	Increased	Bad	−	Significant	Univariable
Han, 2018	Han	2018		Observational	Cross-sectional	None/NA/NR	None/NA/NR	Medical, overseen by a physician,Non-medical/recreational	Not reported or unclear	Mental	AUD	Alcohol use disorder	Past-year major alcohol use disorder based on DSM-IV	Subgroup	Age	65+ years	Cannabis vs comparator	Use vs no use	Increased	Bad	−	Significant	Univariable
Han, 2018	Han	2018		Observational	Cross-sectional	None/NA/NR	None/NA/NR	Medical, overseen by a physician,Non-medical/recreational	Not reported or unclear	Mental	Depression	Depression	Past-year major depressive episode, based on DSM-IV	Subgroup	Age	50-64 years	Cannabis vs comparator	Use vs no use	Increased	Bad	−	Significant	Univariable
[truncated: 450 more rows]

## Sheet: Subgroup data
Refid	Author/year	Author	Year	Citation, if duplicate	Conditions for inclusion (synthesis)	Types of use	Cannabis products	Outcome type	Outcome category I	Outcome category II	Outcome definition	Was the whole sample analysed for the outcome being reported?	Subgroup analysis?	Subgroup category	Cannabis comparison	Intervention vs Control	Direction of effect	Good/bad	+/−	Significance	Uni or multivariable	Comments:
[truncated: 213 more rows]
